# Supplementary material for: Integrating GWAS and eQTL analysis to decipher genetic mechanisms of feed efficiency and feeding behaviors in pigs
Source: Genet Sel Evol. 2026 Apr 26;58:31. doi: 10.1186/s12711-026-01048-7 (PMC13262426; doi:10.1186/s12711-026-01048-7)
Supplement: Supplementary file 2 — Additional file2 (XLSX 1687 KB) [file 12711_2026_1048_MOESM2_ESM.xlsx]

## Sheet: Table S1
Table S1. The descriptive statistics of traits in this study.
Breed	Type	FCR	RDG	RFI_ADG	RFI_ADG_MBW	RFI_ADG_BF	RFI_ADG_BF_MBW	RFI_ADG_BF_MD	RFI_ADG_BF_MBW_MD	RFI_CT_lean	NVD_night	DFI_night	TPD_night	FI235	FI23	DFI	NVD	TPD	TPV	FPV	FR	ADG
DD	count	1465	1465	1465	1465	1465	1465	1465	1465	973	1465	1465	1465	1465	1465	1465	1465	1465	1465	1465	1465	1465
	mean	2.41774	-0.0034263	0.0246967	-0.00674131	0.0290196	0.0035178	0.0212254	0.00343319	0.0260273	0.201636	0.190941	0.192915	0.339454	0.10905	2.39311	12.9143	52.6761	0.266555	0.257144	0.0473995	0.997366
	std	0.327767	0.102844	0.258293	0.233318	0.233311	0.219492	0.228475	0.219466	0.200159	0.0815526	0.0734746	0.0743661	0.193568	0.0887704	0.357423	5.91184	10.2991	0.109521	0.127216	0.00950691	0.138394
	min	1.55132	-0.395031	-0.706691	-0.761189	-0.730918	-0.764074	-0.792277	-0.770538	-0.755902	0.0125	0.00783131	0.0075835	0.0209607	0.00234742	1.50924	2.67347	26.316	0.0519312	0.0841828	0.0176078	0.459184
	max	4.26479	0.309219	1.12818	0.982315	0.988698	0.869493	0.902489	0.870608	0.805802	0.546988	0.520082	0.521059	0.933333	0.533408	3.64375	38.5686	103.703	0.712423	0.894757	0.0932831	1.45918
LL	count	1376	1376	1376	1376	1376	1376	1376	1376	486	1376	1376	1376	1376	1376	1376	1376	1376	1376	1376	1376	1376
	mean	2.40664	-2.62256e-05	0.0181225	-0.0101822	0.00938249	-0.0103166	0.00345719	-0.0103702	0.00247366	0.189012	0.173103	0.171189	0.375915	0.106288	2.46737	12.5028	48.6867	0.275684	0.265682	0.0527738	1.03265
	std	0.308774	0.105823	0.258624	0.228908	0.225371	0.20966	0.21768	0.209457	0.191333	0.0959447	0.0837119	0.0825668	0.191135	0.0813616	0.347502	5.47153	10.2569	0.107786	0.11945	0.0103647	0.136585
	min	1.594	-0.334624	-0.772918	-0.743796	-0.700589	-0.744321	-0.737638	-0.747111	-0.700016	0.00534759	0.000616661	0.00147724	0.0123558	0	1.50937	2.47917	26.5347	0.0597522	0.0658769	0.0230367	0.510204
	max	4.01972	0.45073	1.20988	1.07364	1.09029	1.01548	1.07886	1.01665	0.672755	0.576816	0.525437	0.504406	0.94958	0.505611	3.80453	38.48	92.0124	1.32209	0.961066	0.0998154	1.61224
PP	count	791	791	791	791	791	791	791	791	444	791	791	791	791	791	791	791	791	791	791	791	791
	mean	2.41526	0.00294094	0.0226544	-0.00728445	0.0254289	0.00148967	0.0223017	0.00192985	0.0128089	0.209716	0.201938	0.206454	0.262905	0.151423	2.57286	17.43	56.3931	0.332657	0.209674	0.0470336	1.07292
	std	0.300938	0.109216	0.256357	0.223343	0.233803	0.210745	0.22959	0.210926	0.178091	0.0833486	0.0763167	0.0789632	0.164781	0.105779	0.372452	7.85258	10.6098	0.145755	0.107598	0.00840559	0.14866
	min	1.42538	-0.339651	-1.19986	-0.852976	-0.946575	-0.739002	-0.871033	-0.734023	-0.800198	0.00127389	0.000458723	0.000747954	0.00599002	0	1.31135	1.7907	27.3352	0.0407618	0.0501658	0.0241555	0.520408
	max	3.89178	0.783543	1.07516	0.811119	0.990503	0.779222	0.904872	0.77591	0.619116	0.44868	0.439845	0.458753	0.857143	0.597034	4.12257	58.9216	107.886	1.11947	1.19999	0.0915621	1.82
YY	count	2511	2511	2511	2511	2511	2511	2511	2511	811	2511	2511	2511	2511	2511	2511	2511	2511	2511	2511	2511	2511
	mean	2.49187	0.00986915	0.0280754	-0.0323283	0.0172434	-0.0268144	0.00179558	-0.0272064	-0.011287	0.198518	0.184653	0.184218	0.256381	0.157884	2.41659	16.1702	50.3863	0.344554	0.1975	0.0496077	0.977078
	std	0.341916	0.101798	0.270236	0.242591	0.246348	0.230056	0.242334	0.230114	0.218892	0.0929981	0.0830428	0.0825196	0.162986	0.11406	0.35644	7.08869	10.1715	0.140682	0.0938289	0.00933179	0.131617
	min	1.09053	-0.610562	-1.29826	-1.3475	-1.28808	-1.3289	-1.28025	-1.32652	-0.971587	0.00813008	0.00565844	0.00668288	0.00425532	0	1.03489	2.08	25.2545	0.0502402	0.0474323	0.0219383	0.326531
	max	6.71018	0.348775	1.29173	1.18293	1.24871	1.20423	1.21011	1.20737	1.08518	0.613924	0.518926	0.513105	0.942857	0.631176	3.88897	77.2727	91.8085	1.329	1.10064	0.0888768	1.43878
D2	count	795	795	795	795	795	795	795	795	449	795	795	795	795	795	795	795	795	794	795	794	795
	mean	2.65504	0.00688291	0.0209171	0.00908484	0.0231913	0.0134261	0.0224661	0.013674	0.0250228	0.313646	0.288513	0.298697	0.344525	0.128559	2.6777	14.8314	57.9725	0.282337	0.246856	0.0477725	1.01467
	std	0.332016	0.0967433	0.268363	0.246378	0.239426	0.226972	0.240164	0.227517	0.198541	0.0617622	0.0529281	0.0549977	0.169444	0.0960201	0.410426	6.18027	10.2995	0.115026	0.114525	0.00891122	0.14234
	min	1.59303	-0.267385	-0.982808	-0.854965	-0.852514	-0.771141	-0.877485	-0.76512	-0.681909	0.05919	0.0658811	0.06044	0.0433369	0.00393701	1.29717	2.25	32.7098	0.0597829	0.0866595	0.021982	0.542553
	max	3.96723	0.346248	0.948437	0.9807	0.970664	0.996463	0.967259	0.995149	0.607324	0.517745	0.471899	0.501689	0.907407	0.536282	4.02173	36.92	92.7467	0.83408	1.01545	0.081657	1.40816
Total		6938	6938	6938	6938	6938	6938	6938	6938	3163	6938	6938	6938	6938	6938	6938	6938	6938	6937	6938	6937	6938

## Sheet: Table S2
Table S2. Akaike information criterion (AIC) values for different RFI models
Trait	AIC
RFI_ADG	-368
RFI_ADG_MBW	-1993
RFI_ADG_BF	-2006
RFI_ADG_BF_MBW	-3098
RFI_ADG_BF_MD	-2229
RFI_ADG_BF_MBW_MD	-3098
RFI_CT_lean	-3357

## Sheet: Table S3
Table S3. Genome-wide significant SNPs identified for all traits
Trait	CHR	POS	A1	A2	N	AF1	BETA	SE	P	Gene ID	Symbol	Feature	Feature_type	Consequence	cDNA_position	CDS_position	Protein_position	Amino_acids	Codons	Existing_variation	Extra	Variant category
ADG	1	271736216	A	G	5738	0.355176	-0.0167732	0.00283846	3.43654e-09	ENSSSCG00000005720	MED27	ENSSSCT00000006290	Transcript	intron_variant	-	-	-	-	-	-	IMPACT=MODIFIER;STRAND=-1;VARIANT_CLASS=SNV;SYMBOL=MED27;SYMBOL_SOURCE=HGNC;HGNC_ID=HGNC:2377	Independent lead variant
ADG	1	271736216	A	G	5738	0.355176	-0.0167732	0.00283846	3.43654e-09	ENSSSCG00000005720	MED27	ENSSSCT00000053035	Transcript	intron_variant	-	-	-	-	-	-	IMPACT=MODIFIER;STRAND=-1;VARIANT_CLASS=SNV;SYMBOL=MED27;SYMBOL_SOURCE=HGNC;HGNC_ID=HGNC:2377	Independent lead variant
ADG	1	271736216	A	G	5738	0.355176	-0.0167732	0.00283846	3.43654e-09	ENSSSCG00000005720	MED27	ENSSSCT00000071037	Transcript	intron_variant	-	-	-	-	-	-	IMPACT=MODIFIER;STRAND=-1;VARIANT_CLASS=SNV;SYMBOL=MED27;SYMBOL_SOURCE=HGNC;HGNC_ID=HGNC:2377	Independent lead variant
ADG	1	271736216	A	G	5738	0.355176	-0.0167732	0.00283846	3.43654e-09	ENSSSCG00000005720	MED27	ENSSSCT00000006290	Transcript	intron_variant	-	-	-	-	-	-	IMPACT=MODIFIER;STRAND=-1;VARIANT_CLASS=SNV;SYMBOL=MED27;SYMBOL_SOURCE=HGNC;HGNC_ID=HGNC:2377	Independent lead variant
ADG	1	271736216	A	G	5738	0.355176	-0.0167732	0.00283846	3.43654e-09	ENSSSCG00000005720	MED27	ENSSSCT00000053035	Transcript	intron_variant	-	-	-	-	-	-	IMPACT=MODIFIER;STRAND=-1;VARIANT_CLASS=SNV;SYMBOL=MED27;SYMBOL_SOURCE=HGNC;HGNC_ID=HGNC:2377	Independent lead variant
ADG	1	271736216	A	G	5738	0.355176	-0.0167732	0.00283846	3.43654e-09	ENSSSCG00000005720	MED27	ENSSSCT00000071037	Transcript	intron_variant	-	-	-	-	-	-	IMPACT=MODIFIER;STRAND=-1;VARIANT_CLASS=SNV;SYMBOL=MED27;SYMBOL_SOURCE=HGNC;HGNC_ID=HGNC:2377	Independent lead variant
ADG	1	271736216	A	G	5738	0.355176	-0.0167732	0.00283846	3.43654e-09	ENSSSCG00000005720	MED27	ENSSSCT00000006290	Transcript	intron_variant	-	-	-	-	-	-	IMPACT=MODIFIER;STRAND=-1;VARIANT_CLASS=SNV;SYMBOL=MED27;SYMBOL_SOURCE=HGNC;HGNC_ID=HGNC:2377	Independent lead variant
ADG	1	271736216	A	G	5738	0.355176	-0.0167732	0.00283846	3.43654e-09	ENSSSCG00000005720	MED27	ENSSSCT00000053035	Transcript	intron_variant	-	-	-	-	-	-	IMPACT=MODIFIER;STRAND=-1;VARIANT_CLASS=SNV;SYMBOL=MED27;SYMBOL_SOURCE=HGNC;HGNC_ID=HGNC:2377	Independent lead variant
ADG	1	271736216	A	G	5738	0.355176	-0.0167732	0.00283846	3.43654e-09	ENSSSCG00000005720	MED27	ENSSSCT00000071037	Transcript	intron_variant	-	-	-	-	-	-	IMPACT=MODIFIER;STRAND=-1;VARIANT_CLASS=SNV;SYMBOL=MED27;SYMBOL_SOURCE=HGNC;HGNC_ID=HGNC:2377	Independent lead variant
ADG	1	271736216	A	G	5738	0.355176	-0.0167732	0.00283846	3.43654e-09	ENSSSCG00000005720	MED27	ENSSSCT00000006290	Transcript	intron_variant	-	-	-	-	-	-	IMPACT=MODIFIER;STRAND=-1;VARIANT_CLASS=SNV;SYMBOL=MED27;SYMBOL_SOURCE=HGNC;HGNC_ID=HGNC:2377	Independent lead variant
ADG	1	271736216	A	G	5738	0.355176	-0.0167732	0.00283846	3.43654e-09	ENSSSCG00000005720	MED27	ENSSSCT00000053035	Transcript	intron_variant	-	-	-	-	-	-	IMPACT=MODIFIER;STRAND=-1;VARIANT_CLASS=SNV;SYMBOL=MED27;SYMBOL_SOURCE=HGNC;HGNC_ID=HGNC:2377	Independent lead variant
ADG	1	271736216	A	G	5738	0.355176	-0.0167732	0.00283846	3.43654e-09	ENSSSCG00000005720	MED27	ENSSSCT00000071037	Transcript	intron_variant	-	-	-	-	-	-	IMPACT=MODIFIER;STRAND=-1;VARIANT_CLASS=SNV;SYMBOL=MED27;SYMBOL_SOURCE=HGNC;HGNC_ID=HGNC:2377	Independent lead variant
ADG	1	271736216	A	G	5738	0.355176	-0.0167732	0.00283846	3.43654e-09	ENSSSCG00000005720	MED27	ENSSSCT00000006290	Transcript	intron_variant	-	-	-	-	-	-	IMPACT=MODIFIER;STRAND=-1;VARIANT_CLASS=SNV;SYMBOL=MED27;SYMBOL_SOURCE=HGNC;HGNC_ID=HGNC:2377	Independent lead variant
ADG	1	271736216	A	G	5738	0.355176	-0.0167732	0.00283846	3.43654e-09	ENSSSCG00000005720	MED27	ENSSSCT00000053035	Transcript	intron_variant	-	-	-	-	-	-	IMPACT=MODIFIER;STRAND=-1;VARIANT_CLASS=SNV;SYMBOL=MED27;SYMBOL_SOURCE=HGNC;HGNC_ID=HGNC:2377	Independent lead variant
ADG	1	271736216	A	G	5738	0.355176	-0.0167732	0.00283846	3.43654e-09	ENSSSCG00000005720	MED27	ENSSSCT00000071037	Transcript	intron_variant	-	-	-	-	-	-	IMPACT=MODIFIER;STRAND=-1;VARIANT_CLASS=SNV;SYMBOL=MED27;SYMBOL_SOURCE=HGNC;HGNC_ID=HGNC:2377	Independent lead variant
ADG	1	271736216	A	G	5738	0.355176	-0.0167732	0.00283846	3.43654e-09	ENSSSCG00000005720	MED27	ENSSSCT00000006290	Transcript	intron_variant	-	-	-	-	-	-	IMPACT=MODIFIER;STRAND=-1;VARIANT_CLASS=SNV;SYMBOL=MED27;SYMBOL_SOURCE=HGNC;HGNC_ID=HGNC:2377	Independent lead variant
ADG	1	271736216	A	G	5738	0.355176	-0.0167732	0.00283846	3.43654e-09	ENSSSCG00000005720	MED27	ENSSSCT00000053035	Transcript	intron_variant	-	-	-	-	-	-	IMPACT=MODIFIER;STRAND=-1;VARIANT_CLASS=SNV;SYMBOL=MED27;SYMBOL_SOURCE=HGNC;HGNC_ID=HGNC:2377	Independent lead variant
ADG	1	271736216	A	G	5738	0.355176	-0.0167732	0.00283846	3.43654e-09	ENSSSCG00000005720	MED27	ENSSSCT00000071037	Transcript	intron_variant	-	-	-	-	-	-	IMPACT=MODIFIER;STRAND=-1;VARIANT_CLASS=SNV;SYMBOL=MED27;SYMBOL_SOURCE=HGNC;HGNC_ID=HGNC:2377	Independent lead variant
ADG	1	271736216	A	G	5738	0.355176	-0.0167732	0.00283846	3.43654e-09	ENSSSCG00000005720	MED27	ENSSSCT00000006290	Transcript	intron_variant	-	-	-	-	-	-	IMPACT=MODIFIER;STRAND=-1;VARIANT_CLASS=SNV;SYMBOL=MED27;SYMBOL_SOURCE=HGNC;HGNC_ID=HGNC:2377	Independent lead variant
ADG	1	271736216	A	G	5738	0.355176	-0.0167732	0.00283846	3.43654e-09	ENSSSCG00000005720	MED27	ENSSSCT00000053035	Transcript	intron_variant	-	-	-	-	-	-	IMPACT=MODIFIER;STRAND=-1;VARIANT_CLASS=SNV;SYMBOL=MED27;SYMBOL_SOURCE=HGNC;HGNC_ID=HGNC:2377	Independent lead variant
ADG	1	271736216	A	G	5738	0.355176	-0.0167732	0.00283846	3.43654e-09	ENSSSCG00000005720	MED27	ENSSSCT00000071037	Transcript	intron_variant	-	-	-	-	-	-	IMPACT=MODIFIER;STRAND=-1;VARIANT_CLASS=SNV;SYMBOL=MED27;SYMBOL_SOURCE=HGNC;HGNC_ID=HGNC:2377	Independent lead variant
ADG	1	271736216	A	G	5738	0.355176	-0.0167732	0.00283846	3.43654e-09	ENSSSCG00000005720	MED27	ENSSSCT00000006290	Transcript	intron_variant	-	-	-	-	-	-	IMPACT=MODIFIER;STRAND=-1;VARIANT_CLASS=SNV;SYMBOL=MED27;SYMBOL_SOURCE=HGNC;HGNC_ID=HGNC:2377	Independent lead variant
ADG	1	271736216	A	G	5738	0.355176	-0.0167732	0.00283846	3.43654e-09	ENSSSCG00000005720	MED27	ENSSSCT00000053035	Transcript	intron_variant	-	-	-	-	-	-	IMPACT=MODIFIER;STRAND=-1;VARIANT_CLASS=SNV;SYMBOL=MED27;SYMBOL_SOURCE=HGNC;HGNC_ID=HGNC:2377	Independent lead variant
ADG	1	271736216	A	G	5738	0.355176	-0.0167732	0.00283846	3.43654e-09	ENSSSCG00000005720	MED27	ENSSSCT00000071037	Transcript	intron_variant	-	-	-	-	-	-	IMPACT=MODIFIER;STRAND=-1;VARIANT_CLASS=SNV;SYMBOL=MED27;SYMBOL_SOURCE=HGNC;HGNC_ID=HGNC:2377	Independent lead variant
ADG	1	271736216	A	G	5738	0.355176	-0.0167732	0.00283846	3.43654e-09	ENSSSCG00000005720	MED27	ENSSSCT00000006290	Transcript	intron_variant	-	-	-	-	-	-	IMPACT=MODIFIER;STRAND=-1;VARIANT_CLASS=SNV;SYMBOL=MED27;SYMBOL_SOURCE=HGNC;HGNC_ID=HGNC:2377	Independent lead variant
ADG	1	271736216	A	G	5738	0.355176	-0.0167732	0.00283846	3.43654e-09	ENSSSCG00000005720	MED27	ENSSSCT00000053035	Transcript	intron_variant	-	-	-	-	-	-	IMPACT=MODIFIER;STRAND=-1;VARIANT_CLASS=SNV;SYMBOL=MED27;SYMBOL_SOURCE=HGNC;HGNC_ID=HGNC:2377	Independent lead variant
ADG	1	271736216	A	G	5738	0.355176	-0.0167732	0.00283846	3.43654e-09	ENSSSCG00000005720	MED27	ENSSSCT00000071037	Transcript	intron_variant	-	-	-	-	-	-	IMPACT=MODIFIER;STRAND=-1;VARIANT_CLASS=SNV;SYMBOL=MED27;SYMBOL_SOURCE=HGNC;HGNC_ID=HGNC:2377	Independent lead variant
ADG	1	271736216	A	G	5738	0.355176	-0.0167732	0.00283846	3.43654e-09	ENSSSCG00000005720	MED27	ENSSSCT00000006290	Transcript	intron_variant	-	-	-	-	-	-	IMPACT=MODIFIER;STRAND=-1;VARIANT_CLASS=SNV;SYMBOL=MED27;SYMBOL_SOURCE=HGNC;HGNC_ID=HGNC:2377	Independent lead variant
ADG	1	271736216	A	G	5738	0.355176	-0.0167732	0.00283846	3.43654e-09	ENSSSCG00000005720	MED27	ENSSSCT00000053035	Transcript	intron_variant	-	-	-	-	-	-	IMPACT=MODIFIER;STRAND=-1;VARIANT_CLASS=SNV;SYMBOL=MED27;SYMBOL_SOURCE=HGNC;HGNC_ID=HGNC:2377	Independent lead variant
ADG	1	271736216	A	G	5738	0.355176	-0.0167732	0.00283846	3.43654e-09	ENSSSCG00000005720	MED27	ENSSSCT00000071037	Transcript	intron_variant	-	-	-	-	-	-	IMPACT=MODIFIER;STRAND=-1;VARIANT_CLASS=SNV;SYMBOL=MED27;SYMBOL_SOURCE=HGNC;HGNC_ID=HGNC:2377	Independent lead variant
ADG	1	271736216	A	G	5738	0.355176	-0.0167732	0.00283846	3.43654e-09	ENSSSCG00000005720	MED27	ENSSSCT00000006290	Transcript	intron_variant	-	-	-	-	-	-	IMPACT=MODIFIER;STRAND=-1;VARIANT_CLASS=SNV;SYMBOL=MED27;SYMBOL_SOURCE=HGNC;HGNC_ID=HGNC:2377	Independent lead variant
ADG	1	271736216	A	G	5738	0.355176	-0.0167732	0.00283846	3.43654e-09	ENSSSCG00000005720	MED27	ENSSSCT00000053035	Transcript	intron_variant	-	-	-	-	-	-	IMPACT=MODIFIER;STRAND=-1;VARIANT_CLASS=SNV;SYMBOL=MED27;SYMBOL_SOURCE=HGNC;HGNC_ID=HGNC:2377	Independent lead variant
ADG	1	271736216	A	G	5738	0.355176	-0.0167732	0.00283846	3.43654e-09	ENSSSCG00000005720	MED27	ENSSSCT00000071037	Transcript	intron_variant	-	-	-	-	-	-	IMPACT=MODIFIER;STRAND=-1;VARIANT_CLASS=SNV;SYMBOL=MED27;SYMBOL_SOURCE=HGNC;HGNC_ID=HGNC:2377	Independent lead variant
ADG	1	271736217	T	C	5738	0.355176	-0.0167732	0.00283846	3.43654e-09	ENSSSCG00000005720	MED27	ENSSSCT00000006290	Transcript	intron_variant	-	-	-	-	-	-	IMPACT=MODIFIER;STRAND=-1;VARIANT_CLASS=SNV;SYMBOL=MED27;SYMBOL_SOURCE=HGNC;HGNC_ID=HGNC:2377	Associated variant
ADG	1	271736217	T	C	5738	0.355176	-0.0167732	0.00283846	3.43654e-09	ENSSSCG00000005720	MED27	ENSSSCT00000053035	Transcript	intron_variant	-	-	-	-	-	-	IMPACT=MODIFIER;STRAND=-1;VARIANT_CLASS=SNV;SYMBOL=MED27;SYMBOL_SOURCE=HGNC;HGNC_ID=HGNC:2377	Associated variant
ADG	1	271736217	T	C	5738	0.355176	-0.0167732	0.00283846	3.43654e-09	ENSSSCG00000005720	MED27	ENSSSCT00000071037	Transcript	intron_variant	-	-	-	-	-	-	IMPACT=MODIFIER;STRAND=-1;VARIANT_CLASS=SNV;SYMBOL=MED27;SYMBOL_SOURCE=HGNC;HGNC_ID=HGNC:2377	Associated variant
ADG	1	271736217	T	C	5738	0.355176	-0.0167732	0.00283846	3.43654e-09	ENSSSCG00000005720	MED27	ENSSSCT00000006290	Transcript	intron_variant	-	-	-	-	-	-	IMPACT=MODIFIER;STRAND=-1;VARIANT_CLASS=SNV;SYMBOL=MED27;SYMBOL_SOURCE=HGNC;HGNC_ID=HGNC:2377	Associated variant
ADG	1	271736217	T	C	5738	0.355176	-0.0167732	0.00283846	3.43654e-09	ENSSSCG00000005720	MED27	ENSSSCT00000053035	Transcript	intron_variant	-	-	-	-	-	-	IMPACT=MODIFIER;STRAND=-1;VARIANT_CLASS=SNV;SYMBOL=MED27;SYMBOL_SOURCE=HGNC;HGNC_ID=HGNC:2377	Associated variant
ADG	1	271736217	T	C	5738	0.355176	-0.0167732	0.00283846	3.43654e-09	ENSSSCG00000005720	MED27	ENSSSCT00000071037	Transcript	intron_variant	-	-	-	-	-	-	IMPACT=MODIFIER;STRAND=-1;VARIANT_CLASS=SNV;SYMBOL=MED27;SYMBOL_SOURCE=HGNC;HGNC_ID=HGNC:2377	Associated variant
ADG	1	271736217	T	C	5738	0.355176	-0.0167732	0.00283846	3.43654e-09	ENSSSCG00000005720	MED27	ENSSSCT00000006290	Transcript	intron_variant	-	-	-	-	-	-	IMPACT=MODIFIER;STRAND=-1;VARIANT_CLASS=SNV;SYMBOL=MED27;SYMBOL_SOURCE=HGNC;HGNC_ID=HGNC:2377	Associated variant
ADG	1	271736217	T	C	5738	0.355176	-0.0167732	0.00283846	3.43654e-09	ENSSSCG00000005720	MED27	ENSSSCT00000053035	Transcript	intron_variant	-	-	-	-	-	-	IMPACT=MODIFIER;STRAND=-1;VARIANT_CLASS=SNV;SYMBOL=MED27;SYMBOL_SOURCE=HGNC;HGNC_ID=HGNC:2377	Associated variant
ADG	1	271736217	T	C	5738	0.355176	-0.0167732	0.00283846	3.43654e-09	ENSSSCG00000005720	MED27	ENSSSCT00000071037	Transcript	intron_variant	-	-	-	-	-	-	IMPACT=MODIFIER;STRAND=-1;VARIANT_CLASS=SNV;SYMBOL=MED27;SYMBOL_SOURCE=HGNC;HGNC_ID=HGNC:2377	Associated variant
ADG	1	271736217	T	C	5738	0.355176	-0.0167732	0.00283846	3.43654e-09	ENSSSCG00000005720	MED27	ENSSSCT00000006290	Transcript	intron_variant	-	-	-	-	-	-	IMPACT=MODIFIER;STRAND=-1;VARIANT_CLASS=SNV;SYMBOL=MED27;SYMBOL_SOURCE=HGNC;HGNC_ID=HGNC:2377	Associated variant
ADG	1	271736217	T	C	5738	0.355176	-0.0167732	0.00283846	3.43654e-09	ENSSSCG00000005720	MED27	ENSSSCT00000053035	Transcript	intron_variant	-	-	-	-	-	-	IMPACT=MODIFIER;STRAND=-1;VARIANT_CLASS=SNV;SYMBOL=MED27;SYMBOL_SOURCE=HGNC;HGNC_ID=HGNC:2377	Associated variant
ADG	1	271736217	T	C	5738	0.355176	-0.0167732	0.00283846	3.43654e-09	ENSSSCG00000005720	MED27	ENSSSCT00000071037	Transcript	intron_variant	-	-	-	-	-	-	IMPACT=MODIFIER;STRAND=-1;VARIANT_CLASS=SNV;SYMBOL=MED27;SYMBOL_SOURCE=HGNC;HGNC_ID=HGNC:2377	Associated variant
ADG	1	271736217	T	C	5738	0.355176	-0.0167732	0.00283846	3.43654e-09	ENSSSCG00000005720	MED27	ENSSSCT00000006290	Transcript	intron_variant	-	-	-	-	-	-	IMPACT=MODIFIER;STRAND=-1;VARIANT_CLASS=SNV;SYMBOL=MED27;SYMBOL_SOURCE=HGNC;HGNC_ID=HGNC:2377	Associated variant
ADG	1	271736217	T	C	5738	0.355176	-0.0167732	0.00283846	3.43654e-09	ENSSSCG00000005720	MED27	ENSSSCT00000053035	Transcript	intron_variant	-	-	-	-	-	-	IMPACT=MODIFIER;STRAND=-1;VARIANT_CLASS=SNV;SYMBOL=MED27;SYMBOL_SOURCE=HGNC;HGNC_ID=HGNC:2377	Associated variant
ADG	1	271736217	T	C	5738	0.355176	-0.0167732	0.00283846	3.43654e-09	ENSSSCG00000005720	MED27	ENSSSCT00000071037	Transcript	intron_variant	-	-	-	-	-	-	IMPACT=MODIFIER;STRAND=-1;VARIANT_CLASS=SNV;SYMBOL=MED27;SYMBOL_SOURCE=HGNC;HGNC_ID=HGNC:2377	Associated variant
ADG	1	271736217	T	C	5738	0.355176	-0.0167732	0.00283846	3.43654e-09	ENSSSCG00000005720	MED27	ENSSSCT00000006290	Transcript	intron_variant	-	-	-	-	-	-	IMPACT=MODIFIER;STRAND=-1;VARIANT_CLASS=SNV;SYMBOL=MED27;SYMBOL_SOURCE=HGNC;HGNC_ID=HGNC:2377	Associated variant
ADG	1	271736217	T	C	5738	0.355176	-0.0167732	0.00283846	3.43654e-09	ENSSSCG00000005720	MED27	ENSSSCT00000053035	Transcript	intron_variant	-	-	-	-	-	-	IMPACT=MODIFIER;STRAND=-1;VARIANT_CLASS=SNV;SYMBOL=MED27;SYMBOL_SOURCE=HGNC;HGNC_ID=HGNC:2377	Associated variant
ADG	1	271736217	T	C	5738	0.355176	-0.0167732	0.00283846	3.43654e-09	ENSSSCG00000005720	MED27	ENSSSCT00000071037	Transcript	intron_variant	-	-	-	-	-	-	IMPACT=MODIFIER;STRAND=-1;VARIANT_CLASS=SNV;SYMBOL=MED27;SYMBOL_SOURCE=HGNC;HGNC_ID=HGNC:2377	Associated variant
ADG	1	271736217	T	C	5738	0.355176	-0.0167732	0.00283846	3.43654e-09	ENSSSCG00000005720	MED27	ENSSSCT00000006290	Transcript	intron_variant	-	-	-	-	-	-	IMPACT=MODIFIER;STRAND=-1;VARIANT_CLASS=SNV;SYMBOL=MED27;SYMBOL_SOURCE=HGNC;HGNC_ID=HGNC:2377	Associated variant
ADG	1	271736217	T	C	5738	0.355176	-0.0167732	0.00283846	3.43654e-09	ENSSSCG00000005720	MED27	ENSSSCT00000053035	Transcript	intron_variant	-	-	-	-	-	-	IMPACT=MODIFIER;STRAND=-1;VARIANT_CLASS=SNV;SYMBOL=MED27;SYMBOL_SOURCE=HGNC;HGNC_ID=HGNC:2377	Associated variant
ADG	1	271736217	T	C	5738	0.355176	-0.0167732	0.00283846	3.43654e-09	ENSSSCG00000005720	MED27	ENSSSCT00000071037	Transcript	intron_variant	-	-	-	-	-	-	IMPACT=MODIFIER;STRAND=-1;VARIANT_CLASS=SNV;SYMBOL=MED27;SYMBOL_SOURCE=HGNC;HGNC_ID=HGNC:2377	Associated variant
ADG	1	271736217	T	C	5738	0.355176	-0.0167732	0.00283846	3.43654e-09	ENSSSCG00000005720	MED27	ENSSSCT00000006290	Transcript	intron_variant	-	-	-	-	-	-	IMPACT=MODIFIER;STRAND=-1;VARIANT_CLASS=SNV;SYMBOL=MED27;SYMBOL_SOURCE=HGNC;HGNC_ID=HGNC:2377	Associated variant
ADG	1	271736217	T	C	5738	0.355176	-0.0167732	0.00283846	3.43654e-09	ENSSSCG00000005720	MED27	ENSSSCT00000053035	Transcript	intron_variant	-	-	-	-	-	-	IMPACT=MODIFIER;STRAND=-1;VARIANT_CLASS=SNV;SYMBOL=MED27;SYMBOL_SOURCE=HGNC;HGNC_ID=HGNC:2377	Associated variant
ADG	1	271736217	T	C	5738	0.355176	-0.0167732	0.00283846	3.43654e-09	ENSSSCG00000005720	MED27	ENSSSCT00000071037	Transcript	intron_variant	-	-	-	-	-	-	IMPACT=MODIFIER;STRAND=-1;VARIANT_CLASS=SNV;SYMBOL=MED27;SYMBOL_SOURCE=HGNC;HGNC_ID=HGNC:2377	Associated variant
ADG	1	271736217	T	C	5738	0.355176	-0.0167732	0.00283846	3.43654e-09	ENSSSCG00000005720	MED27	ENSSSCT00000006290	Transcript	intron_variant	-	-	-	-	-	-	IMPACT=MODIFIER;STRAND=-1;VARIANT_CLASS=SNV;SYMBOL=MED27;SYMBOL_SOURCE=HGNC;HGNC_ID=HGNC:2377	Associated variant
ADG	1	271736217	T	C	5738	0.355176	-0.0167732	0.00283846	3.43654e-09	ENSSSCG00000005720	MED27	ENSSSCT00000053035	Transcript	intron_variant	-	-	-	-	-	-	IMPACT=MODIFIER;STRAND=-1;VARIANT_CLASS=SNV;SYMBOL=MED27;SYMBOL_SOURCE=HGNC;HGNC_ID=HGNC:2377	Associated variant
ADG	1	271736217	T	C	5738	0.355176	-0.0167732	0.00283846	3.43654e-09	ENSSSCG00000005720	MED27	ENSSSCT00000071037	Transcript	intron_variant	-	-	-	-	-	-	IMPACT=MODIFIER;STRAND=-1;VARIANT_CLASS=SNV;SYMBOL=MED27;SYMBOL_SOURCE=HGNC;HGNC_ID=HGNC:2377	Associated variant
ADG	1	271736217	T	C	5738	0.355176	-0.0167732	0.00283846	3.43654e-09	ENSSSCG00000005720	MED27	ENSSSCT00000006290	Transcript	intron_variant	-	-	-	-	-	-	IMPACT=MODIFIER;STRAND=-1;VARIANT_CLASS=SNV;SYMBOL=MED27;SYMBOL_SOURCE=HGNC;HGNC_ID=HGNC:2377	Associated variant
ADG	1	271736217	T	C	5738	0.355176	-0.0167732	0.00283846	3.43654e-09	ENSSSCG00000005720	MED27	ENSSSCT00000053035	Transcript	intron_variant	-	-	-	-	-	-	IMPACT=MODIFIER;STRAND=-1;VARIANT_CLASS=SNV;SYMBOL=MED27;SYMBOL_SOURCE=HGNC;HGNC_ID=HGNC:2377	Associated variant
ADG	1	271736217	T	C	5738	0.355176	-0.0167732	0.00283846	3.43654e-09	ENSSSCG00000005720	MED27	ENSSSCT00000071037	Transcript	intron_variant	-	-	-	-	-	-	IMPACT=MODIFIER;STRAND=-1;VARIANT_CLASS=SNV;SYMBOL=MED27;SYMBOL_SOURCE=HGNC;HGNC_ID=HGNC:2377	Associated variant
ADG	1	271736217	T	C	5738	0.355176	-0.0167732	0.00283846	3.43654e-09	ENSSSCG00000005720	MED27	ENSSSCT00000006290	Transcript	intron_variant	-	-	-	-	-	-	IMPACT=MODIFIER;STRAND=-1;VARIANT_CLASS=SNV;SYMBOL=MED27;SYMBOL_SOURCE=HGNC;HGNC_ID=HGNC:2377	Associated variant
ADG	1	271736217	T	C	5738	0.355176	-0.0167732	0.00283846	3.43654e-09	ENSSSCG00000005720	MED27	ENSSSCT00000053035	Transcript	intron_variant	-	-	-	-	-	-	IMPACT=MODIFIER;STRAND=-1;VARIANT_CLASS=SNV;SYMBOL=MED27;SYMBOL_SOURCE=HGNC;HGNC_ID=HGNC:2377	Associated variant
ADG	1	271736217	T	C	5738	0.355176	-0.0167732	0.00283846	3.43654e-09	ENSSSCG00000005720	MED27	ENSSSCT00000071037	Transcript	intron_variant	-	-	-	-	-	-	IMPACT=MODIFIER;STRAND=-1;VARIANT_CLASS=SNV;SYMBOL=MED27;SYMBOL_SOURCE=HGNC;HGNC_ID=HGNC:2377	Associated variant
ADG	5	53202783	G	A	5738	0.196584	0.0300969	0.00400157	5.42492e-14	ENSSSCG00000045136		ENSSSCT00000085279	Transcript	missense_variant	1463	116	39	V/A	gTt/gCt	-	IMPACT=MODERATE;STRAND=-1;VARIANT_CLASS=SNV;SIFT=deleterious_low_confidence(0.01)	Independent lead variant
ADG	5	53202783	G	A	5738	0.196584	0.0300969	0.00400157	5.42492e-14	ENSSSCG00000045136		ENSSSCT00000085279	Transcript	missense_variant	1463	116	39	V/A	gTt/gCt	-	IMPACT=MODERATE;STRAND=-1;VARIANT_CLASS=SNV;SIFT=deleterious_low_confidence(0.01)	Independent lead variant
ADG	5	53202783	G	A	5738	0.196584	0.0300969	0.00400157	5.42492e-14	ENSSSCG00000045136		ENSSSCT00000085279	Transcript	missense_variant	1463	116	39	V/A	gTt/gCt	-	IMPACT=MODERATE;STRAND=-1;VARIANT_CLASS=SNV;SIFT=deleterious_low_confidence(0.01)	Independent lead variant
ADG	3	65795640	T	G	5738	0.173928	0.0266806	0.00368938	4.76892e-13	-		-	-	intergenic_variant	-	-	-	-	-	-	IMPACT=MODIFIER;VARIANT_CLASS=SNV	Independent lead variant
ADG	3	65795640	T	G	5738	0.173928	0.0266806	0.00368938	4.76892e-13	-		-	-	intergenic_variant	-	-	-	-	-	-	IMPACT=MODIFIER;VARIANT_CLASS=SNV	Independent lead variant
ADG	3	65795640	T	G	5738	0.173928	0.0266806	0.00368938	4.76892e-13	-		-	-	intergenic_variant	-	-	-	-	-	-	IMPACT=MODIFIER;VARIANT_CLASS=SNV	Independent lead variant
ADG	3	65795640	T	G	5738	0.173928	0.0266806	0.00368938	4.76892e-13	-		-	-	intergenic_variant	-	-	-	-	-	-	IMPACT=MODIFIER;VARIANT_CLASS=SNV	Independent lead variant
ADG	3	65795635	T	C	5738	0.174015	0.0267209	0.00368904	4.37831e-13	-		-	-	intergenic_variant	-	-	-	-	-	-	IMPACT=MODIFIER;VARIANT_CLASS=SNV	Independent lead variant
ADG	3	65795635	T	C	5738	0.174015	0.0267209	0.00368904	4.37831e-13	-		-	-	intergenic_variant	-	-	-	-	-	-	IMPACT=MODIFIER;VARIANT_CLASS=SNV	Independent lead variant
ADG	3	65795635	T	C	5738	0.174015	0.0267209	0.00368904	4.37831e-13	-		-	-	intergenic_variant	-	-	-	-	-	-	IMPACT=MODIFIER;VARIANT_CLASS=SNV	Independent lead variant
ADG	3	65795635	T	C	5738	0.174015	0.0267209	0.00368904	4.37831e-13	-		-	-	intergenic_variant	-	-	-	-	-	-	IMPACT=MODIFIER;VARIANT_CLASS=SNV	Independent lead variant
ADG	3	65795646	G	C	5738	0.173405	0.0268198	0.00370283	4.38676e-13	-		-	-	intergenic_variant	-	-	-	-	-	-	IMPACT=MODIFIER;VARIANT_CLASS=SNV	Independent lead variant
ADG	3	65795646	G	C	5738	0.173405	0.0268198	0.00370283	4.38676e-13	-		-	-	intergenic_variant	-	-	-	-	-	-	IMPACT=MODIFIER;VARIANT_CLASS=SNV	Independent lead variant
ADG	3	65795646	G	C	5738	0.173405	0.0268198	0.00370283	4.38676e-13	-		-	-	intergenic_variant	-	-	-	-	-	-	IMPACT=MODIFIER;VARIANT_CLASS=SNV	Independent lead variant
ADG	3	65795646	G	C	5738	0.173405	0.0268198	0.00370283	4.38676e-13	-		-	-	intergenic_variant	-	-	-	-	-	-	IMPACT=MODIFIER;VARIANT_CLASS=SNV	Independent lead variant
ADG	3	65795646	G	C	5738	0.173405	0.0268198	0.00370283	4.38676e-13	-		-	-	intergenic_variant	-	-	-	-	-	-	IMPACT=MODIFIER;VARIANT_CLASS=SNV	Independent lead variant
ADG	3	65795646	G	C	5738	0.173405	0.0268198	0.00370283	4.38676e-13	-		-	-	intergenic_variant	-	-	-	-	-	-	IMPACT=MODIFIER;VARIANT_CLASS=SNV	Independent lead variant
ADG	2	145825158	T	C	5738	0.0641338	0.0443644	0.00584722	3.26731e-14	ENSSSCG00000032826	KCTD16	ENSSSCT00000038293	Transcript	intron_variant	-	-	-	-	-	-	IMPACT=MODIFIER;STRAND=1;VARIANT_CLASS=SNV;SYMBOL=KCTD16;SYMBOL_SOURCE=HGNC;HGNC_ID=HGNC:29244	Independent lead variant
ADG	2	145825158	T	C	5738	0.0641338	0.0443644	0.00584722	3.26731e-14	ENSSSCG00000032826	KCTD16	ENSSSCT00000038293	Transcript	intron_variant	-	-	-	-	-	-	IMPACT=MODIFIER;STRAND=1;VARIANT_CLASS=SNV;SYMBOL=KCTD16;SYMBOL_SOURCE=HGNC;HGNC_ID=HGNC:29244	Independent lead variant
ADG	2	145825158	T	C	5738	0.0641338	0.0443644	0.00584722	3.26731e-14	ENSSSCG00000032826	KCTD16	ENSSSCT00000038293	Transcript	intron_variant	-	-	-	-	-	-	IMPACT=MODIFIER;STRAND=1;VARIANT_CLASS=SNV;SYMBOL=KCTD16;SYMBOL_SOURCE=HGNC;HGNC_ID=HGNC:29244	Independent lead variant
ADG	5	40085002	T	C	5738	0.443186	0.0462303	0.00619925	8.82462e-14	-		-	-	intergenic_variant	-	-	-	-	-	-	IMPACT=MODIFIER;VARIANT_CLASS=SNV	Independent lead variant
ADG	5	40085002	T	C	5738	0.443186	0.0462303	0.00619925	8.82462e-14	-		-	-	intergenic_variant	-	-	-	-	-	-	IMPACT=MODIFIER;VARIANT_CLASS=SNV	Independent lead variant
ADG	5	40085002	T	C	5738	0.443186	0.0462303	0.00619925	8.82462e-14	-		-	-	intergenic_variant	-	-	-	-	-	-	IMPACT=MODIFIER;VARIANT_CLASS=SNV	Independent lead variant
ADG	5	40085002	T	C	5738	0.443186	0.0462303	0.00619925	8.82462e-14	-		-	-	intergenic_variant	-	-	-	-	-	-	IMPACT=MODIFIER;VARIANT_CLASS=SNV	Independent lead variant
ADG	13	164042319	T	G	5738	0.152754	0.0267207	0.00382321	2.76687e-12	-		-	-	intergenic_variant	-	-	-	-	-	-	IMPACT=MODIFIER;VARIANT_CLASS=SNV	Independent lead variant
ADG	13	164042319	T	G	5738	0.152754	0.0267207	0.00382321	2.76687e-12	-		-	-	intergenic_variant	-	-	-	-	-	-	IMPACT=MODIFIER;VARIANT_CLASS=SNV	Independent lead variant
ADG	1	158924235	T	C	5738	0.446671	0.019439	0.00279121	3.29872e-12	-		-	-	intergenic_variant	-	-	-	-	-	-	IMPACT=MODIFIER;VARIANT_CLASS=SNV	Independent lead variant
ADG	1	158924235	T	C	5738	0.446671	0.019439	0.00279121	3.29872e-12	-		-	-	intergenic_variant	-	-	-	-	-	-	IMPACT=MODIFIER;VARIANT_CLASS=SNV	Independent lead variant
ADG	1	158924235	T	C	5738	0.446671	0.019439	0.00279121	3.29872e-12	-		-	-	intergenic_variant	-	-	-	-	-	-	IMPACT=MODIFIER;VARIANT_CLASS=SNV	Independent lead variant
ADG	1	158924235	T	C	5738	0.446671	0.019439	0.00279121	3.29872e-12	-		-	-	intergenic_variant	-	-	-	-	-	-	IMPACT=MODIFIER;VARIANT_CLASS=SNV	Independent lead variant
ADG	13	164042341	G	T	5738	0.157372	0.0259141	0.00373089	3.76237e-12	-		-	-	intergenic_variant	-	-	-	-	-	-	IMPACT=MODIFIER;VARIANT_CLASS=SNV	Associated variant
ADG	13	164042341	G	T	5738	0.157372	0.0259141	0.00373089	3.76237e-12	-		-	-	intergenic_variant	-	-	-	-	-	-	IMPACT=MODIFIER;VARIANT_CLASS=SNV	Associated variant
ADG	1	160277320	G	A	5738	0.426804	0.019057	0.00276026	5.05364e-12	-		-	-	intergenic_variant	-	-	-	-	-	-	IMPACT=MODIFIER;VARIANT_CLASS=SNV	Associated variant
ADG	1	160277320	G	A	5738	0.426804	0.019057	0.00276026	5.05364e-12	-		-	-	intergenic_variant	-	-	-	-	-	-	IMPACT=MODIFIER;VARIANT_CLASS=SNV	Associated variant
ADG	1	160277320	G	A	5738	0.426804	0.019057	0.00276026	5.05364e-12	-		-	-	intergenic_variant	-	-	-	-	-	-	IMPACT=MODIFIER;VARIANT_CLASS=SNV	Associated variant
ADG	1	160277320	G	A	5738	0.426804	0.019057	0.00276026	5.05364e-12	-		-	-	intergenic_variant	-	-	-	-	-	-	IMPACT=MODIFIER;VARIANT_CLASS=SNV	Associated variant
ADG	1	160246630	T	C	5738	0.429679	0.0188003	0.00273298	6.02563e-12	-		-	-	intergenic_variant	-	-	-	-	-	-	IMPACT=MODIFIER;VARIANT_CLASS=SNV	Associated variant
ADG	1	160246630	T	C	5738	0.429679	0.0188003	0.00273298	6.02563e-12	-		-	-	intergenic_variant	-	-	-	-	-	-	IMPACT=MODIFIER;VARIANT_CLASS=SNV	Associated variant
ADG	1	160246630	T	C	5738	0.429679	0.0188003	0.00273298	6.02563e-12	-		-	-	intergenic_variant	-	-	-	-	-	-	IMPACT=MODIFIER;VARIANT_CLASS=SNV	Associated variant
ADG	1	160246630	T	C	5738	0.429679	0.0188003	0.00273298	6.02563e-12	-		-	-	intergenic_variant	-	-	-	-	-	-	IMPACT=MODIFIER;VARIANT_CLASS=SNV	Associated variant
ADG	2	27447653	C	T	5738	0.340188	0.0288909	0.00420207	6.18208e-12	ENSSSCG00000013311	KIAA1549L	ENSSSCT00000014537	Transcript	intron_variant	-	-	-	-	-	-	IMPACT=MODIFIER;STRAND=-1;VARIANT_CLASS=SNV;SYMBOL=KIAA1549L;SYMBOL_SOURCE=HGNC;HGNC_ID=HGNC:24836	Independent lead variant
ADG	2	27447653	C	T	5738	0.340188	0.0288909	0.00420207	6.18208e-12	ENSSSCG00000013311	KIAA1549L	ENSSSCT00000083438	Transcript	intron_variant	-	-	-	-	-	-	IMPACT=MODIFIER;STRAND=-1;VARIANT_CLASS=SNV;SYMBOL=KIAA1549L;SYMBOL_SOURCE=HGNC;HGNC_ID=HGNC:24836	Independent lead variant
ADG	2	27447653	C	T	5738	0.340188	0.0288909	0.00420207	6.18208e-12	ENSSSCG00000013311	KIAA1549L	ENSSSCT00000014537	Transcript	intron_variant	-	-	-	-	-	-	IMPACT=MODIFIER;STRAND=-1;VARIANT_CLASS=SNV;SYMBOL=KIAA1549L;SYMBOL_SOURCE=HGNC;HGNC_ID=HGNC:24836	Independent lead variant
ADG	2	27447653	C	T	5738	0.340188	0.0288909	0.00420207	6.18208e-12	ENSSSCG00000013311	KIAA1549L	ENSSSCT00000083438	Transcript	intron_variant	-	-	-	-	-	-	IMPACT=MODIFIER;STRAND=-1;VARIANT_CLASS=SNV;SYMBOL=KIAA1549L;SYMBOL_SOURCE=HGNC;HGNC_ID=HGNC:24836	Independent lead variant
ADG	1	93049208	T	A	5738	0.231091	0.0220062	0.00323039	9.6084e-12	ENSSSCG00000039396		ENSSSCT00000049896	Transcript	upstream_gene_variant	-	-	-	-	-	-	IMPACT=MODIFIER;DISTANCE=2305;STRAND=-1;VARIANT_CLASS=SNV	Independent lead variant
ADG	1	160031812	T	A	5738	0.427762	0.0186779	0.00275827	1.27369e-11	-		-	-	intergenic_variant	-	-	-	-	-	-	IMPACT=MODIFIER;VARIANT_CLASS=SNV	Associated variant
ADG	1	160031812	T	A	5738	0.427762	0.0186779	0.00275827	1.27369e-11	-		-	-	intergenic_variant	-	-	-	-	-	-	IMPACT=MODIFIER;VARIANT_CLASS=SNV	Associated variant
ADG	1	160031812	T	A	5738	0.427762	0.0186779	0.00275827	1.27369e-11	-		-	-	intergenic_variant	-	-	-	-	-	-	IMPACT=MODIFIER;VARIANT_CLASS=SNV	Associated variant
ADG	1	160031812	T	A	5738	0.427762	0.0186779	0.00275827	1.27369e-11	-		-	-	intergenic_variant	-	-	-	-	-	-	IMPACT=MODIFIER;VARIANT_CLASS=SNV	Associated variant
ADG	13	164042340	A	G	5738	0.157023	0.0252492	0.00373263	1.33816e-11	-		-	-	intergenic_variant	-	-	-	-	-	-	IMPACT=MODIFIER;VARIANT_CLASS=SNV	Associated variant
ADG	13	164042340	A	G	5738	0.157023	0.0252492	0.00373263	1.33816e-11	-		-	-	intergenic_variant	-	-	-	-	-	-	IMPACT=MODIFIER;VARIANT_CLASS=SNV	Associated variant
ADG	1	93049173	C	T	5738	0.202248	0.0229564	0.00339742	1.40872e-11	ENSSSCG00000039396		ENSSSCT00000049896	Transcript	upstream_gene_variant	-	-	-	-	-	-	IMPACT=MODIFIER;DISTANCE=2270;STRAND=-1;VARIANT_CLASS=SNV	Associated variant
ADG	13	164042336	G	A	5738	0.157023	0.0251961	0.00373263	1.47611e-11	-		-	-	intergenic_variant	-	-	-	-	-	-	IMPACT=MODIFIER;VARIANT_CLASS=SNV	Associated variant
ADG	13	164042336	G	A	5738	0.157023	0.0251961	0.00373263	1.47611e-11	-		-	-	intergenic_variant	-	-	-	-	-	-	IMPACT=MODIFIER;VARIANT_CLASS=SNV	Associated variant
ADG	13	164042322	G	A	5738	0.154235	0.0252692	0.00377076	2.06489e-11	-		-	-	intergenic_variant	-	-	-	-	-	-	IMPACT=MODIFIER;VARIANT_CLASS=SNV	Associated variant
ADG	13	164042322	G	A	5738	0.154235	0.0252692	0.00377076	2.06489e-11	-		-	-	intergenic_variant	-	-	-	-	-	-	IMPACT=MODIFIER;VARIANT_CLASS=SNV	Associated variant
ADG	1	161846191	A	G	5738	0.442576	0.0179731	0.00272483	4.22243e-11	ENSSSCG00000004911		ENSSSCT00000005418	Transcript	intron_variant	-	-	-	-	-	-	IMPACT=MODIFIER;STRAND=-1;VARIANT_CLASS=SNV	Associated variant
ADG	1	161846191	A	G	5738	0.442576	0.0179731	0.00272483	4.22243e-11	ENSSSCG00000004911		ENSSSCT00000005418	Transcript	intron_variant	-	-	-	-	-	-	IMPACT=MODIFIER;STRAND=-1;VARIANT_CLASS=SNV	Associated variant
ADG	1	161846191	A	G	5738	0.442576	0.0179731	0.00272483	4.22243e-11	ENSSSCG00000004911		ENSSSCT00000005418	Transcript	intron_variant	-	-	-	-	-	-	IMPACT=MODIFIER;STRAND=-1;VARIANT_CLASS=SNV	Associated variant
ADG	1	161843282	T	C	5738	0.457128	0.0179159	0.00273468	5.70104e-11	ENSSSCG00000004911		ENSSSCT00000005418	Transcript	intron_variant	-	-	-	-	-	-	IMPACT=MODIFIER;STRAND=-1;VARIANT_CLASS=SNV	Associated variant
ADG	1	161843282	T	C	5738	0.457128	0.0179159	0.00273468	5.70104e-11	ENSSSCG00000004911		ENSSSCT00000005418	Transcript	intron_variant	-	-	-	-	-	-	IMPACT=MODIFIER;STRAND=-1;VARIANT_CLASS=SNV	Associated variant
ADG	1	161843282	T	C	5738	0.457128	0.0179159	0.00273468	5.70104e-11	ENSSSCG00000004911		ENSSSCT00000005418	Transcript	intron_variant	-	-	-	-	-	-	IMPACT=MODIFIER;STRAND=-1;VARIANT_CLASS=SNV	Associated variant
ADG	1	160499409	A	C	5738	0.434472	0.0178825	0.00273209	5.93532e-11	-		-	-	intergenic_variant	-	-	-	-	-	-	IMPACT=MODIFIER;VARIANT_CLASS=SNV	Independent lead variant
ADG	1	160499409	A	C	5738	0.434472	0.0178825	0.00273209	5.93532e-11	-		-	-	intergenic_variant	-	-	-	-	-	-	IMPACT=MODIFIER;VARIANT_CLASS=SNV	Independent lead variant
ADG	1	160499409	A	C	5738	0.434472	0.0178825	0.00273209	5.93532e-11	-		-	-	intergenic_variant	-	-	-	-	-	-	IMPACT=MODIFIER;VARIANT_CLASS=SNV	Independent lead variant
ADG	5	40071347	A	G	5738	0.476908	0.0612386	0.00937379	6.44837e-11	-		-	-	intergenic_variant	-	-	-	-	-	-	IMPACT=MODIFIER;VARIANT_CLASS=SNV	Independent lead variant
ADG	5	40071347	A	G	5738	0.476908	0.0612386	0.00937379	6.44837e-11	-		-	-	intergenic_variant	-	-	-	-	-	-	IMPACT=MODIFIER;VARIANT_CLASS=SNV	Independent lead variant
ADG	5	40071347	A	G	5738	0.476908	0.0612386	0.00937379	6.44837e-11	-		-	-	intergenic_variant	-	-	-	-	-	-	IMPACT=MODIFIER;VARIANT_CLASS=SNV	Independent lead variant
ADG	5	40071347	A	G	5738	0.476908	0.0612386	0.00937379	6.44837e-11	-		-	-	intergenic_variant	-	-	-	-	-	-	IMPACT=MODIFIER;VARIANT_CLASS=SNV	Independent lead variant
ADG	5	40071347	A	G	5738	0.476908	0.0612386	0.00937379	6.44837e-11	-		-	-	intergenic_variant	-	-	-	-	-	-	IMPACT=MODIFIER;VARIANT_CLASS=SNV	Independent lead variant
ADG	1	160347188	T	C	5738	0.426542	0.0179891	0.00276972	8.30644e-11	ENSSSCG00000048538		ENSSSCT00000087075	Transcript	5_prime_UTR_variant	1698	-	-	-	-	-	IMPACT=MODIFIER;STRAND=-1;VARIANT_CLASS=SNV	Associated variant
ADG	1	160347188	T	C	5738	0.426542	0.0179891	0.00276972	8.30644e-11	ENSSSCG00000048538		ENSSSCT00000087075	Transcript	5_prime_UTR_variant	1698	-	-	-	-	-	IMPACT=MODIFIER;STRAND=-1;VARIANT_CLASS=SNV	Associated variant
ADG	1	160347188	T	C	5738	0.426542	0.0179891	0.00276972	8.30644e-11	ENSSSCG00000048538		ENSSSCT00000087075	Transcript	5_prime_UTR_variant	1698	-	-	-	-	-	IMPACT=MODIFIER;STRAND=-1;VARIANT_CLASS=SNV	Associated variant
ADG	1	160347188	T	C	5738	0.426542	0.0179891	0.00276972	8.30644e-11	ENSSSCG00000048538		ENSSSCT00000087075	Transcript	5_prime_UTR_variant	1698	-	-	-	-	-	IMPACT=MODIFIER;STRAND=-1;VARIANT_CLASS=SNV	Associated variant
ADG	1	161846100	A	G	5738	0.441269	0.0177751	0.00274253	9.09471e-11	ENSSSCG00000004911		ENSSSCT00000005418	Transcript	intron_variant	-	-	-	-	-	-	IMPACT=MODIFIER;STRAND=-1;VARIANT_CLASS=SNV	Associated variant
ADG	1	161846100	A	G	5738	0.441269	0.0177751	0.00274253	9.09471e-11	ENSSSCG00000004911		ENSSSCT00000005418	Transcript	intron_variant	-	-	-	-	-	-	IMPACT=MODIFIER;STRAND=-1;VARIANT_CLASS=SNV	Associated variant
ADG	1	161846100	A	G	5738	0.441269	0.0177751	0.00274253	9.09471e-11	ENSSSCG00000004911		ENSSSCT00000005418	Transcript	intron_variant	-	-	-	-	-	-	IMPACT=MODIFIER;STRAND=-1;VARIANT_CLASS=SNV	Associated variant
ADG	1	14748423	G	A	5738	0.0572499	0.037818	0.00583744	9.26274e-11	ENSSSCG00000004087	CCDC170	ENSSSCT00000004518	Transcript	intron_variant	-	-	-	-	-	-	IMPACT=MODIFIER;STRAND=-1;VARIANT_CLASS=SNV;SYMBOL=CCDC170;SYMBOL_SOURCE=HGNC;HGNC_ID=HGNC:21177	Independent lead variant
ADG	1	14748423	G	A	5738	0.0572499	0.037818	0.00583744	9.26274e-11	ENSSSCG00000004087	CCDC170	ENSSSCT00000030322	Transcript	intron_variant	-	-	-	-	-	-	IMPACT=MODIFIER;STRAND=-1;VARIANT_CLASS=SNV;SYMBOL=CCDC170;SYMBOL_SOURCE=HGNC;HGNC_ID=HGNC:21177	Independent lead variant
ADG	1	14748423	G	A	5738	0.0572499	0.037818	0.00583744	9.26274e-11	ENSSSCG00000004087	CCDC170	ENSSSCT00000042096	Transcript	intron_variant	-	-	-	-	-	-	IMPACT=MODIFIER;STRAND=-1;VARIANT_CLASS=SNV;SYMBOL=CCDC170;SYMBOL_SOURCE=HGNC;HGNC_ID=HGNC:21177	Independent lead variant
ADG	1	158826231	G	C	5738	0.440572	0.0179803	0.00278331	1.04667e-10	ENSSSCG00000004896	PHLPP1	ENSSSCT00000005402	Transcript	intron_variant	-	-	-	-	-	-	IMPACT=MODIFIER;STRAND=-1;VARIANT_CLASS=SNV;SYMBOL=PHLPP1;SYMBOL_SOURCE=HGNC;HGNC_ID=HGNC:20610	Associated variant
ADG	1	158826231	G	C	5738	0.440572	0.0179803	0.00278331	1.04667e-10	ENSSSCG00000004896	PHLPP1	ENSSSCT00000038015	Transcript	intron_variant	-	-	-	-	-	-	IMPACT=MODIFIER;STRAND=-1;VARIANT_CLASS=SNV;SYMBOL=PHLPP1;SYMBOL_SOURCE=HGNC;HGNC_ID=HGNC:20610	Associated variant
ADG	1	158826231	G	C	5738	0.440572	0.0179803	0.00278331	1.04667e-10	ENSSSCG00000004896	PHLPP1	ENSSSCT00000051597	Transcript	intron_variant	-	-	-	-	-	-	IMPACT=MODIFIER;STRAND=-1;VARIANT_CLASS=SNV;SYMBOL=PHLPP1;SYMBOL_SOURCE=HGNC;HGNC_ID=HGNC:20610	Associated variant
ADG	1	158826231	G	C	5738	0.440572	0.0179803	0.00278331	1.04667e-10	ENSSSCG00000004896	PHLPP1	ENSSSCT00000090801	Transcript	intron_variant	-	-	-	-	-	-	IMPACT=MODIFIER;STRAND=-1;VARIANT_CLASS=SNV;SYMBOL=PHLPP1;SYMBOL_SOURCE=HGNC;HGNC_ID=HGNC:20610	Associated variant
ADG	1	158826231	G	C	5738	0.440572	0.0179803	0.00278331	1.04667e-10	ENSSSCG00000004896	PHLPP1	ENSSSCT00000005402	Transcript	intron_variant	-	-	-	-	-	-	IMPACT=MODIFIER;STRAND=-1;VARIANT_CLASS=SNV;SYMBOL=PHLPP1;SYMBOL_SOURCE=HGNC;HGNC_ID=HGNC:20610	Associated variant
ADG	1	158826231	G	C	5738	0.440572	0.0179803	0.00278331	1.04667e-10	ENSSSCG00000004896	PHLPP1	ENSSSCT00000038015	Transcript	intron_variant	-	-	-	-	-	-	IMPACT=MODIFIER;STRAND=-1;VARIANT_CLASS=SNV;SYMBOL=PHLPP1;SYMBOL_SOURCE=HGNC;HGNC_ID=HGNC:20610	Associated variant
ADG	1	158826231	G	C	5738	0.440572	0.0179803	0.00278331	1.04667e-10	ENSSSCG00000004896	PHLPP1	ENSSSCT00000051597	Transcript	intron_variant	-	-	-	-	-	-	IMPACT=MODIFIER;STRAND=-1;VARIANT_CLASS=SNV;SYMBOL=PHLPP1;SYMBOL_SOURCE=HGNC;HGNC_ID=HGNC:20610	Associated variant
ADG	1	158826231	G	C	5738	0.440572	0.0179803	0.00278331	1.04667e-10	ENSSSCG00000004896	PHLPP1	ENSSSCT00000090801	Transcript	intron_variant	-	-	-	-	-	-	IMPACT=MODIFIER;STRAND=-1;VARIANT_CLASS=SNV;SYMBOL=PHLPP1;SYMBOL_SOURCE=HGNC;HGNC_ID=HGNC:20610	Associated variant
ADG	1	158826231	G	C	5738	0.440572	0.0179803	0.00278331	1.04667e-10	ENSSSCG00000004896	PHLPP1	ENSSSCT00000005402	Transcript	intron_variant	-	-	-	-	-	-	IMPACT=MODIFIER;STRAND=-1;VARIANT_CLASS=SNV;SYMBOL=PHLPP1;SYMBOL_SOURCE=HGNC;HGNC_ID=HGNC:20610	Associated variant
ADG	1	158826231	G	C	5738	0.440572	0.0179803	0.00278331	1.04667e-10	ENSSSCG00000004896	PHLPP1	ENSSSCT00000038015	Transcript	intron_variant	-	-	-	-	-	-	IMPACT=MODIFIER;STRAND=-1;VARIANT_CLASS=SNV;SYMBOL=PHLPP1;SYMBOL_SOURCE=HGNC;HGNC_ID=HGNC:20610	Associated variant
ADG	1	158826231	G	C	5738	0.440572	0.0179803	0.00278331	1.04667e-10	ENSSSCG00000004896	PHLPP1	ENSSSCT00000051597	Transcript	intron_variant	-	-	-	-	-	-	IMPACT=MODIFIER;STRAND=-1;VARIANT_CLASS=SNV;SYMBOL=PHLPP1;SYMBOL_SOURCE=HGNC;HGNC_ID=HGNC:20610	Associated variant
ADG	1	158826231	G	C	5738	0.440572	0.0179803	0.00278331	1.04667e-10	ENSSSCG00000004896	PHLPP1	ENSSSCT00000090801	Transcript	intron_variant	-	-	-	-	-	-	IMPACT=MODIFIER;STRAND=-1;VARIANT_CLASS=SNV;SYMBOL=PHLPP1;SYMBOL_SOURCE=HGNC;HGNC_ID=HGNC:20610	Associated variant
ADG	1	160539124	C	T	5738	0.428808	0.0177905	0.00275476	1.06033e-10	-		-	-	intergenic_variant	-	-	-	-	-	-	IMPACT=MODIFIER;VARIANT_CLASS=SNV	Associated variant
ADG	1	160539124	C	T	5738	0.428808	0.0177905	0.00275476	1.06033e-10	-		-	-	intergenic_variant	-	-	-	-	-	-	IMPACT=MODIFIER;VARIANT_CLASS=SNV	Associated variant
ADG	1	160539124	C	T	5738	0.428808	0.0177905	0.00275476	1.06033e-10	-		-	-	intergenic_variant	-	-	-	-	-	-	IMPACT=MODIFIER;VARIANT_CLASS=SNV	Associated variant
ADG	1	160539124	C	T	5738	0.428808	0.0177905	0.00275476	1.06033e-10	-		-	-	intergenic_variant	-	-	-	-	-	-	IMPACT=MODIFIER;VARIANT_CLASS=SNV	Associated variant
ADG	1	93049188	G	C	5738	0.212443	0.0214952	0.00333897	1.21308e-10	ENSSSCG00000039396		ENSSSCT00000049896	Transcript	upstream_gene_variant	-	-	-	-	-	-	IMPACT=MODIFIER;DISTANCE=2285;STRAND=-1;VARIANT_CLASS=SNV	Associated variant
ADG	1	160171880	A	G	5738	0.429505	0.0174713	0.00274248	1.88264e-10	-		-	-	intergenic_variant	-	-	-	-	-	-	IMPACT=MODIFIER;VARIANT_CLASS=SNV	Associated variant
ADG	1	160171880	A	G	5738	0.429505	0.0174713	0.00274248	1.88264e-10	-		-	-	intergenic_variant	-	-	-	-	-	-	IMPACT=MODIFIER;VARIANT_CLASS=SNV	Associated variant
ADG	1	160171880	A	G	5738	0.429505	0.0174713	0.00274248	1.88264e-10	-		-	-	intergenic_variant	-	-	-	-	-	-	IMPACT=MODIFIER;VARIANT_CLASS=SNV	Associated variant
ADG	1	160171880	A	G	5738	0.429505	0.0174713	0.00274248	1.88264e-10	-		-	-	intergenic_variant	-	-	-	-	-	-	IMPACT=MODIFIER;VARIANT_CLASS=SNV	Associated variant
ADG	1	160382931	T	C	5738	0.423318	0.0176249	0.00276786	1.91884e-10	-		-	-	intergenic_variant	-	-	-	-	-	-	IMPACT=MODIFIER;VARIANT_CLASS=SNV	Associated variant
ADG	1	160382931	T	C	5738	0.423318	0.0176249	0.00276786	1.91884e-10	-		-	-	intergenic_variant	-	-	-	-	-	-	IMPACT=MODIFIER;VARIANT_CLASS=SNV	Associated variant
ADG	1	160382931	T	C	5738	0.423318	0.0176249	0.00276786	1.91884e-10	-		-	-	intergenic_variant	-	-	-	-	-	-	IMPACT=MODIFIER;VARIANT_CLASS=SNV	Associated variant
ADG	1	161840573	A	G	5738	0.459829	0.017141	0.00270383	2.30478e-10	ENSSSCG00000004911		ENSSSCT00000005418	Transcript	intron_variant	-	-	-	-	-	-	IMPACT=MODIFIER;STRAND=-1;VARIANT_CLASS=SNV	Associated variant
ADG	1	161840573	A	G	5738	0.459829	0.017141	0.00270383	2.30478e-10	ENSSSCG00000004911		ENSSSCT00000005418	Transcript	intron_variant	-	-	-	-	-	-	IMPACT=MODIFIER;STRAND=-1;VARIANT_CLASS=SNV	Associated variant
ADG	1	161840573	A	G	5738	0.459829	0.017141	0.00270383	2.30478e-10	ENSSSCG00000004911		ENSSSCT00000005418	Transcript	intron_variant	-	-	-	-	-	-	IMPACT=MODIFIER;STRAND=-1;VARIANT_CLASS=SNV	Associated variant
ADG	1	159680420	C	A	5738	0.483879	-0.0165325	0.00261132	2.43434e-10	ENSSSCG00000034988		ENSSSCT00000042012	Transcript	intron_variant,non_coding_transcript_variant	-	-	-	-	-	-	IMPACT=MODIFIER;STRAND=1;VARIANT_CLASS=SNV	Associated variant
ADG	1	159680420	C	A	5738	0.483879	-0.0165325	0.00261132	2.43434e-10	ENSSSCG00000034988		ENSSSCT00000076334	Transcript	intron_variant,non_coding_transcript_variant	-	-	-	-	-	-	IMPACT=MODIFIER;STRAND=1;VARIANT_CLASS=SNV	Associated variant
ADG	1	159680420	C	A	5738	0.483879	-0.0165325	0.00261132	2.43434e-10	ENSSSCG00000034988		ENSSSCT00000080171	Transcript	intron_variant,non_coding_transcript_variant	-	-	-	-	-	-	IMPACT=MODIFIER;STRAND=1;VARIANT_CLASS=SNV	Associated variant
ADG	1	159680420	C	A	5738	0.483879	-0.0165325	0.00261132	2.43434e-10	ENSSSCG00000034988		ENSSSCT00000042012	Transcript	intron_variant,non_coding_transcript_variant	-	-	-	-	-	-	IMPACT=MODIFIER;STRAND=1;VARIANT_CLASS=SNV	Associated variant
ADG	1	159680420	C	A	5738	0.483879	-0.0165325	0.00261132	2.43434e-10	ENSSSCG00000034988		ENSSSCT00000076334	Transcript	intron_variant,non_coding_transcript_variant	-	-	-	-	-	-	IMPACT=MODIFIER;STRAND=1;VARIANT_CLASS=SNV	Associated variant
ADG	1	159680420	C	A	5738	0.483879	-0.0165325	0.00261132	2.43434e-10	ENSSSCG00000034988		ENSSSCT00000080171	Transcript	intron_variant,non_coding_transcript_variant	-	-	-	-	-	-	IMPACT=MODIFIER;STRAND=1;VARIANT_CLASS=SNV	Associated variant
ADG	2	6550	C	G	5738	0.191443	0.0231568	0.00365799	2.44425e-10	-		-	-	intergenic_variant	-	-	-	-	-	-	IMPACT=MODIFIER;VARIANT_CLASS=SNV	Independent lead variant
ADG	1	158879589	G	A	5738	0.443186	0.0176349	0.00279161	2.66478e-10	-		-	-	intergenic_variant	-	-	-	-	-	-	IMPACT=MODIFIER;VARIANT_CLASS=SNV	Associated variant
ADG	1	158879589	G	A	5738	0.443186	0.0176349	0.00279161	2.66478e-10	-		-	-	intergenic_variant	-	-	-	-	-	-	IMPACT=MODIFIER;VARIANT_CLASS=SNV	Associated variant
ADG	1	158906447	A	G	5738	0.44214	0.0173943	0.00277547	3.67664e-10	-		-	-	intergenic_variant	-	-	-	-	-	-	IMPACT=MODIFIER;VARIANT_CLASS=SNV	Associated variant
ADG	1	158906447	A	G	5738	0.44214	0.0173943	0.00277547	3.67664e-10	-		-	-	intergenic_variant	-	-	-	-	-	-	IMPACT=MODIFIER;VARIANT_CLASS=SNV	Associated variant
ADG	1	158906447	A	G	5738	0.44214	0.0173943	0.00277547	3.67664e-10	-		-	-	intergenic_variant	-	-	-	-	-	-	IMPACT=MODIFIER;VARIANT_CLASS=SNV	Associated variant
ADG	1	158906447	A	G	5738	0.44214	0.0173943	0.00277547	3.67664e-10	-		-	-	intergenic_variant	-	-	-	-	-	-	IMPACT=MODIFIER;VARIANT_CLASS=SNV	Associated variant
ADG	1	93668636	C	T	5738	0.0894911	0.0269214	0.00430356	3.9596e-10	-		-	-	intergenic_variant	-	-	-	-	-	-	IMPACT=MODIFIER;VARIANT_CLASS=SNV	Independent lead variant
ADG	1	93668636	C	T	5738	0.0894911	0.0269214	0.00430356	3.9596e-10	-		-	-	intergenic_variant	-	-	-	-	-	-	IMPACT=MODIFIER;VARIANT_CLASS=SNV	Independent lead variant
ADG	1	93668638	C	G	5738	0.0894911	0.0269214	0.00430356	3.9596e-10	-		-	-	intergenic_variant	-	-	-	-	-	-	IMPACT=MODIFIER;VARIANT_CLASS=SNV	Associated variant
ADG	1	93668638	C	G	5738	0.0894911	0.0269214	0.00430356	3.9596e-10	-		-	-	intergenic_variant	-	-	-	-	-	-	IMPACT=MODIFIER;VARIANT_CLASS=SNV	Associated variant
ADG	1	119232037	T	C	5738	0.0764204	0.0341391	0.00546015	4.04174e-10	ENSSSCG00000004620	MYO5A	ENSSSCT00000005103	Transcript	intron_variant	-	-	-	-	-	-	IMPACT=MODIFIER;STRAND=1;VARIANT_CLASS=SNV;SYMBOL=MYO5A;SYMBOL_SOURCE=HGNC;HGNC_ID=HGNC:7602	Independent lead variant
ADG	1	119232037	T	C	5738	0.0764204	0.0341391	0.00546015	4.04174e-10	ENSSSCG00000004620	MYO5A	ENSSSCT00000038774	Transcript	intron_variant	-	-	-	-	-	-	IMPACT=MODIFIER;STRAND=1;VARIANT_CLASS=SNV;SYMBOL=MYO5A;SYMBOL_SOURCE=HGNC;HGNC_ID=HGNC:7602	Independent lead variant
ADG	1	119232037	T	C	5738	0.0764204	0.0341391	0.00546015	4.04174e-10	ENSSSCG00000004620	MYO5A	ENSSSCT00000061445	Transcript	intron_variant	-	-	-	-	-	-	IMPACT=MODIFIER;STRAND=1;VARIANT_CLASS=SNV;SYMBOL=MYO5A;SYMBOL_SOURCE=HGNC;HGNC_ID=HGNC:7602	Independent lead variant
ADG	1	119232037	T	C	5738	0.0764204	0.0341391	0.00546015	4.04174e-10	ENSSSCG00000004620	MYO5A	ENSSSCT00000064576	Transcript	intron_variant	-	-	-	-	-	-	IMPACT=MODIFIER;STRAND=1;VARIANT_CLASS=SNV;SYMBOL=MYO5A;SYMBOL_SOURCE=HGNC;HGNC_ID=HGNC:7602	Independent lead variant
ADG	6	16307500	T	C	5738	0.0885326	-0.0294345	0.00471247	4.20885e-10	-		-	-	intergenic_variant	-	-	-	-	-	-	IMPACT=MODIFIER;VARIANT_CLASS=SNV	Independent lead variant
ADG	1	93668625	C	T	5738	0.0892297	0.0268966	0.00430702	4.24259e-10	-		-	-	intergenic_variant	-	-	-	-	-	-	IMPACT=MODIFIER;VARIANT_CLASS=SNV	Associated variant
ADG	1	93668625	C	T	5738	0.0892297	0.0268966	0.00430702	4.24259e-10	-		-	-	intergenic_variant	-	-	-	-	-	-	IMPACT=MODIFIER;VARIANT_CLASS=SNV	Associated variant
ADG	1	160272146	C	G	5738	0.426455	0.0171716	0.00275892	4.84477e-10	-		-	-	intergenic_variant	-	-	-	-	-	-	IMPACT=MODIFIER;VARIANT_CLASS=SNV	Associated variant
ADG	1	160272146	C	G	5738	0.426455	0.0171716	0.00275892	4.84477e-10	-		-	-	intergenic_variant	-	-	-	-	-	-	IMPACT=MODIFIER;VARIANT_CLASS=SNV	Associated variant
ADG	1	160272146	C	G	5738	0.426455	0.0171716	0.00275892	4.84477e-10	-		-	-	intergenic_variant	-	-	-	-	-	-	IMPACT=MODIFIER;VARIANT_CLASS=SNV	Associated variant
ADG	1	160272146	C	G	5738	0.426455	0.0171716	0.00275892	4.84477e-10	-		-	-	intergenic_variant	-	-	-	-	-	-	IMPACT=MODIFIER;VARIANT_CLASS=SNV	Associated variant
ADG	1	93668645	G	T	5738	0.0893168	0.0267443	0.00430946	5.43668e-10	-		-	-	intergenic_variant	-	-	-	-	-	-	IMPACT=MODIFIER;VARIANT_CLASS=SNV	Associated variant
ADG	1	93668645	G	T	5738	0.0893168	0.0267443	0.00430946	5.43668e-10	-		-	-	intergenic_variant	-	-	-	-	-	-	IMPACT=MODIFIER;VARIANT_CLASS=SNV	Associated variant
ADG	6	16598576	G	A	5738	0.0524573	-0.036821	0.0059335	5.44851e-10	ENSSSCG00000048283		ENSSSCT00000066970	Transcript	intron_variant,non_coding_transcript_variant	-	-	-	-	-	-	IMPACT=MODIFIER;STRAND=-1;VARIANT_CLASS=SNV	Associated variant
ADG	1	158813218	T	A	5738	0.461659	0.0171738	0.00277302	5.89603e-10	ENSSSCG00000004896	PHLPP1	ENSSSCT00000005402	Transcript	intron_variant	-	-	-	-	-	-	IMPACT=MODIFIER;STRAND=-1;VARIANT_CLASS=SNV;SYMBOL=PHLPP1;SYMBOL_SOURCE=HGNC;HGNC_ID=HGNC:20610	Associated variant
ADG	1	158813218	T	A	5738	0.461659	0.0171738	0.00277302	5.89603e-10	ENSSSCG00000004896	PHLPP1	ENSSSCT00000038015	Transcript	intron_variant	-	-	-	-	-	-	IMPACT=MODIFIER;STRAND=-1;VARIANT_CLASS=SNV;SYMBOL=PHLPP1;SYMBOL_SOURCE=HGNC;HGNC_ID=HGNC:20610	Associated variant
ADG	1	158813218	T	A	5738	0.461659	0.0171738	0.00277302	5.89603e-10	ENSSSCG00000004896	PHLPP1	ENSSSCT00000051597	Transcript	intron_variant	-	-	-	-	-	-	IMPACT=MODIFIER;STRAND=-1;VARIANT_CLASS=SNV;SYMBOL=PHLPP1;SYMBOL_SOURCE=HGNC;HGNC_ID=HGNC:20610	Associated variant
ADG	1	158813218	T	A	5738	0.461659	0.0171738	0.00277302	5.89603e-10	ENSSSCG00000004896	PHLPP1	ENSSSCT00000090801	Transcript	intron_variant	-	-	-	-	-	-	IMPACT=MODIFIER;STRAND=-1;VARIANT_CLASS=SNV;SYMBOL=PHLPP1;SYMBOL_SOURCE=HGNC;HGNC_ID=HGNC:20610	Associated variant
ADG	1	158813218	T	A	5738	0.461659	0.0171738	0.00277302	5.89603e-10	ENSSSCG00000004896	PHLPP1	ENSSSCT00000005402	Transcript	intron_variant	-	-	-	-	-	-	IMPACT=MODIFIER;STRAND=-1;VARIANT_CLASS=SNV;SYMBOL=PHLPP1;SYMBOL_SOURCE=HGNC;HGNC_ID=HGNC:20610	Associated variant
ADG	1	158813218	T	A	5738	0.461659	0.0171738	0.00277302	5.89603e-10	ENSSSCG00000004896	PHLPP1	ENSSSCT00000038015	Transcript	intron_variant	-	-	-	-	-	-	IMPACT=MODIFIER;STRAND=-1;VARIANT_CLASS=SNV;SYMBOL=PHLPP1;SYMBOL_SOURCE=HGNC;HGNC_ID=HGNC:20610	Associated variant
ADG	1	158813218	T	A	5738	0.461659	0.0171738	0.00277302	5.89603e-10	ENSSSCG00000004896	PHLPP1	ENSSSCT00000051597	Transcript	intron_variant	-	-	-	-	-	-	IMPACT=MODIFIER;STRAND=-1;VARIANT_CLASS=SNV;SYMBOL=PHLPP1;SYMBOL_SOURCE=HGNC;HGNC_ID=HGNC:20610	Associated variant
ADG	1	158813218	T	A	5738	0.461659	0.0171738	0.00277302	5.89603e-10	ENSSSCG00000004896	PHLPP1	ENSSSCT00000090801	Transcript	intron_variant	-	-	-	-	-	-	IMPACT=MODIFIER;STRAND=-1;VARIANT_CLASS=SNV;SYMBOL=PHLPP1;SYMBOL_SOURCE=HGNC;HGNC_ID=HGNC:20610	Associated variant
ADG	1	161840265	A	G	5738	0.460003	0.0167457	0.00270815	6.27175e-10	ENSSSCG00000004911		ENSSSCT00000005418	Transcript	intron_variant	-	-	-	-	-	-	IMPACT=MODIFIER;STRAND=-1;VARIANT_CLASS=SNV	Associated variant
ADG	1	161840265	A	G	5738	0.460003	0.0167457	0.00270815	6.27175e-10	ENSSSCG00000004911		ENSSSCT00000005418	Transcript	intron_variant	-	-	-	-	-	-	IMPACT=MODIFIER;STRAND=-1;VARIANT_CLASS=SNV	Associated variant
ADG	1	161840265	A	G	5738	0.460003	0.0167457	0.00270815	6.27175e-10	ENSSSCG00000004911		ENSSSCT00000005418	Transcript	intron_variant	-	-	-	-	-	-	IMPACT=MODIFIER;STRAND=-1;VARIANT_CLASS=SNV	Associated variant
ADG	1	161840090	C	G	5738	0.463576	0.0166696	0.00270402	7.05985e-10	ENSSSCG00000004911		ENSSSCT00000005418	Transcript	intron_variant	-	-	-	-	-	-	IMPACT=MODIFIER;STRAND=-1;VARIANT_CLASS=SNV	Associated variant
ADG	1	161840090	C	G	5738	0.463576	0.0166696	0.00270402	7.05985e-10	ENSSSCG00000004911		ENSSSCT00000005418	Transcript	intron_variant	-	-	-	-	-	-	IMPACT=MODIFIER;STRAND=-1;VARIANT_CLASS=SNV	Associated variant
ADG	1	161840090	C	G	5738	0.463576	0.0166696	0.00270402	7.05985e-10	ENSSSCG00000004911		ENSSSCT00000005418	Transcript	intron_variant	-	-	-	-	-	-	IMPACT=MODIFIER;STRAND=-1;VARIANT_CLASS=SNV	Associated variant
ADG	1	119232044	A	G	5738	0.0770303	0.0335012	0.00544246	7.48275e-10	ENSSSCG00000004620	MYO5A	ENSSSCT00000005103	Transcript	intron_variant	-	-	-	-	-	-	IMPACT=MODIFIER;STRAND=1;VARIANT_CLASS=SNV;SYMBOL=MYO5A;SYMBOL_SOURCE=HGNC;HGNC_ID=HGNC:7602	Associated variant
ADG	1	119232044	A	G	5738	0.0770303	0.0335012	0.00544246	7.48275e-10	ENSSSCG00000004620	MYO5A	ENSSSCT00000038774	Transcript	intron_variant	-	-	-	-	-	-	IMPACT=MODIFIER;STRAND=1;VARIANT_CLASS=SNV;SYMBOL=MYO5A;SYMBOL_SOURCE=HGNC;HGNC_ID=HGNC:7602	Associated variant
ADG	1	119232044	A	G	5738	0.0770303	0.0335012	0.00544246	7.48275e-10	ENSSSCG00000004620	MYO5A	ENSSSCT00000061445	Transcript	intron_variant	-	-	-	-	-	-	IMPACT=MODIFIER;STRAND=1;VARIANT_CLASS=SNV;SYMBOL=MYO5A;SYMBOL_SOURCE=HGNC;HGNC_ID=HGNC:7602	Associated variant
ADG	1	119232044	A	G	5738	0.0770303	0.0335012	0.00544246	7.48275e-10	ENSSSCG00000004620	MYO5A	ENSSSCT00000064576	Transcript	intron_variant	-	-	-	-	-	-	IMPACT=MODIFIER;STRAND=1;VARIANT_CLASS=SNV;SYMBOL=MYO5A;SYMBOL_SOURCE=HGNC;HGNC_ID=HGNC:7602	Associated variant
ADG	1	160174493	T	A	5738	0.432206	0.0168256	0.00273528	7.68349e-10	-		-	-	intergenic_variant	-	-	-	-	-	-	IMPACT=MODIFIER;VARIANT_CLASS=SNV	Associated variant
ADG	1	160174493	T	A	5738	0.432206	0.0168256	0.00273528	7.68349e-10	-		-	-	intergenic_variant	-	-	-	-	-	-	IMPACT=MODIFIER;VARIANT_CLASS=SNV	Associated variant
ADG	1	160174493	T	A	5738	0.432206	0.0168256	0.00273528	7.68349e-10	-		-	-	intergenic_variant	-	-	-	-	-	-	IMPACT=MODIFIER;VARIANT_CLASS=SNV	Associated variant
ADG	1	160174493	T	A	5738	0.432206	0.0168256	0.00273528	7.68349e-10	-		-	-	intergenic_variant	-	-	-	-	-	-	IMPACT=MODIFIER;VARIANT_CLASS=SNV	Associated variant
ADG	13	164042391	T	G	5738	0.185343	0.0244021	0.00397086	7.98164e-10	-		-	-	intergenic_variant	-	-	-	-	-	-	IMPACT=MODIFIER;VARIANT_CLASS=SNV	Associated variant
ADG	1	159931751	A	G	5738	0.423754	0.0169966	0.00277143	8.63557e-10	ENSSSCG00000004903	CDH20	ENSSSCT00000005409	Transcript	intron_variant	-	-	-	-	-	-	IMPACT=MODIFIER;STRAND=-1;VARIANT_CLASS=SNV;SYMBOL=CDH20;SYMBOL_SOURCE=HGNC;HGNC_ID=HGNC:1760	Associated variant
ADG	1	159931751	A	G	5738	0.423754	0.0169966	0.00277143	8.63557e-10	ENSSSCG00000004903	CDH20	ENSSSCT00000005409	Transcript	intron_variant	-	-	-	-	-	-	IMPACT=MODIFIER;STRAND=-1;VARIANT_CLASS=SNV;SYMBOL=CDH20;SYMBOL_SOURCE=HGNC;HGNC_ID=HGNC:1760	Associated variant
ADG	1	159931751	A	G	5738	0.423754	0.0169966	0.00277143	8.63557e-10	ENSSSCG00000004903	CDH20	ENSSSCT00000005409	Transcript	intron_variant	-	-	-	-	-	-	IMPACT=MODIFIER;STRAND=-1;VARIANT_CLASS=SNV;SYMBOL=CDH20;SYMBOL_SOURCE=HGNC;HGNC_ID=HGNC:1760	Associated variant
ADG	1	159931751	A	G	5738	0.423754	0.0169966	0.00277143	8.63557e-10	ENSSSCG00000004903	CDH20	ENSSSCT00000005409	Transcript	intron_variant	-	-	-	-	-	-	IMPACT=MODIFIER;STRAND=-1;VARIANT_CLASS=SNV;SYMBOL=CDH20;SYMBOL_SOURCE=HGNC;HGNC_ID=HGNC:1760	Associated variant
ADG	1	14750946	G	A	5738	0.0568142	0.0361022	0.00589128	8.8953e-10	ENSSSCG00000004087	CCDC170	ENSSSCT00000004518	Transcript	upstream_gene_variant	-	-	-	-	-	-	IMPACT=MODIFIER;DISTANCE=150;STRAND=-1;VARIANT_CLASS=SNV;SYMBOL=CCDC170;SYMBOL_SOURCE=HGNC;HGNC_ID=HGNC:21177	Associated variant
ADG	1	14750946	G	A	5738	0.0568142	0.0361022	0.00589128	8.8953e-10	ENSSSCG00000004087	CCDC170	ENSSSCT00000030322	Transcript	5_prime_UTR_variant	106	-	-	-	-	-	IMPACT=MODIFIER;STRAND=-1;VARIANT_CLASS=SNV;SYMBOL=CCDC170;SYMBOL_SOURCE=HGNC;HGNC_ID=HGNC:21177	Associated variant
ADG	1	14750946	G	A	5738	0.0568142	0.0361022	0.00589128	8.8953e-10	ENSSSCG00000004087	CCDC170	ENSSSCT00000042096	Transcript	upstream_gene_variant	-	-	-	-	-	-	IMPACT=MODIFIER;DISTANCE=127;STRAND=-1;VARIANT_CLASS=SNV;SYMBOL=CCDC170;SYMBOL_SOURCE=HGNC;HGNC_ID=HGNC:21177	Associated variant
ADG	9	35916863	A	C	5738	0.0834786	0.0297434	0.00486065	9.40354e-10	ENSSSCG00000014998	AASDHPPT	ENSSSCT00000016362	Transcript	intron_variant	-	-	-	-	-	-	IMPACT=MODIFIER;STRAND=1;VARIANT_CLASS=SNV;SYMBOL=AASDHPPT;SYMBOL_SOURCE=HGNC;HGNC_ID=HGNC:14235	Independent lead variant
ADG	9	35916863	A	C	5738	0.0834786	0.0297434	0.00486065	9.40354e-10	ENSSSCG00000014998	AASDHPPT	ENSSSCT00000060544	Transcript	intron_variant	-	-	-	-	-	-	IMPACT=MODIFIER;STRAND=1;VARIANT_CLASS=SNV;SYMBOL=AASDHPPT;SYMBOL_SOURCE=HGNC;HGNC_ID=HGNC:14235	Independent lead variant
ADG	9	35916863	A	C	5738	0.0834786	0.0297434	0.00486065	9.40354e-10	ENSSSCG00000014998	AASDHPPT	ENSSSCT00000078159	Transcript	intron_variant	-	-	-	-	-	-	IMPACT=MODIFIER;STRAND=1;VARIANT_CLASS=SNV;SYMBOL=AASDHPPT;SYMBOL_SOURCE=HGNC;HGNC_ID=HGNC:14235	Independent lead variant
ADG	1	158883777	A	G	5738	0.44336	0.0170287	0.00278456	9.63214e-10	-		-	-	intergenic_variant	-	-	-	-	-	-	IMPACT=MODIFIER;VARIANT_CLASS=SNV	Associated variant
ADG	1	158883777	A	G	5738	0.44336	0.0170287	0.00278456	9.63214e-10	-		-	-	intergenic_variant	-	-	-	-	-	-	IMPACT=MODIFIER;VARIANT_CLASS=SNV	Associated variant
ADG	1	158883777	A	G	5738	0.44336	0.0170287	0.00278456	9.63214e-10	-		-	-	intergenic_variant	-	-	-	-	-	-	IMPACT=MODIFIER;VARIANT_CLASS=SNV	Associated variant
ADG	1	158883777	A	G	5738	0.44336	0.0170287	0.00278456	9.63214e-10	-		-	-	intergenic_variant	-	-	-	-	-	-	IMPACT=MODIFIER;VARIANT_CLASS=SNV	Associated variant
ADG	1	161950055	A	G	5738	0.436912	0.0168395	0.00275571	9.91609e-10	ENSSSCG00000034704	ZNF532	ENSSSCT00000041916	Transcript	intron_variant	-	-	-	-	-	-	IMPACT=MODIFIER;STRAND=-1;VARIANT_CLASS=SNV;SYMBOL=ZNF532;SYMBOL_SOURCE=HGNC;HGNC_ID=HGNC:30940	Associated variant
ADG	1	161950055	A	G	5738	0.436912	0.0168395	0.00275571	9.91609e-10	ENSSSCG00000034704	ZNF532	ENSSSCT00000058237	Transcript	intron_variant	-	-	-	-	-	-	IMPACT=MODIFIER;STRAND=-1;VARIANT_CLASS=SNV;SYMBOL=ZNF532;SYMBOL_SOURCE=HGNC;HGNC_ID=HGNC:30940	Associated variant
ADG	1	161950055	A	G	5738	0.436912	0.0168395	0.00275571	9.91609e-10	ENSSSCG00000034704	ZNF532	ENSSSCT00000062940	Transcript	intron_variant	-	-	-	-	-	-	IMPACT=MODIFIER;STRAND=-1;VARIANT_CLASS=SNV;SYMBOL=ZNF532;SYMBOL_SOURCE=HGNC;HGNC_ID=HGNC:30940	Associated variant
ADG	1	161950055	A	G	5738	0.436912	0.0168395	0.00275571	9.91609e-10	ENSSSCG00000034704	ZNF532	ENSSSCT00000041916	Transcript	intron_variant	-	-	-	-	-	-	IMPACT=MODIFIER;STRAND=-1;VARIANT_CLASS=SNV;SYMBOL=ZNF532;SYMBOL_SOURCE=HGNC;HGNC_ID=HGNC:30940	Associated variant
ADG	1	161950055	A	G	5738	0.436912	0.0168395	0.00275571	9.91609e-10	ENSSSCG00000034704	ZNF532	ENSSSCT00000058237	Transcript	intron_variant	-	-	-	-	-	-	IMPACT=MODIFIER;STRAND=-1;VARIANT_CLASS=SNV;SYMBOL=ZNF532;SYMBOL_SOURCE=HGNC;HGNC_ID=HGNC:30940	Associated variant
ADG	1	161950055	A	G	5738	0.436912	0.0168395	0.00275571	9.91609e-10	ENSSSCG00000034704	ZNF532	ENSSSCT00000062940	Transcript	intron_variant	-	-	-	-	-	-	IMPACT=MODIFIER;STRAND=-1;VARIANT_CLASS=SNV;SYMBOL=ZNF532;SYMBOL_SOURCE=HGNC;HGNC_ID=HGNC:30940	Associated variant
ADG	1	161950055	A	G	5738	0.436912	0.0168395	0.00275571	9.91609e-10	ENSSSCG00000034704	ZNF532	ENSSSCT00000041916	Transcript	intron_variant	-	-	-	-	-	-	IMPACT=MODIFIER;STRAND=-1;VARIANT_CLASS=SNV;SYMBOL=ZNF532;SYMBOL_SOURCE=HGNC;HGNC_ID=HGNC:30940	Associated variant
ADG	1	161950055	A	G	5738	0.436912	0.0168395	0.00275571	9.91609e-10	ENSSSCG00000034704	ZNF532	ENSSSCT00000058237	Transcript	intron_variant	-	-	-	-	-	-	IMPACT=MODIFIER;STRAND=-1;VARIANT_CLASS=SNV;SYMBOL=ZNF532;SYMBOL_SOURCE=HGNC;HGNC_ID=HGNC:30940	Associated variant
ADG	1	161950055	A	G	5738	0.436912	0.0168395	0.00275571	9.91609e-10	ENSSSCG00000034704	ZNF532	ENSSSCT00000062940	Transcript	intron_variant	-	-	-	-	-	-	IMPACT=MODIFIER;STRAND=-1;VARIANT_CLASS=SNV;SYMBOL=ZNF532;SYMBOL_SOURCE=HGNC;HGNC_ID=HGNC:30940	Associated variant
ADG	1	159680367	G	A	5738	0.493377	0.0158795	0.00260415	1.07551e-09	ENSSSCG00000034988		ENSSSCT00000042012	Transcript	intron_variant,non_coding_transcript_variant	-	-	-	-	-	-	IMPACT=MODIFIER;STRAND=1;VARIANT_CLASS=SNV	Associated variant
ADG	1	159680367	G	A	5738	0.493377	0.0158795	0.00260415	1.07551e-09	ENSSSCG00000034988		ENSSSCT00000076334	Transcript	intron_variant,non_coding_transcript_variant	-	-	-	-	-	-	IMPACT=MODIFIER;STRAND=1;VARIANT_CLASS=SNV	Associated variant
ADG	1	159680367	G	A	5738	0.493377	0.0158795	0.00260415	1.07551e-09	ENSSSCG00000034988		ENSSSCT00000080171	Transcript	intron_variant,non_coding_transcript_variant	-	-	-	-	-	-	IMPACT=MODIFIER;STRAND=1;VARIANT_CLASS=SNV	Associated variant
ADG	1	159680367	G	A	5738	0.493377	0.0158795	0.00260415	1.07551e-09	ENSSSCG00000034988		ENSSSCT00000042012	Transcript	intron_variant,non_coding_transcript_variant	-	-	-	-	-	-	IMPACT=MODIFIER;STRAND=1;VARIANT_CLASS=SNV	Associated variant
ADG	1	159680367	G	A	5738	0.493377	0.0158795	0.00260415	1.07551e-09	ENSSSCG00000034988		ENSSSCT00000076334	Transcript	intron_variant,non_coding_transcript_variant	-	-	-	-	-	-	IMPACT=MODIFIER;STRAND=1;VARIANT_CLASS=SNV	Associated variant
ADG	1	159680367	G	A	5738	0.493377	0.0158795	0.00260415	1.07551e-09	ENSSSCG00000034988		ENSSSCT00000080171	Transcript	intron_variant,non_coding_transcript_variant	-	-	-	-	-	-	IMPACT=MODIFIER;STRAND=1;VARIANT_CLASS=SNV	Associated variant
ADG	6	14633351	T	C	5738	0.0957651	-0.0259201	0.00425535	1.12088e-09	ENSSSCG00000002734		ENSSSCT00000003029	Transcript	downstream_gene_variant	-	-	-	-	-	-	IMPACT=MODIFIER;DISTANCE=2557;STRAND=1;VARIANT_CLASS=SNV;SYMBOL=MARVELD3;SYMBOL_SOURCE=EntrezGene	Associated variant
ADG	6	14633351	T	C	5738	0.0957651	-0.0259201	0.00425535	1.12088e-09	ENSSSCG00000002739	PHLPP2	ENSSSCT00000003035	Transcript	downstream_gene_variant	-	-	-	-	-	-	IMPACT=MODIFIER;DISTANCE=400;STRAND=-1;VARIANT_CLASS=SNV;SYMBOL=PHLPP2;SYMBOL_SOURCE=HGNC;HGNC_ID=HGNC:29149	Associated variant
ADG	6	14633351	T	C	5738	0.0957651	-0.0259201	0.00425535	1.12088e-09	ENSSSCG00000002739	PHLPP2	ENSSSCT00000024128	Transcript	downstream_gene_variant	-	-	-	-	-	-	IMPACT=MODIFIER;DISTANCE=400;STRAND=-1;VARIANT_CLASS=SNV;SYMBOL=PHLPP2;SYMBOL_SOURCE=HGNC;HGNC_ID=HGNC:29149	Associated variant
ADG	6	14633351	T	C	5738	0.0957651	-0.0259201	0.00425535	1.12088e-09	ENSSSCG00000002739	PHLPP2	ENSSSCT00000032306	Transcript	downstream_gene_variant	-	-	-	-	-	-	IMPACT=MODIFIER;DISTANCE=400;STRAND=-1;VARIANT_CLASS=SNV;SYMBOL=PHLPP2;SYMBOL_SOURCE=HGNC;HGNC_ID=HGNC:29149	Associated variant
ADG	1	160137530	C	G	5738	0.481701	0.0163161	0.00268083	1.15611e-09	-		-	-	intergenic_variant	-	-	-	-	-	-	IMPACT=MODIFIER;VARIANT_CLASS=SNV	Associated variant
ADG	1	160137530	C	G	5738	0.481701	0.0163161	0.00268083	1.15611e-09	-		-	-	intergenic_variant	-	-	-	-	-	-	IMPACT=MODIFIER;VARIANT_CLASS=SNV	Associated variant
ADG	1	160137530	C	G	5738	0.481701	0.0163161	0.00268083	1.15611e-09	-		-	-	intergenic_variant	-	-	-	-	-	-	IMPACT=MODIFIER;VARIANT_CLASS=SNV	Associated variant
ADG	6	14633136	G	A	5738	0.0962008	-0.0258175	0.00425002	1.24228e-09	ENSSSCG00000002734		ENSSSCT00000003029	Transcript	downstream_gene_variant	-	-	-	-	-	-	IMPACT=MODIFIER;DISTANCE=2342;STRAND=1;VARIANT_CLASS=SNV;SYMBOL=MARVELD3;SYMBOL_SOURCE=EntrezGene	Associated variant
ADG	6	14633136	G	A	5738	0.0962008	-0.0258175	0.00425002	1.24228e-09	ENSSSCG00000002739	PHLPP2	ENSSSCT00000003035	Transcript	downstream_gene_variant	-	-	-	-	-	-	IMPACT=MODIFIER;DISTANCE=615;STRAND=-1;VARIANT_CLASS=SNV;SYMBOL=PHLPP2;SYMBOL_SOURCE=HGNC;HGNC_ID=HGNC:29149	Associated variant
ADG	6	14633136	G	A	5738	0.0962008	-0.0258175	0.00425002	1.24228e-09	ENSSSCG00000002739	PHLPP2	ENSSSCT00000024128	Transcript	downstream_gene_variant	-	-	-	-	-	-	IMPACT=MODIFIER;DISTANCE=615;STRAND=-1;VARIANT_CLASS=SNV;SYMBOL=PHLPP2;SYMBOL_SOURCE=HGNC;HGNC_ID=HGNC:29149	Associated variant
ADG	6	14633136	G	A	5738	0.0962008	-0.0258175	0.00425002	1.24228e-09	ENSSSCG00000002739	PHLPP2	ENSSSCT00000032306	Transcript	downstream_gene_variant	-	-	-	-	-	-	IMPACT=MODIFIER;DISTANCE=615;STRAND=-1;VARIANT_CLASS=SNV;SYMBOL=PHLPP2;SYMBOL_SOURCE=HGNC;HGNC_ID=HGNC:29149	Associated variant
ADG	1	159739666	G	C	5738	0.487713	-0.016494	0.00271838	1.29851e-09	ENSSSCG00000034988		ENSSSCT00000042012	Transcript	intron_variant,non_coding_transcript_variant	-	-	-	-	-	-	IMPACT=MODIFIER;STRAND=1;VARIANT_CLASS=SNV	Independent lead variant
ADG	1	159739666	G	C	5738	0.487713	-0.016494	0.00271838	1.29851e-09	ENSSSCG00000034988		ENSSSCT00000076334	Transcript	intron_variant,non_coding_transcript_variant	-	-	-	-	-	-	IMPACT=MODIFIER;STRAND=1;VARIANT_CLASS=SNV	Independent lead variant
ADG	1	159739666	G	C	5738	0.487713	-0.016494	0.00271838	1.29851e-09	ENSSSCG00000034988		ENSSSCT00000080171	Transcript	intron_variant,non_coding_transcript_variant	-	-	-	-	-	-	IMPACT=MODIFIER;STRAND=1;VARIANT_CLASS=SNV	Independent lead variant
ADG	1	159739666	G	C	5738	0.487713	-0.016494	0.00271838	1.29851e-09	ENSSSCG00000049892		ENSSSCT00000089984	Transcript	upstream_gene_variant	-	-	-	-	-	-	IMPACT=MODIFIER;DISTANCE=1528;STRAND=-1;VARIANT_CLASS=SNV	Independent lead variant
ADG	1	159739666	G	C	5738	0.487713	-0.016494	0.00271838	1.29851e-09	ENSSSCG00000034988		ENSSSCT00000042012	Transcript	intron_variant,non_coding_transcript_variant	-	-	-	-	-	-	IMPACT=MODIFIER;STRAND=1;VARIANT_CLASS=SNV	Independent lead variant
ADG	1	159739666	G	C	5738	0.487713	-0.016494	0.00271838	1.29851e-09	ENSSSCG00000034988		ENSSSCT00000076334	Transcript	intron_variant,non_coding_transcript_variant	-	-	-	-	-	-	IMPACT=MODIFIER;STRAND=1;VARIANT_CLASS=SNV	Independent lead variant
ADG	1	159739666	G	C	5738	0.487713	-0.016494	0.00271838	1.29851e-09	ENSSSCG00000034988		ENSSSCT00000080171	Transcript	intron_variant,non_coding_transcript_variant	-	-	-	-	-	-	IMPACT=MODIFIER;STRAND=1;VARIANT_CLASS=SNV	Independent lead variant
ADG	1	159739666	G	C	5738	0.487713	-0.016494	0.00271838	1.29851e-09	ENSSSCG00000049892		ENSSSCT00000089984	Transcript	upstream_gene_variant	-	-	-	-	-	-	IMPACT=MODIFIER;DISTANCE=1528;STRAND=-1;VARIANT_CLASS=SNV	Independent lead variant
ADG	1	159739666	G	C	5738	0.487713	-0.016494	0.00271838	1.29851e-09	ENSSSCG00000034988		ENSSSCT00000042012	Transcript	intron_variant,non_coding_transcript_variant	-	-	-	-	-	-	IMPACT=MODIFIER;STRAND=1;VARIANT_CLASS=SNV	Independent lead variant
ADG	1	159739666	G	C	5738	0.487713	-0.016494	0.00271838	1.29851e-09	ENSSSCG00000034988		ENSSSCT00000076334	Transcript	intron_variant,non_coding_transcript_variant	-	-	-	-	-	-	IMPACT=MODIFIER;STRAND=1;VARIANT_CLASS=SNV	Independent lead variant
ADG	1	159739666	G	C	5738	0.487713	-0.016494	0.00271838	1.29851e-09	ENSSSCG00000034988		ENSSSCT00000080171	Transcript	intron_variant,non_coding_transcript_variant	-	-	-	-	-	-	IMPACT=MODIFIER;STRAND=1;VARIANT_CLASS=SNV	Independent lead variant
ADG	1	159739666	G	C	5738	0.487713	-0.016494	0.00271838	1.29851e-09	ENSSSCG00000049892		ENSSSCT00000089984	Transcript	upstream_gene_variant	-	-	-	-	-	-	IMPACT=MODIFIER;DISTANCE=1528;STRAND=-1;VARIANT_CLASS=SNV	Independent lead variant
ADG	1	159739666	G	C	5738	0.487713	-0.016494	0.00271838	1.29851e-09	ENSSSCG00000034988		ENSSSCT00000042012	Transcript	intron_variant,non_coding_transcript_variant	-	-	-	-	-	-	IMPACT=MODIFIER;STRAND=1;VARIANT_CLASS=SNV	Independent lead variant
ADG	1	159739666	G	C	5738	0.487713	-0.016494	0.00271838	1.29851e-09	ENSSSCG00000034988		ENSSSCT00000076334	Transcript	intron_variant,non_coding_transcript_variant	-	-	-	-	-	-	IMPACT=MODIFIER;STRAND=1;VARIANT_CLASS=SNV	Independent lead variant
ADG	1	159739666	G	C	5738	0.487713	-0.016494	0.00271838	1.29851e-09	ENSSSCG00000034988		ENSSSCT00000080171	Transcript	intron_variant,non_coding_transcript_variant	-	-	-	-	-	-	IMPACT=MODIFIER;STRAND=1;VARIANT_CLASS=SNV	Independent lead variant
ADG	1	159739666	G	C	5738	0.487713	-0.016494	0.00271838	1.29851e-09	ENSSSCG00000049892		ENSSSCT00000089984	Transcript	upstream_gene_variant	-	-	-	-	-	-	IMPACT=MODIFIER;DISTANCE=1528;STRAND=-1;VARIANT_CLASS=SNV	Independent lead variant
ADG	1	119232052	C	T	5738	0.0765946	0.0331065	0.0054624	1.35447e-09	ENSSSCG00000004620	MYO5A	ENSSSCT00000005103	Transcript	intron_variant	-	-	-	-	-	-	IMPACT=MODIFIER;STRAND=1;VARIANT_CLASS=SNV;SYMBOL=MYO5A;SYMBOL_SOURCE=HGNC;HGNC_ID=HGNC:7602	Associated variant
ADG	1	119232052	C	T	5738	0.0765946	0.0331065	0.0054624	1.35447e-09	ENSSSCG00000004620	MYO5A	ENSSSCT00000038774	Transcript	intron_variant	-	-	-	-	-	-	IMPACT=MODIFIER;STRAND=1;VARIANT_CLASS=SNV;SYMBOL=MYO5A;SYMBOL_SOURCE=HGNC;HGNC_ID=HGNC:7602	Associated variant
ADG	1	119232052	C	T	5738	0.0765946	0.0331065	0.0054624	1.35447e-09	ENSSSCG00000004620	MYO5A	ENSSSCT00000061445	Transcript	intron_variant	-	-	-	-	-	-	IMPACT=MODIFIER;STRAND=1;VARIANT_CLASS=SNV;SYMBOL=MYO5A;SYMBOL_SOURCE=HGNC;HGNC_ID=HGNC:7602	Associated variant
ADG	1	119232052	C	T	5738	0.0765946	0.0331065	0.0054624	1.35447e-09	ENSSSCG00000004620	MYO5A	ENSSSCT00000064576	Transcript	intron_variant	-	-	-	-	-	-	IMPACT=MODIFIER;STRAND=1;VARIANT_CLASS=SNV;SYMBOL=MYO5A;SYMBOL_SOURCE=HGNC;HGNC_ID=HGNC:7602	Associated variant
ADG	1	119232030	A	G	5738	0.0765075	0.0330559	0.00545761	1.38819e-09	ENSSSCG00000004620	MYO5A	ENSSSCT00000005103	Transcript	intron_variant	-	-	-	-	-	-	IMPACT=MODIFIER;STRAND=1;VARIANT_CLASS=SNV;SYMBOL=MYO5A;SYMBOL_SOURCE=HGNC;HGNC_ID=HGNC:7602	Associated variant
ADG	1	119232030	A	G	5738	0.0765075	0.0330559	0.00545761	1.38819e-09	ENSSSCG00000004620	MYO5A	ENSSSCT00000038774	Transcript	intron_variant	-	-	-	-	-	-	IMPACT=MODIFIER;STRAND=1;VARIANT_CLASS=SNV;SYMBOL=MYO5A;SYMBOL_SOURCE=HGNC;HGNC_ID=HGNC:7602	Associated variant
ADG	1	119232030	A	G	5738	0.0765075	0.0330559	0.00545761	1.38819e-09	ENSSSCG00000004620	MYO5A	ENSSSCT00000061445	Transcript	intron_variant	-	-	-	-	-	-	IMPACT=MODIFIER;STRAND=1;VARIANT_CLASS=SNV;SYMBOL=MYO5A;SYMBOL_SOURCE=HGNC;HGNC_ID=HGNC:7602	Associated variant
ADG	1	119232030	A	G	5738	0.0765075	0.0330559	0.00545761	1.38819e-09	ENSSSCG00000004620	MYO5A	ENSSSCT00000064576	Transcript	intron_variant	-	-	-	-	-	-	IMPACT=MODIFIER;STRAND=1;VARIANT_CLASS=SNV;SYMBOL=MYO5A;SYMBOL_SOURCE=HGNC;HGNC_ID=HGNC:7602	Associated variant
ADG	14	103006582	G	A	5738	0.191007	0.0200274	0.0033137	1.5051e-09	-		-	-	intergenic_variant	-	-	-	-	-	-	IMPACT=MODIFIER;VARIANT_CLASS=SNV	Independent lead variant
ADG	1	161842802	A	G	5738	0.46436	0.0163338	0.00270477	1.55178e-09	ENSSSCG00000004911		ENSSSCT00000005418	Transcript	intron_variant	-	-	-	-	-	-	IMPACT=MODIFIER;STRAND=-1;VARIANT_CLASS=SNV	Associated variant
ADG	1	161842802	A	G	5738	0.46436	0.0163338	0.00270477	1.55178e-09	ENSSSCG00000004911		ENSSSCT00000005418	Transcript	intron_variant	-	-	-	-	-	-	IMPACT=MODIFIER;STRAND=-1;VARIANT_CLASS=SNV	Associated variant
ADG	1	161842802	A	G	5738	0.46436	0.0163338	0.00270477	1.55178e-09	ENSSSCG00000004911		ENSSSCT00000005418	Transcript	intron_variant	-	-	-	-	-	-	IMPACT=MODIFIER;STRAND=-1;VARIANT_CLASS=SNV	Associated variant
ADG	6	38861215	C	A	5738	0.141774	0.0249647	0.00414023	1.64161e-09	-		-	-	intergenic_variant	-	-	-	-	-	-	IMPACT=MODIFIER;VARIANT_CLASS=SNV	Independent lead variant
ADG	6	38861215	C	A	5738	0.141774	0.0249647	0.00414023	1.64161e-09	-		-	-	intergenic_variant	-	-	-	-	-	-	IMPACT=MODIFIER;VARIANT_CLASS=SNV	Independent lead variant
ADG	1	162045571	G	A	5738	0.457215	0.0164979	0.00274246	1.79071e-09	-		-	-	intergenic_variant	-	-	-	-	-	-	IMPACT=MODIFIER;VARIANT_CLASS=SNV	Associated variant
ADG	1	162045571	G	A	5738	0.457215	0.0164979	0.00274246	1.79071e-09	-		-	-	intergenic_variant	-	-	-	-	-	-	IMPACT=MODIFIER;VARIANT_CLASS=SNV	Associated variant
ADG	1	162045571	G	A	5738	0.457215	0.0164979	0.00274246	1.79071e-09	-		-	-	intergenic_variant	-	-	-	-	-	-	IMPACT=MODIFIER;VARIANT_CLASS=SNV	Associated variant
ADG	1	162045571	G	A	5738	0.457215	0.0164979	0.00274246	1.79071e-09	-		-	-	intergenic_variant	-	-	-	-	-	-	IMPACT=MODIFIER;VARIANT_CLASS=SNV	Associated variant
ADG	1	161840168	C	T	5738	0.460526	0.0162888	0.00271041	1.85826e-09	ENSSSCG00000004911		ENSSSCT00000005418	Transcript	intron_variant	-	-	-	-	-	-	IMPACT=MODIFIER;STRAND=-1;VARIANT_CLASS=SNV	Associated variant
ADG	1	161840168	C	T	5738	0.460526	0.0162888	0.00271041	1.85826e-09	ENSSSCG00000004911		ENSSSCT00000005418	Transcript	intron_variant	-	-	-	-	-	-	IMPACT=MODIFIER;STRAND=-1;VARIANT_CLASS=SNV	Associated variant
ADG	1	161840168	C	T	5738	0.460526	0.0162888	0.00271041	1.85826e-09	ENSSSCG00000004911		ENSSSCT00000005418	Transcript	intron_variant	-	-	-	-	-	-	IMPACT=MODIFIER;STRAND=-1;VARIANT_CLASS=SNV	Associated variant
ADG	1	162046057	A	C	5738	0.458435	0.0164911	0.00274601	1.90791e-09	-		-	-	intergenic_variant	-	-	-	-	-	-	IMPACT=MODIFIER;VARIANT_CLASS=SNV	Associated variant
ADG	1	162046057	A	C	5738	0.458435	0.0164911	0.00274601	1.90791e-09	-		-	-	intergenic_variant	-	-	-	-	-	-	IMPACT=MODIFIER;VARIANT_CLASS=SNV	Associated variant
ADG	1	162046057	A	C	5738	0.458435	0.0164911	0.00274601	1.90791e-09	-		-	-	intergenic_variant	-	-	-	-	-	-	IMPACT=MODIFIER;VARIANT_CLASS=SNV	Associated variant
ADG	1	161507610	T	C	5738	0.427065	0.0162041	0.00269897	1.92735e-09	ENSSSCG00000004907	CCBE1	ENSSSCT00000005413	Transcript	intron_variant	-	-	-	-	-	-	IMPACT=MODIFIER;STRAND=1;VARIANT_CLASS=SNV;SYMBOL=CCBE1;SYMBOL_SOURCE=HGNC;HGNC_ID=HGNC:29426	Associated variant
ADG	1	161507610	T	C	5738	0.427065	0.0162041	0.00269897	1.92735e-09	ENSSSCG00000004907	CCBE1	ENSSSCT00000067151	Transcript	intron_variant	-	-	-	-	-	-	IMPACT=MODIFIER;STRAND=1;VARIANT_CLASS=SNV;SYMBOL=CCBE1;SYMBOL_SOURCE=HGNC;HGNC_ID=HGNC:29426	Associated variant
ADG	1	161507610	T	C	5738	0.427065	0.0162041	0.00269897	1.92735e-09	ENSSSCG00000004907	CCBE1	ENSSSCT00000005413	Transcript	intron_variant	-	-	-	-	-	-	IMPACT=MODIFIER;STRAND=1;VARIANT_CLASS=SNV;SYMBOL=CCBE1;SYMBOL_SOURCE=HGNC;HGNC_ID=HGNC:29426	Associated variant
ADG	1	161507610	T	C	5738	0.427065	0.0162041	0.00269897	1.92735e-09	ENSSSCG00000004907	CCBE1	ENSSSCT00000067151	Transcript	intron_variant	-	-	-	-	-	-	IMPACT=MODIFIER;STRAND=1;VARIANT_CLASS=SNV;SYMBOL=CCBE1;SYMBOL_SOURCE=HGNC;HGNC_ID=HGNC:29426	Associated variant
ADG	1	161507610	T	C	5738	0.427065	0.0162041	0.00269897	1.92735e-09	ENSSSCG00000004907	CCBE1	ENSSSCT00000005413	Transcript	intron_variant	-	-	-	-	-	-	IMPACT=MODIFIER;STRAND=1;VARIANT_CLASS=SNV;SYMBOL=CCBE1;SYMBOL_SOURCE=HGNC;HGNC_ID=HGNC:29426	Associated variant
ADG	1	161507610	T	C	5738	0.427065	0.0162041	0.00269897	1.92735e-09	ENSSSCG00000004907	CCBE1	ENSSSCT00000067151	Transcript	intron_variant	-	-	-	-	-	-	IMPACT=MODIFIER;STRAND=1;VARIANT_CLASS=SNV;SYMBOL=CCBE1;SYMBOL_SOURCE=HGNC;HGNC_ID=HGNC:29426	Associated variant
ADG	9	50800756	A	G	5738	0.131405	0.0263188	0.0043876	1.99223e-09	ENSSSCG00000050744		ENSSSCT00000089277	Transcript	downstream_gene_variant	-	-	-	-	-	-	IMPACT=MODIFIER;DISTANCE=1593;STRAND=1;VARIANT_CLASS=SNV	Independent lead variant
ADG	1	161540913	G	A	5738	0.423057	0.0165848	0.00276496	1.99493e-09	ENSSSCG00000004907	CCBE1	ENSSSCT00000005413	Transcript	intron_variant	-	-	-	-	-	-	IMPACT=MODIFIER;STRAND=1;VARIANT_CLASS=SNV;SYMBOL=CCBE1;SYMBOL_SOURCE=HGNC;HGNC_ID=HGNC:29426	Associated variant
ADG	1	161540913	G	A	5738	0.423057	0.0165848	0.00276496	1.99493e-09	ENSSSCG00000004907	CCBE1	ENSSSCT00000067151	Transcript	intron_variant	-	-	-	-	-	-	IMPACT=MODIFIER;STRAND=1;VARIANT_CLASS=SNV;SYMBOL=CCBE1;SYMBOL_SOURCE=HGNC;HGNC_ID=HGNC:29426	Associated variant
ADG	1	161540913	G	A	5738	0.423057	0.0165848	0.00276496	1.99493e-09	ENSSSCG00000004907	CCBE1	ENSSSCT00000005413	Transcript	intron_variant	-	-	-	-	-	-	IMPACT=MODIFIER;STRAND=1;VARIANT_CLASS=SNV;SYMBOL=CCBE1;SYMBOL_SOURCE=HGNC;HGNC_ID=HGNC:29426	Associated variant
ADG	1	161540913	G	A	5738	0.423057	0.0165848	0.00276496	1.99493e-09	ENSSSCG00000004907	CCBE1	ENSSSCT00000067151	Transcript	intron_variant	-	-	-	-	-	-	IMPACT=MODIFIER;STRAND=1;VARIANT_CLASS=SNV;SYMBOL=CCBE1;SYMBOL_SOURCE=HGNC;HGNC_ID=HGNC:29426	Associated variant
ADG	1	161540913	G	A	5738	0.423057	0.0165848	0.00276496	1.99493e-09	ENSSSCG00000004907	CCBE1	ENSSSCT00000005413	Transcript	intron_variant	-	-	-	-	-	-	IMPACT=MODIFIER;STRAND=1;VARIANT_CLASS=SNV;SYMBOL=CCBE1;SYMBOL_SOURCE=HGNC;HGNC_ID=HGNC:29426	Associated variant
ADG	1	161540913	G	A	5738	0.423057	0.0165848	0.00276496	1.99493e-09	ENSSSCG00000004907	CCBE1	ENSSSCT00000067151	Transcript	intron_variant	-	-	-	-	-	-	IMPACT=MODIFIER;STRAND=1;VARIANT_CLASS=SNV;SYMBOL=CCBE1;SYMBOL_SOURCE=HGNC;HGNC_ID=HGNC:29426	Associated variant
ADG	1	161540913	G	A	5738	0.423057	0.0165848	0.00276496	1.99493e-09	ENSSSCG00000004907	CCBE1	ENSSSCT00000005413	Transcript	intron_variant	-	-	-	-	-	-	IMPACT=MODIFIER;STRAND=1;VARIANT_CLASS=SNV;SYMBOL=CCBE1;SYMBOL_SOURCE=HGNC;HGNC_ID=HGNC:29426	Associated variant
ADG	1	161540913	G	A	5738	0.423057	0.0165848	0.00276496	1.99493e-09	ENSSSCG00000004907	CCBE1	ENSSSCT00000067151	Transcript	intron_variant	-	-	-	-	-	-	IMPACT=MODIFIER;STRAND=1;VARIANT_CLASS=SNV;SYMBOL=CCBE1;SYMBOL_SOURCE=HGNC;HGNC_ID=HGNC:29426	Associated variant
ADG	1	160443684	A	C	5738	0.430464	0.0164742	0.00274897	2.06193e-09	ENSSSCG00000045579		ENSSSCT00000089702	Transcript	non_coding_transcript_exon_variant	277	-	-	-	-	-	IMPACT=MODIFIER;STRAND=-1;VARIANT_CLASS=SNV	Associated variant
ADG	1	160443684	A	C	5738	0.430464	0.0164742	0.00274897	2.06193e-09	ENSSSCG00000045579		ENSSSCT00000089702	Transcript	non_coding_transcript_exon_variant	277	-	-	-	-	-	IMPACT=MODIFIER;STRAND=-1;VARIANT_CLASS=SNV	Associated variant
ADG	1	160443684	A	C	5738	0.430464	0.0164742	0.00274897	2.06193e-09	ENSSSCG00000045579		ENSSSCT00000089702	Transcript	non_coding_transcript_exon_variant	277	-	-	-	-	-	IMPACT=MODIFIER;STRAND=-1;VARIANT_CLASS=SNV	Associated variant
ADG	10	19422578	C	T	5738	0.39526	0.0288415	0.0048144	2.08975e-09	ENSSSCG00000011176	SUSD4	ENSSSCT00000012239	Transcript	intron_variant	-	-	-	-	-	-	IMPACT=MODIFIER;STRAND=-1;VARIANT_CLASS=SNV;SYMBOL=SUSD4;SYMBOL_SOURCE=HGNC;HGNC_ID=HGNC:25470	Independent lead variant
ADG	12	48435532	C	T	5738	0.262287	0.0161381	0.00269538	2.13354e-09	ENSSSCG00000017829	SGSM2	ENSSSCT00000019404	Transcript	intron_variant	-	-	-	-	-	-	IMPACT=MODIFIER;STRAND=1;VARIANT_CLASS=SNV;SYMBOL=SGSM2;SYMBOL_SOURCE=HGNC;HGNC_ID=HGNC:29026	Independent lead variant
ADG	12	48435532	C	T	5738	0.262287	0.0161381	0.00269538	2.13354e-09	ENSSSCG00000017829	SGSM2	ENSSSCT00000028397	Transcript	intron_variant	-	-	-	-	-	-	IMPACT=MODIFIER;STRAND=1;VARIANT_CLASS=SNV;SYMBOL=SGSM2;SYMBOL_SOURCE=HGNC;HGNC_ID=HGNC:29026	Independent lead variant
ADG	12	48435532	C	T	5738	0.262287	0.0161381	0.00269538	2.13354e-09	ENSSSCG00000017829	SGSM2	ENSSSCT00000041105	Transcript	intron_variant	-	-	-	-	-	-	IMPACT=MODIFIER;STRAND=1;VARIANT_CLASS=SNV;SYMBOL=SGSM2;SYMBOL_SOURCE=HGNC;HGNC_ID=HGNC:29026	Independent lead variant
ADG	12	48435532	C	T	5738	0.262287	0.0161381	0.00269538	2.13354e-09	ENSSSCG00000017829	SGSM2	ENSSSCT00000046054	Transcript	intron_variant	-	-	-	-	-	-	IMPACT=MODIFIER;STRAND=1;VARIANT_CLASS=SNV;SYMBOL=SGSM2;SYMBOL_SOURCE=HGNC;HGNC_ID=HGNC:29026	Independent lead variant
ADG	12	48435532	C	T	5738	0.262287	0.0161381	0.00269538	2.13354e-09	ENSSSCG00000017829	SGSM2	ENSSSCT00000050740	Transcript	intron_variant	-	-	-	-	-	-	IMPACT=MODIFIER;STRAND=1;VARIANT_CLASS=SNV;SYMBOL=SGSM2;SYMBOL_SOURCE=HGNC;HGNC_ID=HGNC:29026	Independent lead variant
ADG	1	161838057	A	G	5738	0.460875	0.0156794	0.00261984	2.16581e-09	ENSSSCG00000004911		ENSSSCT00000005418	Transcript	intron_variant	-	-	-	-	-	-	IMPACT=MODIFIER;STRAND=-1;VARIANT_CLASS=SNV	Associated variant
ADG	1	161838057	A	G	5738	0.460875	0.0156794	0.00261984	2.16581e-09	ENSSSCG00000004911		ENSSSCT00000005418	Transcript	intron_variant	-	-	-	-	-	-	IMPACT=MODIFIER;STRAND=-1;VARIANT_CLASS=SNV	Associated variant
ADG	1	161838057	A	G	5738	0.460875	0.0156794	0.00261984	2.16581e-09	ENSSSCG00000004911		ENSSSCT00000005418	Transcript	intron_variant	-	-	-	-	-	-	IMPACT=MODIFIER;STRAND=-1;VARIANT_CLASS=SNV	Associated variant
ADG	13	193776363	G	A	5738	0.159899	0.0221155	0.00370246	2.32655e-09	ENSSSCG00000037128		ENSSSCT00000064645	Transcript	upstream_gene_variant	-	-	-	-	-	-	IMPACT=MODIFIER;DISTANCE=2351;STRAND=1;VARIANT_CLASS=SNV	Independent lead variant
ADG	1	93066960	T	C	5738	0.348118	0.0220313	0.0036918	2.40734e-09	ENSSSCG00000047499		ENSSSCT00000090604	Transcript	intron_variant,non_coding_transcript_variant	-	-	-	-	-	-	IMPACT=MODIFIER;STRAND=1;VARIANT_CLASS=SNV	Independent lead variant
ADG	1	162045309	A	T	5738	0.458958	0.0163234	0.00273628	2.4382e-09	-		-	-	intergenic_variant	-	-	-	-	-	-	IMPACT=MODIFIER;VARIANT_CLASS=SNV	Associated variant
ADG	1	162045309	A	T	5738	0.458958	0.0163234	0.00273628	2.4382e-09	-		-	-	intergenic_variant	-	-	-	-	-	-	IMPACT=MODIFIER;VARIANT_CLASS=SNV	Associated variant
ADG	1	162045309	A	T	5738	0.458958	0.0163234	0.00273628	2.4382e-09	-		-	-	intergenic_variant	-	-	-	-	-	-	IMPACT=MODIFIER;VARIANT_CLASS=SNV	Associated variant
ADG	9	35916856	A	G	5738	0.135936	0.0231256	0.00388186	2.56368e-09	ENSSSCG00000014998	AASDHPPT	ENSSSCT00000016362	Transcript	intron_variant	-	-	-	-	-	-	IMPACT=MODIFIER;STRAND=1;VARIANT_CLASS=SNV;SYMBOL=AASDHPPT;SYMBOL_SOURCE=HGNC;HGNC_ID=HGNC:14235	Associated variant
ADG	9	35916856	A	G	5738	0.135936	0.0231256	0.00388186	2.56368e-09	ENSSSCG00000014998	AASDHPPT	ENSSSCT00000060544	Transcript	intron_variant	-	-	-	-	-	-	IMPACT=MODIFIER;STRAND=1;VARIANT_CLASS=SNV;SYMBOL=AASDHPPT;SYMBOL_SOURCE=HGNC;HGNC_ID=HGNC:14235	Associated variant
ADG	9	35916856	A	G	5738	0.135936	0.0231256	0.00388186	2.56368e-09	ENSSSCG00000014998	AASDHPPT	ENSSSCT00000078159	Transcript	intron_variant	-	-	-	-	-	-	IMPACT=MODIFIER;STRAND=1;VARIANT_CLASS=SNV;SYMBOL=AASDHPPT;SYMBOL_SOURCE=HGNC;HGNC_ID=HGNC:14235	Associated variant
ADG	12	48435537	T	G	5738	0.262025	0.0160558	0.00269797	2.66406e-09	ENSSSCG00000017829	SGSM2	ENSSSCT00000019404	Transcript	intron_variant	-	-	-	-	-	-	IMPACT=MODIFIER;STRAND=1;VARIANT_CLASS=SNV;SYMBOL=SGSM2;SYMBOL_SOURCE=HGNC;HGNC_ID=HGNC:29026	Associated variant
ADG	12	48435537	T	G	5738	0.262025	0.0160558	0.00269797	2.66406e-09	ENSSSCG00000017829	SGSM2	ENSSSCT00000028397	Transcript	intron_variant	-	-	-	-	-	-	IMPACT=MODIFIER;STRAND=1;VARIANT_CLASS=SNV;SYMBOL=SGSM2;SYMBOL_SOURCE=HGNC;HGNC_ID=HGNC:29026	Associated variant
ADG	12	48435537	T	G	5738	0.262025	0.0160558	0.00269797	2.66406e-09	ENSSSCG00000017829	SGSM2	ENSSSCT00000041105	Transcript	intron_variant	-	-	-	-	-	-	IMPACT=MODIFIER;STRAND=1;VARIANT_CLASS=SNV;SYMBOL=SGSM2;SYMBOL_SOURCE=HGNC;HGNC_ID=HGNC:29026	Associated variant
ADG	12	48435537	T	G	5738	0.262025	0.0160558	0.00269797	2.66406e-09	ENSSSCG00000017829	SGSM2	ENSSSCT00000046054	Transcript	intron_variant	-	-	-	-	-	-	IMPACT=MODIFIER;STRAND=1;VARIANT_CLASS=SNV;SYMBOL=SGSM2;SYMBOL_SOURCE=HGNC;HGNC_ID=HGNC:29026	Associated variant
ADG	12	48435537	T	G	5738	0.262025	0.0160558	0.00269797	2.66406e-09	ENSSSCG00000017829	SGSM2	ENSSSCT00000050740	Transcript	intron_variant	-	-	-	-	-	-	IMPACT=MODIFIER;STRAND=1;VARIANT_CLASS=SNV;SYMBOL=SGSM2;SYMBOL_SOURCE=HGNC;HGNC_ID=HGNC:29026	Associated variant
ADG	1	159674001	G	A	5738	0.498432	-0.0153635	0.0025818	2.67021e-09	ENSSSCG00000034988		ENSSSCT00000042012	Transcript	intron_variant,non_coding_transcript_variant	-	-	-	-	-	-	IMPACT=MODIFIER;STRAND=1;VARIANT_CLASS=SNV	Associated variant
ADG	1	159674001	G	A	5738	0.498432	-0.0153635	0.0025818	2.67021e-09	ENSSSCG00000034988		ENSSSCT00000076334	Transcript	intron_variant,non_coding_transcript_variant	-	-	-	-	-	-	IMPACT=MODIFIER;STRAND=1;VARIANT_CLASS=SNV	Associated variant
ADG	1	159674001	G	A	5738	0.498432	-0.0153635	0.0025818	2.67021e-09	ENSSSCG00000034988		ENSSSCT00000080171	Transcript	intron_variant,non_coding_transcript_variant	-	-	-	-	-	-	IMPACT=MODIFIER;STRAND=1;VARIANT_CLASS=SNV	Associated variant
ADG	1	159674001	G	A	5738	0.498432	-0.0153635	0.0025818	2.67021e-09	ENSSSCG00000034988		ENSSSCT00000042012	Transcript	intron_variant,non_coding_transcript_variant	-	-	-	-	-	-	IMPACT=MODIFIER;STRAND=1;VARIANT_CLASS=SNV	Associated variant
ADG	1	159674001	G	A	5738	0.498432	-0.0153635	0.0025818	2.67021e-09	ENSSSCG00000034988		ENSSSCT00000076334	Transcript	intron_variant,non_coding_transcript_variant	-	-	-	-	-	-	IMPACT=MODIFIER;STRAND=1;VARIANT_CLASS=SNV	Associated variant
ADG	1	159674001	G	A	5738	0.498432	-0.0153635	0.0025818	2.67021e-09	ENSSSCG00000034988		ENSSSCT00000080171	Transcript	intron_variant,non_coding_transcript_variant	-	-	-	-	-	-	IMPACT=MODIFIER;STRAND=1;VARIANT_CLASS=SNV	Associated variant
ADG	1	159674001	G	A	5738	0.498432	-0.0153635	0.0025818	2.67021e-09	ENSSSCG00000034988		ENSSSCT00000042012	Transcript	intron_variant,non_coding_transcript_variant	-	-	-	-	-	-	IMPACT=MODIFIER;STRAND=1;VARIANT_CLASS=SNV	Associated variant
ADG	1	159674001	G	A	5738	0.498432	-0.0153635	0.0025818	2.67021e-09	ENSSSCG00000034988		ENSSSCT00000076334	Transcript	intron_variant,non_coding_transcript_variant	-	-	-	-	-	-	IMPACT=MODIFIER;STRAND=1;VARIANT_CLASS=SNV	Associated variant
ADG	1	159674001	G	A	5738	0.498432	-0.0153635	0.0025818	2.67021e-09	ENSSSCG00000034988		ENSSSCT00000080171	Transcript	intron_variant,non_coding_transcript_variant	-	-	-	-	-	-	IMPACT=MODIFIER;STRAND=1;VARIANT_CLASS=SNV	Associated variant
ADG	1	159674001	G	A	5738	0.498432	-0.0153635	0.0025818	2.67021e-09	ENSSSCG00000034988		ENSSSCT00000042012	Transcript	intron_variant,non_coding_transcript_variant	-	-	-	-	-	-	IMPACT=MODIFIER;STRAND=1;VARIANT_CLASS=SNV	Associated variant
ADG	1	159674001	G	A	5738	0.498432	-0.0153635	0.0025818	2.67021e-09	ENSSSCG00000034988		ENSSSCT00000076334	Transcript	intron_variant,non_coding_transcript_variant	-	-	-	-	-	-	IMPACT=MODIFIER;STRAND=1;VARIANT_CLASS=SNV	Associated variant
ADG	1	159674001	G	A	5738	0.498432	-0.0153635	0.0025818	2.67021e-09	ENSSSCG00000034988		ENSSSCT00000080171	Transcript	intron_variant,non_coding_transcript_variant	-	-	-	-	-	-	IMPACT=MODIFIER;STRAND=1;VARIANT_CLASS=SNV	Associated variant
ADG	5	40071358	T	C	5738	0.468456	0.048152	0.00809221	2.67472e-09	-		-	-	intergenic_variant	-	-	-	-	-	-	IMPACT=MODIFIER;VARIANT_CLASS=SNV	Independent lead variant
ADG	5	40071358	T	C	5738	0.468456	0.048152	0.00809221	2.67472e-09	-		-	-	intergenic_variant	-	-	-	-	-	-	IMPACT=MODIFIER;VARIANT_CLASS=SNV	Independent lead variant
ADG	5	40071358	T	C	5738	0.468456	0.048152	0.00809221	2.67472e-09	-		-	-	intergenic_variant	-	-	-	-	-	-	IMPACT=MODIFIER;VARIANT_CLASS=SNV	Independent lead variant
ADG	5	40071358	T	C	5738	0.468456	0.048152	0.00809221	2.67472e-09	-		-	-	intergenic_variant	-	-	-	-	-	-	IMPACT=MODIFIER;VARIANT_CLASS=SNV	Independent lead variant
ADG	6	38861206	G	A	5738	0.160683	0.0226791	0.00381324	2.72339e-09	-		-	-	intergenic_variant	-	-	-	-	-	-	IMPACT=MODIFIER;VARIANT_CLASS=SNV	Independent lead variant
ADG	6	38861206	G	A	5738	0.160683	0.0226791	0.00381324	2.72339e-09	-		-	-	intergenic_variant	-	-	-	-	-	-	IMPACT=MODIFIER;VARIANT_CLASS=SNV	Independent lead variant
ADG	1	159747221	A	G	5738	0.485971	0.0159231	0.00267816	2.75546e-09	ENSSSCG00000034988		ENSSSCT00000042012	Transcript	intron_variant,non_coding_transcript_variant	-	-	-	-	-	-	IMPACT=MODIFIER;STRAND=1;VARIANT_CLASS=SNV	Associated variant
ADG	1	159747221	A	G	5738	0.485971	0.0159231	0.00267816	2.75546e-09	ENSSSCG00000034988		ENSSSCT00000076334	Transcript	intron_variant,non_coding_transcript_variant	-	-	-	-	-	-	IMPACT=MODIFIER;STRAND=1;VARIANT_CLASS=SNV	Associated variant
ADG	1	159747221	A	G	5738	0.485971	0.0159231	0.00267816	2.75546e-09	ENSSSCG00000034988		ENSSSCT00000080171	Transcript	intron_variant,non_coding_transcript_variant	-	-	-	-	-	-	IMPACT=MODIFIER;STRAND=1;VARIANT_CLASS=SNV	Associated variant
ADG	1	159747221	A	G	5738	0.485971	0.0159231	0.00267816	2.75546e-09	ENSSSCG00000034988		ENSSSCT00000042012	Transcript	intron_variant,non_coding_transcript_variant	-	-	-	-	-	-	IMPACT=MODIFIER;STRAND=1;VARIANT_CLASS=SNV	Associated variant
ADG	1	159747221	A	G	5738	0.485971	0.0159231	0.00267816	2.75546e-09	ENSSSCG00000034988		ENSSSCT00000076334	Transcript	intron_variant,non_coding_transcript_variant	-	-	-	-	-	-	IMPACT=MODIFIER;STRAND=1;VARIANT_CLASS=SNV	Associated variant
ADG	1	159747221	A	G	5738	0.485971	0.0159231	0.00267816	2.75546e-09	ENSSSCG00000034988		ENSSSCT00000080171	Transcript	intron_variant,non_coding_transcript_variant	-	-	-	-	-	-	IMPACT=MODIFIER;STRAND=1;VARIANT_CLASS=SNV	Associated variant
ADG	1	159747221	A	G	5738	0.485971	0.0159231	0.00267816	2.75546e-09	ENSSSCG00000034988		ENSSSCT00000042012	Transcript	intron_variant,non_coding_transcript_variant	-	-	-	-	-	-	IMPACT=MODIFIER;STRAND=1;VARIANT_CLASS=SNV	Associated variant
ADG	1	159747221	A	G	5738	0.485971	0.0159231	0.00267816	2.75546e-09	ENSSSCG00000034988		ENSSSCT00000076334	Transcript	intron_variant,non_coding_transcript_variant	-	-	-	-	-	-	IMPACT=MODIFIER;STRAND=1;VARIANT_CLASS=SNV	Associated variant
ADG	1	159747221	A	G	5738	0.485971	0.0159231	0.00267816	2.75546e-09	ENSSSCG00000034988		ENSSSCT00000080171	Transcript	intron_variant,non_coding_transcript_variant	-	-	-	-	-	-	IMPACT=MODIFIER;STRAND=1;VARIANT_CLASS=SNV	Associated variant
ADG	12	48435528	T	A	5738	0.265249	0.0159755	0.00268743	2.77255e-09	ENSSSCG00000017829	SGSM2	ENSSSCT00000019404	Transcript	intron_variant	-	-	-	-	-	-	IMPACT=MODIFIER;STRAND=1;VARIANT_CLASS=SNV;SYMBOL=SGSM2;SYMBOL_SOURCE=HGNC;HGNC_ID=HGNC:29026	Associated variant
ADG	12	48435528	T	A	5738	0.265249	0.0159755	0.00268743	2.77255e-09	ENSSSCG00000017829	SGSM2	ENSSSCT00000028397	Transcript	intron_variant	-	-	-	-	-	-	IMPACT=MODIFIER;STRAND=1;VARIANT_CLASS=SNV;SYMBOL=SGSM2;SYMBOL_SOURCE=HGNC;HGNC_ID=HGNC:29026	Associated variant
ADG	12	48435528	T	A	5738	0.265249	0.0159755	0.00268743	2.77255e-09	ENSSSCG00000017829	SGSM2	ENSSSCT00000041105	Transcript	intron_variant	-	-	-	-	-	-	IMPACT=MODIFIER;STRAND=1;VARIANT_CLASS=SNV;SYMBOL=SGSM2;SYMBOL_SOURCE=HGNC;HGNC_ID=HGNC:29026	Associated variant
ADG	12	48435528	T	A	5738	0.265249	0.0159755	0.00268743	2.77255e-09	ENSSSCG00000017829	SGSM2	ENSSSCT00000046054	Transcript	intron_variant	-	-	-	-	-	-	IMPACT=MODIFIER;STRAND=1;VARIANT_CLASS=SNV;SYMBOL=SGSM2;SYMBOL_SOURCE=HGNC;HGNC_ID=HGNC:29026	Associated variant
ADG	12	48435528	T	A	5738	0.265249	0.0159755	0.00268743	2.77255e-09	ENSSSCG00000017829	SGSM2	ENSSSCT00000050740	Transcript	intron_variant	-	-	-	-	-	-	IMPACT=MODIFIER;STRAND=1;VARIANT_CLASS=SNV;SYMBOL=SGSM2;SYMBOL_SOURCE=HGNC;HGNC_ID=HGNC:29026	Associated variant
ADG	1	159973035	C	T	5738	0.428111	0.0164707	0.00277104	2.7836e-09	ENSSSCG00000004903	CDH20	ENSSSCT00000005409	Transcript	intron_variant	-	-	-	-	-	-	IMPACT=MODIFIER;STRAND=-1;VARIANT_CLASS=SNV;SYMBOL=CDH20;SYMBOL_SOURCE=HGNC;HGNC_ID=HGNC:1760	Associated variant
ADG	1	159973035	C	T	5738	0.428111	0.0164707	0.00277104	2.7836e-09	ENSSSCG00000004903	CDH20	ENSSSCT00000005409	Transcript	intron_variant	-	-	-	-	-	-	IMPACT=MODIFIER;STRAND=-1;VARIANT_CLASS=SNV;SYMBOL=CDH20;SYMBOL_SOURCE=HGNC;HGNC_ID=HGNC:1760	Associated variant
ADG	1	159973035	C	T	5738	0.428111	0.0164707	0.00277104	2.7836e-09	ENSSSCG00000004903	CDH20	ENSSSCT00000005409	Transcript	intron_variant	-	-	-	-	-	-	IMPACT=MODIFIER;STRAND=-1;VARIANT_CLASS=SNV;SYMBOL=CDH20;SYMBOL_SOURCE=HGNC;HGNC_ID=HGNC:1760	Associated variant
ADG	1	159973035	C	T	5738	0.428111	0.0164707	0.00277104	2.7836e-09	ENSSSCG00000004903	CDH20	ENSSSCT00000005409	Transcript	intron_variant	-	-	-	-	-	-	IMPACT=MODIFIER;STRAND=-1;VARIANT_CLASS=SNV;SYMBOL=CDH20;SYMBOL_SOURCE=HGNC;HGNC_ID=HGNC:1760	Associated variant
ADG	3	41630128	C	A	5738	0.105525	0.0253543	0.00427472	3.00683e-09	-		-	-	intergenic_variant	-	-	-	-	-	-	IMPACT=MODIFIER;VARIANT_CLASS=SNV	Associated variant
ADG	3	41630127	A	T	5738	0.105525	0.0253543	0.00427472	3.00683e-09	-		-	-	intergenic_variant	-	-	-	-	-	-	IMPACT=MODIFIER;VARIANT_CLASS=SNV	Independent lead variant
ADG	1	162046393	C	T	5738	0.45434	0.0162688	0.00274378	3.04168e-09	-		-	-	intergenic_variant	-	-	-	-	-	-	IMPACT=MODIFIER;VARIANT_CLASS=SNV	Associated variant
ADG	1	162046393	C	T	5738	0.45434	0.0162688	0.00274378	3.04168e-09	-		-	-	intergenic_variant	-	-	-	-	-	-	IMPACT=MODIFIER;VARIANT_CLASS=SNV	Associated variant
ADG	1	162046393	C	T	5738	0.45434	0.0162688	0.00274378	3.04168e-09	-		-	-	intergenic_variant	-	-	-	-	-	-	IMPACT=MODIFIER;VARIANT_CLASS=SNV	Associated variant
ADG	1	159681205	A	G	5738	0.499477	0.0155542	0.00262385	3.06626e-09	ENSSSCG00000034988		ENSSSCT00000042012	Transcript	intron_variant,non_coding_transcript_variant	-	-	-	-	-	-	IMPACT=MODIFIER;STRAND=1;VARIANT_CLASS=SNV	Associated variant
ADG	1	159681205	A	G	5738	0.499477	0.0155542	0.00262385	3.06626e-09	ENSSSCG00000034988		ENSSSCT00000076334	Transcript	intron_variant,non_coding_transcript_variant	-	-	-	-	-	-	IMPACT=MODIFIER;STRAND=1;VARIANT_CLASS=SNV	Associated variant
ADG	1	159681205	A	G	5738	0.499477	0.0155542	0.00262385	3.06626e-09	ENSSSCG00000034988		ENSSSCT00000080171	Transcript	intron_variant,non_coding_transcript_variant	-	-	-	-	-	-	IMPACT=MODIFIER;STRAND=1;VARIANT_CLASS=SNV	Associated variant
ADG	1	159681205	A	G	5738	0.499477	0.0155542	0.00262385	3.06626e-09	ENSSSCG00000034988		ENSSSCT00000042012	Transcript	intron_variant,non_coding_transcript_variant	-	-	-	-	-	-	IMPACT=MODIFIER;STRAND=1;VARIANT_CLASS=SNV	Associated variant
ADG	1	159681205	A	G	5738	0.499477	0.0155542	0.00262385	3.06626e-09	ENSSSCG00000034988		ENSSSCT00000076334	Transcript	intron_variant,non_coding_transcript_variant	-	-	-	-	-	-	IMPACT=MODIFIER;STRAND=1;VARIANT_CLASS=SNV	Associated variant
ADG	1	159681205	A	G	5738	0.499477	0.0155542	0.00262385	3.06626e-09	ENSSSCG00000034988		ENSSSCT00000080171	Transcript	intron_variant,non_coding_transcript_variant	-	-	-	-	-	-	IMPACT=MODIFIER;STRAND=1;VARIANT_CLASS=SNV	Associated variant
ADG	9	8150166	C	T	5738	0.201377	0.022461	0.0037924	3.16822e-09	ENSSSCG00000014828	RAB6A	ENSSSCT00000016180	Transcript	intron_variant	-	-	-	-	-	-	IMPACT=MODIFIER;STRAND=-1;VARIANT_CLASS=SNV;SYMBOL=RAB6A;SYMBOL_SOURCE=HGNC;HGNC_ID=HGNC:9786	Independent lead variant
ADG	9	8150166	C	T	5738	0.201377	0.022461	0.0037924	3.16822e-09	ENSSSCG00000014828	RAB6A	ENSSSCT00000048524	Transcript	intron_variant	-	-	-	-	-	-	IMPACT=MODIFIER;STRAND=-1;VARIANT_CLASS=SNV;SYMBOL=RAB6A;SYMBOL_SOURCE=HGNC;HGNC_ID=HGNC:9786	Independent lead variant
ADG	9	8150166	C	T	5738	0.201377	0.022461	0.0037924	3.16822e-09	ENSSSCG00000014828	RAB6A	ENSSSCT00000051695	Transcript	intron_variant	-	-	-	-	-	-	IMPACT=MODIFIER;STRAND=-1;VARIANT_CLASS=SNV;SYMBOL=RAB6A;SYMBOL_SOURCE=HGNC;HGNC_ID=HGNC:9786	Independent lead variant
ADG	9	8150166	C	T	5738	0.201377	0.022461	0.0037924	3.16822e-09	ENSSSCG00000014828	RAB6A	ENSSSCT00000082059	Transcript	intron_variant	-	-	-	-	-	-	IMPACT=MODIFIER;STRAND=-1;VARIANT_CLASS=SNV;SYMBOL=RAB6A;SYMBOL_SOURCE=HGNC;HGNC_ID=HGNC:9786	Independent lead variant
ADG	9	8150166	C	T	5738	0.201377	0.022461	0.0037924	3.16822e-09	ENSSSCG00000014828	RAB6A	ENSSSCT00000087827	Transcript	intron_variant	-	-	-	-	-	-	IMPACT=MODIFIER;STRAND=-1;VARIANT_CLASS=SNV;SYMBOL=RAB6A;SYMBOL_SOURCE=HGNC;HGNC_ID=HGNC:9786	Independent lead variant
ADG	1	161838160	G	A	5738	0.462705	0.0155758	0.00263035	3.18882e-09	ENSSSCG00000004911		ENSSSCT00000005418	Transcript	intron_variant	-	-	-	-	-	-	IMPACT=MODIFIER;STRAND=-1;VARIANT_CLASS=SNV	Associated variant
ADG	1	161838160	G	A	5738	0.462705	0.0155758	0.00263035	3.18882e-09	ENSSSCG00000004911		ENSSSCT00000005418	Transcript	intron_variant	-	-	-	-	-	-	IMPACT=MODIFIER;STRAND=-1;VARIANT_CLASS=SNV	Associated variant
ADG	1	161838160	G	A	5738	0.462705	0.0155758	0.00263035	3.18882e-09	ENSSSCG00000004911		ENSSSCT00000005418	Transcript	intron_variant	-	-	-	-	-	-	IMPACT=MODIFIER;STRAND=-1;VARIANT_CLASS=SNV	Associated variant
ADG	1	161845670	C	T	5738	0.460613	0.0161762	0.00273533	3.34322e-09	ENSSSCG00000004911		ENSSSCT00000005418	Transcript	intron_variant	-	-	-	-	-	-	IMPACT=MODIFIER;STRAND=-1;VARIANT_CLASS=SNV	Associated variant
ADG	1	161845670	C	T	5738	0.460613	0.0161762	0.00273533	3.34322e-09	ENSSSCG00000004911		ENSSSCT00000005418	Transcript	intron_variant	-	-	-	-	-	-	IMPACT=MODIFIER;STRAND=-1;VARIANT_CLASS=SNV	Associated variant
ADG	1	161845670	C	T	5738	0.460613	0.0161762	0.00273533	3.34322e-09	ENSSSCG00000004911		ENSSSCT00000005418	Transcript	intron_variant	-	-	-	-	-	-	IMPACT=MODIFIER;STRAND=-1;VARIANT_CLASS=SNV	Associated variant
ADG	9	35916842	A	G	5738	0.136807	0.0228849	0.00387327	3.45395e-09	ENSSSCG00000014998	AASDHPPT	ENSSSCT00000016362	Transcript	intron_variant	-	-	-	-	-	-	IMPACT=MODIFIER;STRAND=1;VARIANT_CLASS=SNV;SYMBOL=AASDHPPT;SYMBOL_SOURCE=HGNC;HGNC_ID=HGNC:14235	Associated variant
ADG	9	35916842	A	G	5738	0.136807	0.0228849	0.00387327	3.45395e-09	ENSSSCG00000014998	AASDHPPT	ENSSSCT00000060544	Transcript	intron_variant	-	-	-	-	-	-	IMPACT=MODIFIER;STRAND=1;VARIANT_CLASS=SNV;SYMBOL=AASDHPPT;SYMBOL_SOURCE=HGNC;HGNC_ID=HGNC:14235	Associated variant
ADG	9	35916842	A	G	5738	0.136807	0.0228849	0.00387327	3.45395e-09	ENSSSCG00000014998	AASDHPPT	ENSSSCT00000078159	Transcript	intron_variant	-	-	-	-	-	-	IMPACT=MODIFIER;STRAND=1;VARIANT_CLASS=SNV;SYMBOL=AASDHPPT;SYMBOL_SOURCE=HGNC;HGNC_ID=HGNC:14235	Associated variant
ADG	1	162286808	T	A	5738	0.413123	0.0161956	0.00274302	3.54197e-09	ENSSSCG00000004918	ALPK2	ENSSSCT00000005427	Transcript	intron_variant	-	-	-	-	-	-	IMPACT=MODIFIER;STRAND=1;VARIANT_CLASS=SNV;SYMBOL=ALPK2;SYMBOL_SOURCE=HGNC;HGNC_ID=HGNC:20565	Associated variant
ADG	1	162286808	T	A	5738	0.413123	0.0161956	0.00274302	3.54197e-09	ENSSSCG00000004918	ALPK2	ENSSSCT00000041269	Transcript	intron_variant	-	-	-	-	-	-	IMPACT=MODIFIER;STRAND=1;VARIANT_CLASS=SNV;SYMBOL=ALPK2;SYMBOL_SOURCE=HGNC;HGNC_ID=HGNC:20565	Associated variant
ADG	1	162286808	T	A	5738	0.413123	0.0161956	0.00274302	3.54197e-09	ENSSSCG00000004918	ALPK2	ENSSSCT00000062871	Transcript	intron_variant	-	-	-	-	-	-	IMPACT=MODIFIER;STRAND=1;VARIANT_CLASS=SNV;SYMBOL=ALPK2;SYMBOL_SOURCE=HGNC;HGNC_ID=HGNC:20565	Associated variant
ADG	1	162286808	T	A	5738	0.413123	0.0161956	0.00274302	3.54197e-09	ENSSSCG00000004918	ALPK2	ENSSSCT00000005427	Transcript	intron_variant	-	-	-	-	-	-	IMPACT=MODIFIER;STRAND=1;VARIANT_CLASS=SNV;SYMBOL=ALPK2;SYMBOL_SOURCE=HGNC;HGNC_ID=HGNC:20565	Associated variant
ADG	1	162286808	T	A	5738	0.413123	0.0161956	0.00274302	3.54197e-09	ENSSSCG00000004918	ALPK2	ENSSSCT00000041269	Transcript	intron_variant	-	-	-	-	-	-	IMPACT=MODIFIER;STRAND=1;VARIANT_CLASS=SNV;SYMBOL=ALPK2;SYMBOL_SOURCE=HGNC;HGNC_ID=HGNC:20565	Associated variant
ADG	1	162286808	T	A	5738	0.413123	0.0161956	0.00274302	3.54197e-09	ENSSSCG00000004918	ALPK2	ENSSSCT00000062871	Transcript	intron_variant	-	-	-	-	-	-	IMPACT=MODIFIER;STRAND=1;VARIANT_CLASS=SNV;SYMBOL=ALPK2;SYMBOL_SOURCE=HGNC;HGNC_ID=HGNC:20565	Associated variant
ADG	1	162286808	T	A	5738	0.413123	0.0161956	0.00274302	3.54197e-09	ENSSSCG00000004918	ALPK2	ENSSSCT00000005427	Transcript	intron_variant	-	-	-	-	-	-	IMPACT=MODIFIER;STRAND=1;VARIANT_CLASS=SNV;SYMBOL=ALPK2;SYMBOL_SOURCE=HGNC;HGNC_ID=HGNC:20565	Associated variant
ADG	1	162286808	T	A	5738	0.413123	0.0161956	0.00274302	3.54197e-09	ENSSSCG00000004918	ALPK2	ENSSSCT00000041269	Transcript	intron_variant	-	-	-	-	-	-	IMPACT=MODIFIER;STRAND=1;VARIANT_CLASS=SNV;SYMBOL=ALPK2;SYMBOL_SOURCE=HGNC;HGNC_ID=HGNC:20565	Associated variant
ADG	1	162286808	T	A	5738	0.413123	0.0161956	0.00274302	3.54197e-09	ENSSSCG00000004918	ALPK2	ENSSSCT00000062871	Transcript	intron_variant	-	-	-	-	-	-	IMPACT=MODIFIER;STRAND=1;VARIANT_CLASS=SNV;SYMBOL=ALPK2;SYMBOL_SOURCE=HGNC;HGNC_ID=HGNC:20565	Associated variant
ADG	1	159680220	A	G	5738	0.499739	0.0152724	0.00258839	3.62746e-09	ENSSSCG00000034988		ENSSSCT00000042012	Transcript	intron_variant,non_coding_transcript_variant	-	-	-	-	-	-	IMPACT=MODIFIER;STRAND=1;VARIANT_CLASS=SNV	Associated variant
ADG	1	159680220	A	G	5738	0.499739	0.0152724	0.00258839	3.62746e-09	ENSSSCG00000034988		ENSSSCT00000076334	Transcript	intron_variant,non_coding_transcript_variant	-	-	-	-	-	-	IMPACT=MODIFIER;STRAND=1;VARIANT_CLASS=SNV	Associated variant
ADG	1	159680220	A	G	5738	0.499739	0.0152724	0.00258839	3.62746e-09	ENSSSCG00000034988		ENSSSCT00000080171	Transcript	intron_variant,non_coding_transcript_variant	-	-	-	-	-	-	IMPACT=MODIFIER;STRAND=1;VARIANT_CLASS=SNV	Associated variant
ADG	1	159680220	A	G	5738	0.499739	0.0152724	0.00258839	3.62746e-09	ENSSSCG00000034988		ENSSSCT00000042012	Transcript	intron_variant,non_coding_transcript_variant	-	-	-	-	-	-	IMPACT=MODIFIER;STRAND=1;VARIANT_CLASS=SNV	Associated variant
ADG	1	159680220	A	G	5738	0.499739	0.0152724	0.00258839	3.62746e-09	ENSSSCG00000034988		ENSSSCT00000076334	Transcript	intron_variant,non_coding_transcript_variant	-	-	-	-	-	-	IMPACT=MODIFIER;STRAND=1;VARIANT_CLASS=SNV	Associated variant
ADG	1	159680220	A	G	5738	0.499739	0.0152724	0.00258839	3.62746e-09	ENSSSCG00000034988		ENSSSCT00000080171	Transcript	intron_variant,non_coding_transcript_variant	-	-	-	-	-	-	IMPACT=MODIFIER;STRAND=1;VARIANT_CLASS=SNV	Associated variant
ADG	6	38861212	G	A	5738	0.173405	0.0205738	0.00348961	3.7302e-09	-		-	-	intergenic_variant	-	-	-	-	-	-	IMPACT=MODIFIER;VARIANT_CLASS=SNV	Associated variant
ADG	6	38861212	G	A	5738	0.173405	0.0205738	0.00348961	3.7302e-09	-		-	-	intergenic_variant	-	-	-	-	-	-	IMPACT=MODIFIER;VARIANT_CLASS=SNV	Associated variant
ADG	6	38861213	T	A	5738	0.173405	0.0205738	0.00348961	3.7302e-09	-		-	-	intergenic_variant	-	-	-	-	-	-	IMPACT=MODIFIER;VARIANT_CLASS=SNV	Associated variant
ADG	6	38861213	T	A	5738	0.173405	0.0205738	0.00348961	3.7302e-09	-		-	-	intergenic_variant	-	-	-	-	-	-	IMPACT=MODIFIER;VARIANT_CLASS=SNV	Associated variant
ADG	2	49928139	T	A	5738	0.0955908	0.0294747	0.00500313	3.8327e-09	-		-	-	intergenic_variant	-	-	-	-	-	-	IMPACT=MODIFIER;VARIANT_CLASS=SNV	Associated variant
ADG	1	159674983	A	C	5738	0.495295	0.0149329	0.00253596	3.89767e-09	ENSSSCG00000034988		ENSSSCT00000042012	Transcript	intron_variant,non_coding_transcript_variant	-	-	-	-	-	-	IMPACT=MODIFIER;STRAND=1;VARIANT_CLASS=SNV	Associated variant
ADG	1	159674983	A	C	5738	0.495295	0.0149329	0.00253596	3.89767e-09	ENSSSCG00000034988		ENSSSCT00000076334	Transcript	intron_variant,non_coding_transcript_variant	-	-	-	-	-	-	IMPACT=MODIFIER;STRAND=1;VARIANT_CLASS=SNV	Associated variant
ADG	1	159674983	A	C	5738	0.495295	0.0149329	0.00253596	3.89767e-09	ENSSSCG00000034988		ENSSSCT00000080171	Transcript	intron_variant,non_coding_transcript_variant	-	-	-	-	-	-	IMPACT=MODIFIER;STRAND=1;VARIANT_CLASS=SNV	Associated variant
ADG	1	159674983	A	C	5738	0.495295	0.0149329	0.00253596	3.89767e-09	ENSSSCG00000034988		ENSSSCT00000042012	Transcript	intron_variant,non_coding_transcript_variant	-	-	-	-	-	-	IMPACT=MODIFIER;STRAND=1;VARIANT_CLASS=SNV	Associated variant
ADG	1	159674983	A	C	5738	0.495295	0.0149329	0.00253596	3.89767e-09	ENSSSCG00000034988		ENSSSCT00000076334	Transcript	intron_variant,non_coding_transcript_variant	-	-	-	-	-	-	IMPACT=MODIFIER;STRAND=1;VARIANT_CLASS=SNV	Associated variant
ADG	1	159674983	A	C	5738	0.495295	0.0149329	0.00253596	3.89767e-09	ENSSSCG00000034988		ENSSSCT00000080171	Transcript	intron_variant,non_coding_transcript_variant	-	-	-	-	-	-	IMPACT=MODIFIER;STRAND=1;VARIANT_CLASS=SNV	Associated variant
ADG	1	161840901	G	A	5738	0.460788	0.0160174	0.00272056	3.92027e-09	ENSSSCG00000004911		ENSSSCT00000005418	Transcript	intron_variant	-	-	-	-	-	-	IMPACT=MODIFIER;STRAND=-1;VARIANT_CLASS=SNV	Associated variant
ADG	1	161840901	G	A	5738	0.460788	0.0160174	0.00272056	3.92027e-09	ENSSSCG00000004911		ENSSSCT00000005418	Transcript	intron_variant	-	-	-	-	-	-	IMPACT=MODIFIER;STRAND=-1;VARIANT_CLASS=SNV	Associated variant
ADG	1	161840901	G	A	5738	0.460788	0.0160174	0.00272056	3.92027e-09	ENSSSCG00000004911		ENSSSCT00000005418	Transcript	intron_variant	-	-	-	-	-	-	IMPACT=MODIFIER;STRAND=-1;VARIANT_CLASS=SNV	Associated variant
ADG	1	161355252	A	G	5738	0.435866	0.0158465	0.0026925	3.9702e-09	ENSSSCG00000004907	CCBE1	ENSSSCT00000005413	Transcript	intron_variant	-	-	-	-	-	-	IMPACT=MODIFIER;STRAND=1;VARIANT_CLASS=SNV;SYMBOL=CCBE1;SYMBOL_SOURCE=HGNC;HGNC_ID=HGNC:29426	Associated variant
ADG	1	161355252	A	G	5738	0.435866	0.0158465	0.0026925	3.9702e-09	ENSSSCG00000004907	CCBE1	ENSSSCT00000067151	Transcript	intron_variant	-	-	-	-	-	-	IMPACT=MODIFIER;STRAND=1;VARIANT_CLASS=SNV;SYMBOL=CCBE1;SYMBOL_SOURCE=HGNC;HGNC_ID=HGNC:29426	Associated variant
ADG	1	161355252	A	G	5738	0.435866	0.0158465	0.0026925	3.9702e-09	ENSSSCG00000004907	CCBE1	ENSSSCT00000005413	Transcript	intron_variant	-	-	-	-	-	-	IMPACT=MODIFIER;STRAND=1;VARIANT_CLASS=SNV;SYMBOL=CCBE1;SYMBOL_SOURCE=HGNC;HGNC_ID=HGNC:29426	Associated variant
ADG	1	161355252	A	G	5738	0.435866	0.0158465	0.0026925	3.9702e-09	ENSSSCG00000004907	CCBE1	ENSSSCT00000067151	Transcript	intron_variant	-	-	-	-	-	-	IMPACT=MODIFIER;STRAND=1;VARIANT_CLASS=SNV;SYMBOL=CCBE1;SYMBOL_SOURCE=HGNC;HGNC_ID=HGNC:29426	Associated variant
ADG	1	161355252	A	G	5738	0.435866	0.0158465	0.0026925	3.9702e-09	ENSSSCG00000004907	CCBE1	ENSSSCT00000005413	Transcript	intron_variant	-	-	-	-	-	-	IMPACT=MODIFIER;STRAND=1;VARIANT_CLASS=SNV;SYMBOL=CCBE1;SYMBOL_SOURCE=HGNC;HGNC_ID=HGNC:29426	Associated variant
ADG	1	161355252	A	G	5738	0.435866	0.0158465	0.0026925	3.9702e-09	ENSSSCG00000004907	CCBE1	ENSSSCT00000067151	Transcript	intron_variant	-	-	-	-	-	-	IMPACT=MODIFIER;STRAND=1;VARIANT_CLASS=SNV;SYMBOL=CCBE1;SYMBOL_SOURCE=HGNC;HGNC_ID=HGNC:29426	Associated variant
ADG	1	161355252	A	G	5738	0.435866	0.0158465	0.0026925	3.9702e-09	ENSSSCG00000004907	CCBE1	ENSSSCT00000005413	Transcript	intron_variant	-	-	-	-	-	-	IMPACT=MODIFIER;STRAND=1;VARIANT_CLASS=SNV;SYMBOL=CCBE1;SYMBOL_SOURCE=HGNC;HGNC_ID=HGNC:29426	Associated variant
ADG	1	161355252	A	G	5738	0.435866	0.0158465	0.0026925	3.9702e-09	ENSSSCG00000004907	CCBE1	ENSSSCT00000067151	Transcript	intron_variant	-	-	-	-	-	-	IMPACT=MODIFIER;STRAND=1;VARIANT_CLASS=SNV;SYMBOL=CCBE1;SYMBOL_SOURCE=HGNC;HGNC_ID=HGNC:29426	Associated variant
DFI	1	158924235	T	C	5738	0.446671	0.0678125	0.00778126	2.91159e-18	-		-	-	intergenic_variant	-	-	-	-	-	-	IMPACT=MODIFIER;VARIANT_CLASS=SNV	Independent lead variant
DFI	1	158924235	T	C	5738	0.446671	0.0678125	0.00778126	2.91159e-18	-		-	-	intergenic_variant	-	-	-	-	-	-	IMPACT=MODIFIER;VARIANT_CLASS=SNV	Independent lead variant
DFI	1	158924235	T	C	5738	0.446671	0.0678125	0.00778126	2.91159e-18	-		-	-	intergenic_variant	-	-	-	-	-	-	IMPACT=MODIFIER;VARIANT_CLASS=SNV	Independent lead variant
DFI	1	158924235	T	C	5738	0.446671	0.0678125	0.00778126	2.91159e-18	-		-	-	intergenic_variant	-	-	-	-	-	-	IMPACT=MODIFIER;VARIANT_CLASS=SNV	Independent lead variant
DFI	1	160277320	G	A	5738	0.426804	0.0681256	0.00769496	8.49884e-19	-		-	-	intergenic_variant	-	-	-	-	-	-	IMPACT=MODIFIER;VARIANT_CLASS=SNV	Associated variant
DFI	1	160277320	G	A	5738	0.426804	0.0681256	0.00769496	8.49884e-19	-		-	-	intergenic_variant	-	-	-	-	-	-	IMPACT=MODIFIER;VARIANT_CLASS=SNV	Associated variant
DFI	1	160277320	G	A	5738	0.426804	0.0681256	0.00769496	8.49884e-19	-		-	-	intergenic_variant	-	-	-	-	-	-	IMPACT=MODIFIER;VARIANT_CLASS=SNV	Associated variant
DFI	1	160277320	G	A	5738	0.426804	0.0681256	0.00769496	8.49884e-19	-		-	-	intergenic_variant	-	-	-	-	-	-	IMPACT=MODIFIER;VARIANT_CLASS=SNV	Associated variant
DFI	1	160246630	T	C	5738	0.429679	0.0676106	0.00761893	7.05407e-19	-		-	-	intergenic_variant	-	-	-	-	-	-	IMPACT=MODIFIER;VARIANT_CLASS=SNV	Associated variant
DFI	1	160246630	T	C	5738	0.429679	0.0676106	0.00761893	7.05407e-19	-		-	-	intergenic_variant	-	-	-	-	-	-	IMPACT=MODIFIER;VARIANT_CLASS=SNV	Associated variant
DFI	1	160246630	T	C	5738	0.429679	0.0676106	0.00761893	7.05407e-19	-		-	-	intergenic_variant	-	-	-	-	-	-	IMPACT=MODIFIER;VARIANT_CLASS=SNV	Associated variant
DFI	1	160246630	T	C	5738	0.429679	0.0676106	0.00761893	7.05407e-19	-		-	-	intergenic_variant	-	-	-	-	-	-	IMPACT=MODIFIER;VARIANT_CLASS=SNV	Associated variant
DFI	1	160031812	T	A	5738	0.427762	0.0709642	0.00768942	2.73676e-20	-		-	-	intergenic_variant	-	-	-	-	-	-	IMPACT=MODIFIER;VARIANT_CLASS=SNV	Associated variant
DFI	1	160031812	T	A	5738	0.427762	0.0709642	0.00768942	2.73676e-20	-		-	-	intergenic_variant	-	-	-	-	-	-	IMPACT=MODIFIER;VARIANT_CLASS=SNV	Associated variant
DFI	1	160031812	T	A	5738	0.427762	0.0709642	0.00768942	2.73676e-20	-		-	-	intergenic_variant	-	-	-	-	-	-	IMPACT=MODIFIER;VARIANT_CLASS=SNV	Associated variant
DFI	1	160031812	T	A	5738	0.427762	0.0709642	0.00768942	2.73676e-20	-		-	-	intergenic_variant	-	-	-	-	-	-	IMPACT=MODIFIER;VARIANT_CLASS=SNV	Associated variant
DFI	1	161846191	A	G	5738	0.442576	0.0670958	0.00759621	1.02079e-18	ENSSSCG00000004911		ENSSSCT00000005418	Transcript	intron_variant	-	-	-	-	-	-	IMPACT=MODIFIER;STRAND=-1;VARIANT_CLASS=SNV	Associated variant
DFI	1	161846191	A	G	5738	0.442576	0.0670958	0.00759621	1.02079e-18	ENSSSCG00000004911		ENSSSCT00000005418	Transcript	intron_variant	-	-	-	-	-	-	IMPACT=MODIFIER;STRAND=-1;VARIANT_CLASS=SNV	Associated variant
DFI	1	161846191	A	G	5738	0.442576	0.0670958	0.00759621	1.02079e-18	ENSSSCG00000004911		ENSSSCT00000005418	Transcript	intron_variant	-	-	-	-	-	-	IMPACT=MODIFIER;STRAND=-1;VARIANT_CLASS=SNV	Associated variant
DFI	1	161843282	T	C	5738	0.457128	0.0678986	0.00762365	5.27617e-19	ENSSSCG00000004911		ENSSSCT00000005418	Transcript	intron_variant	-	-	-	-	-	-	IMPACT=MODIFIER;STRAND=-1;VARIANT_CLASS=SNV	Associated variant
DFI	1	161843282	T	C	5738	0.457128	0.0678986	0.00762365	5.27617e-19	ENSSSCG00000004911		ENSSSCT00000005418	Transcript	intron_variant	-	-	-	-	-	-	IMPACT=MODIFIER;STRAND=-1;VARIANT_CLASS=SNV	Associated variant
DFI	1	161843282	T	C	5738	0.457128	0.0678986	0.00762365	5.27617e-19	ENSSSCG00000004911		ENSSSCT00000005418	Transcript	intron_variant	-	-	-	-	-	-	IMPACT=MODIFIER;STRAND=-1;VARIANT_CLASS=SNV	Associated variant
DFI	1	160499409	A	C	5738	0.434472	0.0724447	0.00761644	1.87702e-21	-		-	-	intergenic_variant	-	-	-	-	-	-	IMPACT=MODIFIER;VARIANT_CLASS=SNV	Independent lead variant
DFI	1	160499409	A	C	5738	0.434472	0.0724447	0.00761644	1.87702e-21	-		-	-	intergenic_variant	-	-	-	-	-	-	IMPACT=MODIFIER;VARIANT_CLASS=SNV	Independent lead variant
DFI	1	160499409	A	C	5738	0.434472	0.0724447	0.00761644	1.87702e-21	-		-	-	intergenic_variant	-	-	-	-	-	-	IMPACT=MODIFIER;VARIANT_CLASS=SNV	Independent lead variant
DFI	1	160347188	T	C	5738	0.426542	0.0691391	0.00772133	3.41927e-19	ENSSSCG00000048538		ENSSSCT00000087075	Transcript	5_prime_UTR_variant	1698	-	-	-	-	-	IMPACT=MODIFIER;STRAND=-1;VARIANT_CLASS=SNV	Associated variant
DFI	1	160347188	T	C	5738	0.426542	0.0691391	0.00772133	3.41927e-19	ENSSSCG00000048538		ENSSSCT00000087075	Transcript	5_prime_UTR_variant	1698	-	-	-	-	-	IMPACT=MODIFIER;STRAND=-1;VARIANT_CLASS=SNV	Associated variant
DFI	1	160347188	T	C	5738	0.426542	0.0691391	0.00772133	3.41927e-19	ENSSSCG00000048538		ENSSSCT00000087075	Transcript	5_prime_UTR_variant	1698	-	-	-	-	-	IMPACT=MODIFIER;STRAND=-1;VARIANT_CLASS=SNV	Associated variant
DFI	1	160347188	T	C	5738	0.426542	0.0691391	0.00772133	3.41927e-19	ENSSSCG00000048538		ENSSSCT00000087075	Transcript	5_prime_UTR_variant	1698	-	-	-	-	-	IMPACT=MODIFIER;STRAND=-1;VARIANT_CLASS=SNV	Associated variant
DFI	1	161846100	A	G	5738	0.441269	0.0667341	0.00764555	2.58104e-18	ENSSSCG00000004911		ENSSSCT00000005418	Transcript	intron_variant	-	-	-	-	-	-	IMPACT=MODIFIER;STRAND=-1;VARIANT_CLASS=SNV	Associated variant
DFI	1	161846100	A	G	5738	0.441269	0.0667341	0.00764555	2.58104e-18	ENSSSCG00000004911		ENSSSCT00000005418	Transcript	intron_variant	-	-	-	-	-	-	IMPACT=MODIFIER;STRAND=-1;VARIANT_CLASS=SNV	Associated variant
DFI	1	161846100	A	G	5738	0.441269	0.0667341	0.00764555	2.58104e-18	ENSSSCG00000004911		ENSSSCT00000005418	Transcript	intron_variant	-	-	-	-	-	-	IMPACT=MODIFIER;STRAND=-1;VARIANT_CLASS=SNV	Associated variant
DFI	1	158826231	G	C	5738	0.440572	0.0581755	0.00775923	6.50046e-14	ENSSSCG00000004896	PHLPP1	ENSSSCT00000005402	Transcript	intron_variant	-	-	-	-	-	-	IMPACT=MODIFIER;STRAND=-1;VARIANT_CLASS=SNV;SYMBOL=PHLPP1;SYMBOL_SOURCE=HGNC;HGNC_ID=HGNC:20610	Associated variant
DFI	1	158826231	G	C	5738	0.440572	0.0581755	0.00775923	6.50046e-14	ENSSSCG00000004896	PHLPP1	ENSSSCT00000038015	Transcript	intron_variant	-	-	-	-	-	-	IMPACT=MODIFIER;STRAND=-1;VARIANT_CLASS=SNV;SYMBOL=PHLPP1;SYMBOL_SOURCE=HGNC;HGNC_ID=HGNC:20610	Associated variant
DFI	1	158826231	G	C	5738	0.440572	0.0581755	0.00775923	6.50046e-14	ENSSSCG00000004896	PHLPP1	ENSSSCT00000051597	Transcript	intron_variant	-	-	-	-	-	-	IMPACT=MODIFIER;STRAND=-1;VARIANT_CLASS=SNV;SYMBOL=PHLPP1;SYMBOL_SOURCE=HGNC;HGNC_ID=HGNC:20610	Associated variant
DFI	1	158826231	G	C	5738	0.440572	0.0581755	0.00775923	6.50046e-14	ENSSSCG00000004896	PHLPP1	ENSSSCT00000090801	Transcript	intron_variant	-	-	-	-	-	-	IMPACT=MODIFIER;STRAND=-1;VARIANT_CLASS=SNV;SYMBOL=PHLPP1;SYMBOL_SOURCE=HGNC;HGNC_ID=HGNC:20610	Associated variant
DFI	1	158826231	G	C	5738	0.440572	0.0581755	0.00775923	6.50046e-14	ENSSSCG00000004896	PHLPP1	ENSSSCT00000005402	Transcript	intron_variant	-	-	-	-	-	-	IMPACT=MODIFIER;STRAND=-1;VARIANT_CLASS=SNV;SYMBOL=PHLPP1;SYMBOL_SOURCE=HGNC;HGNC_ID=HGNC:20610	Associated variant
DFI	1	158826231	G	C	5738	0.440572	0.0581755	0.00775923	6.50046e-14	ENSSSCG00000004896	PHLPP1	ENSSSCT00000038015	Transcript	intron_variant	-	-	-	-	-	-	IMPACT=MODIFIER;STRAND=-1;VARIANT_CLASS=SNV;SYMBOL=PHLPP1;SYMBOL_SOURCE=HGNC;HGNC_ID=HGNC:20610	Associated variant
DFI	1	158826231	G	C	5738	0.440572	0.0581755	0.00775923	6.50046e-14	ENSSSCG00000004896	PHLPP1	ENSSSCT00000051597	Transcript	intron_variant	-	-	-	-	-	-	IMPACT=MODIFIER;STRAND=-1;VARIANT_CLASS=SNV;SYMBOL=PHLPP1;SYMBOL_SOURCE=HGNC;HGNC_ID=HGNC:20610	Associated variant
DFI	1	158826231	G	C	5738	0.440572	0.0581755	0.00775923	6.50046e-14	ENSSSCG00000004896	PHLPP1	ENSSSCT00000090801	Transcript	intron_variant	-	-	-	-	-	-	IMPACT=MODIFIER;STRAND=-1;VARIANT_CLASS=SNV;SYMBOL=PHLPP1;SYMBOL_SOURCE=HGNC;HGNC_ID=HGNC:20610	Associated variant
DFI	1	158826231	G	C	5738	0.440572	0.0581755	0.00775923	6.50046e-14	ENSSSCG00000004896	PHLPP1	ENSSSCT00000005402	Transcript	intron_variant	-	-	-	-	-	-	IMPACT=MODIFIER;STRAND=-1;VARIANT_CLASS=SNV;SYMBOL=PHLPP1;SYMBOL_SOURCE=HGNC;HGNC_ID=HGNC:20610	Associated variant
DFI	1	158826231	G	C	5738	0.440572	0.0581755	0.00775923	6.50046e-14	ENSSSCG00000004896	PHLPP1	ENSSSCT00000038015	Transcript	intron_variant	-	-	-	-	-	-	IMPACT=MODIFIER;STRAND=-1;VARIANT_CLASS=SNV;SYMBOL=PHLPP1;SYMBOL_SOURCE=HGNC;HGNC_ID=HGNC:20610	Associated variant
DFI	1	158826231	G	C	5738	0.440572	0.0581755	0.00775923	6.50046e-14	ENSSSCG00000004896	PHLPP1	ENSSSCT00000051597	Transcript	intron_variant	-	-	-	-	-	-	IMPACT=MODIFIER;STRAND=-1;VARIANT_CLASS=SNV;SYMBOL=PHLPP1;SYMBOL_SOURCE=HGNC;HGNC_ID=HGNC:20610	Associated variant
DFI	1	158826231	G	C	5738	0.440572	0.0581755	0.00775923	6.50046e-14	ENSSSCG00000004896	PHLPP1	ENSSSCT00000090801	Transcript	intron_variant	-	-	-	-	-	-	IMPACT=MODIFIER;STRAND=-1;VARIANT_CLASS=SNV;SYMBOL=PHLPP1;SYMBOL_SOURCE=HGNC;HGNC_ID=HGNC:20610	Associated variant
DFI	1	160539124	C	T	5738	0.428808	0.069917	0.00767964	8.69052e-20	-		-	-	intergenic_variant	-	-	-	-	-	-	IMPACT=MODIFIER;VARIANT_CLASS=SNV	Associated variant
DFI	1	160539124	C	T	5738	0.428808	0.069917	0.00767964	8.69052e-20	-		-	-	intergenic_variant	-	-	-	-	-	-	IMPACT=MODIFIER;VARIANT_CLASS=SNV	Associated variant
DFI	1	160539124	C	T	5738	0.428808	0.069917	0.00767964	8.69052e-20	-		-	-	intergenic_variant	-	-	-	-	-	-	IMPACT=MODIFIER;VARIANT_CLASS=SNV	Associated variant
DFI	1	160539124	C	T	5738	0.428808	0.069917	0.00767964	8.69052e-20	-		-	-	intergenic_variant	-	-	-	-	-	-	IMPACT=MODIFIER;VARIANT_CLASS=SNV	Associated variant
DFI	1	160171880	A	G	5738	0.429505	0.0681677	0.00764541	4.82716e-19	-		-	-	intergenic_variant	-	-	-	-	-	-	IMPACT=MODIFIER;VARIANT_CLASS=SNV	Associated variant
DFI	1	160171880	A	G	5738	0.429505	0.0681677	0.00764541	4.82716e-19	-		-	-	intergenic_variant	-	-	-	-	-	-	IMPACT=MODIFIER;VARIANT_CLASS=SNV	Associated variant
DFI	1	160171880	A	G	5738	0.429505	0.0681677	0.00764541	4.82716e-19	-		-	-	intergenic_variant	-	-	-	-	-	-	IMPACT=MODIFIER;VARIANT_CLASS=SNV	Associated variant
DFI	1	160171880	A	G	5738	0.429505	0.0681677	0.00764541	4.82716e-19	-		-	-	intergenic_variant	-	-	-	-	-	-	IMPACT=MODIFIER;VARIANT_CLASS=SNV	Associated variant
DFI	1	160382931	T	C	5738	0.423318	0.0650039	0.00771615	3.62608e-17	-		-	-	intergenic_variant	-	-	-	-	-	-	IMPACT=MODIFIER;VARIANT_CLASS=SNV	Associated variant
DFI	1	160382931	T	C	5738	0.423318	0.0650039	0.00771615	3.62608e-17	-		-	-	intergenic_variant	-	-	-	-	-	-	IMPACT=MODIFIER;VARIANT_CLASS=SNV	Associated variant
DFI	1	160382931	T	C	5738	0.423318	0.0650039	0.00771615	3.62608e-17	-		-	-	intergenic_variant	-	-	-	-	-	-	IMPACT=MODIFIER;VARIANT_CLASS=SNV	Associated variant
DFI	1	161840573	A	G	5738	0.459829	0.0619941	0.00753766	1.95877e-16	ENSSSCG00000004911		ENSSSCT00000005418	Transcript	intron_variant	-	-	-	-	-	-	IMPACT=MODIFIER;STRAND=-1;VARIANT_CLASS=SNV	Associated variant
DFI	1	161840573	A	G	5738	0.459829	0.0619941	0.00753766	1.95877e-16	ENSSSCG00000004911		ENSSSCT00000005418	Transcript	intron_variant	-	-	-	-	-	-	IMPACT=MODIFIER;STRAND=-1;VARIANT_CLASS=SNV	Associated variant
DFI	1	161840573	A	G	5738	0.459829	0.0619941	0.00753766	1.95877e-16	ENSSSCG00000004911		ENSSSCT00000005418	Transcript	intron_variant	-	-	-	-	-	-	IMPACT=MODIFIER;STRAND=-1;VARIANT_CLASS=SNV	Associated variant
DFI	1	159680420	C	A	5738	0.483879	-0.0560713	0.00727975	1.33574e-14	ENSSSCG00000034988		ENSSSCT00000042012	Transcript	intron_variant,non_coding_transcript_variant	-	-	-	-	-	-	IMPACT=MODIFIER;STRAND=1;VARIANT_CLASS=SNV	Associated variant
DFI	1	159680420	C	A	5738	0.483879	-0.0560713	0.00727975	1.33574e-14	ENSSSCG00000034988		ENSSSCT00000076334	Transcript	intron_variant,non_coding_transcript_variant	-	-	-	-	-	-	IMPACT=MODIFIER;STRAND=1;VARIANT_CLASS=SNV	Associated variant
DFI	1	159680420	C	A	5738	0.483879	-0.0560713	0.00727975	1.33574e-14	ENSSSCG00000034988		ENSSSCT00000080171	Transcript	intron_variant,non_coding_transcript_variant	-	-	-	-	-	-	IMPACT=MODIFIER;STRAND=1;VARIANT_CLASS=SNV	Associated variant
DFI	1	159680420	C	A	5738	0.483879	-0.0560713	0.00727975	1.33574e-14	ENSSSCG00000034988		ENSSSCT00000042012	Transcript	intron_variant,non_coding_transcript_variant	-	-	-	-	-	-	IMPACT=MODIFIER;STRAND=1;VARIANT_CLASS=SNV	Associated variant
DFI	1	159680420	C	A	5738	0.483879	-0.0560713	0.00727975	1.33574e-14	ENSSSCG00000034988		ENSSSCT00000076334	Transcript	intron_variant,non_coding_transcript_variant	-	-	-	-	-	-	IMPACT=MODIFIER;STRAND=1;VARIANT_CLASS=SNV	Associated variant
DFI	1	159680420	C	A	5738	0.483879	-0.0560713	0.00727975	1.33574e-14	ENSSSCG00000034988		ENSSSCT00000080171	Transcript	intron_variant,non_coding_transcript_variant	-	-	-	-	-	-	IMPACT=MODIFIER;STRAND=1;VARIANT_CLASS=SNV	Associated variant
DFI	1	158879589	G	A	5738	0.443186	0.0586015	0.00778237	5.07273e-14	-		-	-	intergenic_variant	-	-	-	-	-	-	IMPACT=MODIFIER;VARIANT_CLASS=SNV	Associated variant
DFI	1	158879589	G	A	5738	0.443186	0.0586015	0.00778237	5.07273e-14	-		-	-	intergenic_variant	-	-	-	-	-	-	IMPACT=MODIFIER;VARIANT_CLASS=SNV	Associated variant
DFI	1	158906447	A	G	5738	0.44214	0.061802	0.00773737	1.37733e-15	-		-	-	intergenic_variant	-	-	-	-	-	-	IMPACT=MODIFIER;VARIANT_CLASS=SNV	Associated variant
DFI	1	158906447	A	G	5738	0.44214	0.061802	0.00773737	1.37733e-15	-		-	-	intergenic_variant	-	-	-	-	-	-	IMPACT=MODIFIER;VARIANT_CLASS=SNV	Associated variant
DFI	1	158906447	A	G	5738	0.44214	0.061802	0.00773737	1.37733e-15	-		-	-	intergenic_variant	-	-	-	-	-	-	IMPACT=MODIFIER;VARIANT_CLASS=SNV	Associated variant
DFI	1	158906447	A	G	5738	0.44214	0.061802	0.00773737	1.37733e-15	-		-	-	intergenic_variant	-	-	-	-	-	-	IMPACT=MODIFIER;VARIANT_CLASS=SNV	Associated variant
DFI	1	160272146	C	G	5738	0.426455	0.0647689	0.00769123	3.72872e-17	-		-	-	intergenic_variant	-	-	-	-	-	-	IMPACT=MODIFIER;VARIANT_CLASS=SNV	Associated variant
DFI	1	160272146	C	G	5738	0.426455	0.0647689	0.00769123	3.72872e-17	-		-	-	intergenic_variant	-	-	-	-	-	-	IMPACT=MODIFIER;VARIANT_CLASS=SNV	Associated variant
DFI	1	160272146	C	G	5738	0.426455	0.0647689	0.00769123	3.72872e-17	-		-	-	intergenic_variant	-	-	-	-	-	-	IMPACT=MODIFIER;VARIANT_CLASS=SNV	Associated variant
DFI	1	160272146	C	G	5738	0.426455	0.0647689	0.00769123	3.72872e-17	-		-	-	intergenic_variant	-	-	-	-	-	-	IMPACT=MODIFIER;VARIANT_CLASS=SNV	Associated variant
DFI	1	158813218	T	A	5738	0.461659	0.0556537	0.00773054	6.05647e-13	ENSSSCG00000004896	PHLPP1	ENSSSCT00000005402	Transcript	intron_variant	-	-	-	-	-	-	IMPACT=MODIFIER;STRAND=-1;VARIANT_CLASS=SNV;SYMBOL=PHLPP1;SYMBOL_SOURCE=HGNC;HGNC_ID=HGNC:20610	Associated variant
DFI	1	158813218	T	A	5738	0.461659	0.0556537	0.00773054	6.05647e-13	ENSSSCG00000004896	PHLPP1	ENSSSCT00000038015	Transcript	intron_variant	-	-	-	-	-	-	IMPACT=MODIFIER;STRAND=-1;VARIANT_CLASS=SNV;SYMBOL=PHLPP1;SYMBOL_SOURCE=HGNC;HGNC_ID=HGNC:20610	Associated variant
DFI	1	158813218	T	A	5738	0.461659	0.0556537	0.00773054	6.05647e-13	ENSSSCG00000004896	PHLPP1	ENSSSCT00000051597	Transcript	intron_variant	-	-	-	-	-	-	IMPACT=MODIFIER;STRAND=-1;VARIANT_CLASS=SNV;SYMBOL=PHLPP1;SYMBOL_SOURCE=HGNC;HGNC_ID=HGNC:20610	Associated variant
DFI	1	158813218	T	A	5738	0.461659	0.0556537	0.00773054	6.05647e-13	ENSSSCG00000004896	PHLPP1	ENSSSCT00000090801	Transcript	intron_variant	-	-	-	-	-	-	IMPACT=MODIFIER;STRAND=-1;VARIANT_CLASS=SNV;SYMBOL=PHLPP1;SYMBOL_SOURCE=HGNC;HGNC_ID=HGNC:20610	Associated variant
DFI	1	158813218	T	A	5738	0.461659	0.0556537	0.00773054	6.05647e-13	ENSSSCG00000004896	PHLPP1	ENSSSCT00000005402	Transcript	intron_variant	-	-	-	-	-	-	IMPACT=MODIFIER;STRAND=-1;VARIANT_CLASS=SNV;SYMBOL=PHLPP1;SYMBOL_SOURCE=HGNC;HGNC_ID=HGNC:20610	Associated variant
DFI	1	158813218	T	A	5738	0.461659	0.0556537	0.00773054	6.05647e-13	ENSSSCG00000004896	PHLPP1	ENSSSCT00000038015	Transcript	intron_variant	-	-	-	-	-	-	IMPACT=MODIFIER;STRAND=-1;VARIANT_CLASS=SNV;SYMBOL=PHLPP1;SYMBOL_SOURCE=HGNC;HGNC_ID=HGNC:20610	Associated variant
DFI	1	158813218	T	A	5738	0.461659	0.0556537	0.00773054	6.05647e-13	ENSSSCG00000004896	PHLPP1	ENSSSCT00000051597	Transcript	intron_variant	-	-	-	-	-	-	IMPACT=MODIFIER;STRAND=-1;VARIANT_CLASS=SNV;SYMBOL=PHLPP1;SYMBOL_SOURCE=HGNC;HGNC_ID=HGNC:20610	Associated variant
DFI	1	158813218	T	A	5738	0.461659	0.0556537	0.00773054	6.05647e-13	ENSSSCG00000004896	PHLPP1	ENSSSCT00000090801	Transcript	intron_variant	-	-	-	-	-	-	IMPACT=MODIFIER;STRAND=-1;VARIANT_CLASS=SNV;SYMBOL=PHLPP1;SYMBOL_SOURCE=HGNC;HGNC_ID=HGNC:20610	Associated variant
DFI	1	161840265	A	G	5738	0.460003	0.0625934	0.0075497	1.12439e-16	ENSSSCG00000004911		ENSSSCT00000005418	Transcript	intron_variant	-	-	-	-	-	-	IMPACT=MODIFIER;STRAND=-1;VARIANT_CLASS=SNV	Associated variant
DFI	1	161840265	A	G	5738	0.460003	0.0625934	0.0075497	1.12439e-16	ENSSSCG00000004911		ENSSSCT00000005418	Transcript	intron_variant	-	-	-	-	-	-	IMPACT=MODIFIER;STRAND=-1;VARIANT_CLASS=SNV	Associated variant
DFI	1	161840265	A	G	5738	0.460003	0.0625934	0.0075497	1.12439e-16	ENSSSCG00000004911		ENSSSCT00000005418	Transcript	intron_variant	-	-	-	-	-	-	IMPACT=MODIFIER;STRAND=-1;VARIANT_CLASS=SNV	Associated variant
DFI	1	161840090	C	G	5738	0.463576	0.0622092	0.00753817	1.55043e-16	ENSSSCG00000004911		ENSSSCT00000005418	Transcript	intron_variant	-	-	-	-	-	-	IMPACT=MODIFIER;STRAND=-1;VARIANT_CLASS=SNV	Associated variant
DFI	1	161840090	C	G	5738	0.463576	0.0622092	0.00753817	1.55043e-16	ENSSSCG00000004911		ENSSSCT00000005418	Transcript	intron_variant	-	-	-	-	-	-	IMPACT=MODIFIER;STRAND=-1;VARIANT_CLASS=SNV	Associated variant
DFI	1	161840090	C	G	5738	0.463576	0.0622092	0.00753817	1.55043e-16	ENSSSCG00000004911		ENSSSCT00000005418	Transcript	intron_variant	-	-	-	-	-	-	IMPACT=MODIFIER;STRAND=-1;VARIANT_CLASS=SNV	Associated variant
DFI	1	160174493	T	A	5738	0.432206	0.0660777	0.00762533	4.49301e-18	-		-	-	intergenic_variant	-	-	-	-	-	-	IMPACT=MODIFIER;VARIANT_CLASS=SNV	Associated variant
DFI	1	160174493	T	A	5738	0.432206	0.0660777	0.00762533	4.49301e-18	-		-	-	intergenic_variant	-	-	-	-	-	-	IMPACT=MODIFIER;VARIANT_CLASS=SNV	Associated variant
DFI	1	160174493	T	A	5738	0.432206	0.0660777	0.00762533	4.49301e-18	-		-	-	intergenic_variant	-	-	-	-	-	-	IMPACT=MODIFIER;VARIANT_CLASS=SNV	Associated variant
DFI	1	160174493	T	A	5738	0.432206	0.0660777	0.00762533	4.49301e-18	-		-	-	intergenic_variant	-	-	-	-	-	-	IMPACT=MODIFIER;VARIANT_CLASS=SNV	Associated variant
DFI	1	159931751	A	G	5738	0.423754	0.0699629	0.00772611	1.36089e-19	ENSSSCG00000004903	CDH20	ENSSSCT00000005409	Transcript	intron_variant	-	-	-	-	-	-	IMPACT=MODIFIER;STRAND=-1;VARIANT_CLASS=SNV;SYMBOL=CDH20;SYMBOL_SOURCE=HGNC;HGNC_ID=HGNC:1760	Associated variant
DFI	1	159931751	A	G	5738	0.423754	0.0699629	0.00772611	1.36089e-19	ENSSSCG00000004903	CDH20	ENSSSCT00000005409	Transcript	intron_variant	-	-	-	-	-	-	IMPACT=MODIFIER;STRAND=-1;VARIANT_CLASS=SNV;SYMBOL=CDH20;SYMBOL_SOURCE=HGNC;HGNC_ID=HGNC:1760	Associated variant
DFI	1	159931751	A	G	5738	0.423754	0.0699629	0.00772611	1.36089e-19	ENSSSCG00000004903	CDH20	ENSSSCT00000005409	Transcript	intron_variant	-	-	-	-	-	-	IMPACT=MODIFIER;STRAND=-1;VARIANT_CLASS=SNV;SYMBOL=CDH20;SYMBOL_SOURCE=HGNC;HGNC_ID=HGNC:1760	Associated variant
DFI	1	159931751	A	G	5738	0.423754	0.0699629	0.00772611	1.36089e-19	ENSSSCG00000004903	CDH20	ENSSSCT00000005409	Transcript	intron_variant	-	-	-	-	-	-	IMPACT=MODIFIER;STRAND=-1;VARIANT_CLASS=SNV;SYMBOL=CDH20;SYMBOL_SOURCE=HGNC;HGNC_ID=HGNC:1760	Associated variant
DFI	1	158883777	A	G	5738	0.44336	0.0608233	0.00776271	4.67663e-15	-		-	-	intergenic_variant	-	-	-	-	-	-	IMPACT=MODIFIER;VARIANT_CLASS=SNV	Associated variant
DFI	1	158883777	A	G	5738	0.44336	0.0608233	0.00776271	4.67663e-15	-		-	-	intergenic_variant	-	-	-	-	-	-	IMPACT=MODIFIER;VARIANT_CLASS=SNV	Associated variant
DFI	1	158883777	A	G	5738	0.44336	0.0608233	0.00776271	4.67663e-15	-		-	-	intergenic_variant	-	-	-	-	-	-	IMPACT=MODIFIER;VARIANT_CLASS=SNV	Associated variant
DFI	1	158883777	A	G	5738	0.44336	0.0608233	0.00776271	4.67663e-15	-		-	-	intergenic_variant	-	-	-	-	-	-	IMPACT=MODIFIER;VARIANT_CLASS=SNV	Associated variant
DFI	1	161950055	A	G	5738	0.436912	0.0659575	0.0076823	9.03218e-18	ENSSSCG00000034704	ZNF532	ENSSSCT00000041916	Transcript	intron_variant	-	-	-	-	-	-	IMPACT=MODIFIER;STRAND=-1;VARIANT_CLASS=SNV;SYMBOL=ZNF532;SYMBOL_SOURCE=HGNC;HGNC_ID=HGNC:30940	Associated variant
DFI	1	161950055	A	G	5738	0.436912	0.0659575	0.0076823	9.03218e-18	ENSSSCG00000034704	ZNF532	ENSSSCT00000058237	Transcript	intron_variant	-	-	-	-	-	-	IMPACT=MODIFIER;STRAND=-1;VARIANT_CLASS=SNV;SYMBOL=ZNF532;SYMBOL_SOURCE=HGNC;HGNC_ID=HGNC:30940	Associated variant
DFI	1	161950055	A	G	5738	0.436912	0.0659575	0.0076823	9.03218e-18	ENSSSCG00000034704	ZNF532	ENSSSCT00000062940	Transcript	intron_variant	-	-	-	-	-	-	IMPACT=MODIFIER;STRAND=-1;VARIANT_CLASS=SNV;SYMBOL=ZNF532;SYMBOL_SOURCE=HGNC;HGNC_ID=HGNC:30940	Associated variant
DFI	1	161950055	A	G	5738	0.436912	0.0659575	0.0076823	9.03218e-18	ENSSSCG00000034704	ZNF532	ENSSSCT00000041916	Transcript	intron_variant	-	-	-	-	-	-	IMPACT=MODIFIER;STRAND=-1;VARIANT_CLASS=SNV;SYMBOL=ZNF532;SYMBOL_SOURCE=HGNC;HGNC_ID=HGNC:30940	Associated variant
DFI	1	161950055	A	G	5738	0.436912	0.0659575	0.0076823	9.03218e-18	ENSSSCG00000034704	ZNF532	ENSSSCT00000058237	Transcript	intron_variant	-	-	-	-	-	-	IMPACT=MODIFIER;STRAND=-1;VARIANT_CLASS=SNV;SYMBOL=ZNF532;SYMBOL_SOURCE=HGNC;HGNC_ID=HGNC:30940	Associated variant
DFI	1	161950055	A	G	5738	0.436912	0.0659575	0.0076823	9.03218e-18	ENSSSCG00000034704	ZNF532	ENSSSCT00000062940	Transcript	intron_variant	-	-	-	-	-	-	IMPACT=MODIFIER;STRAND=-1;VARIANT_CLASS=SNV;SYMBOL=ZNF532;SYMBOL_SOURCE=HGNC;HGNC_ID=HGNC:30940	Associated variant
DFI	1	161950055	A	G	5738	0.436912	0.0659575	0.0076823	9.03218e-18	ENSSSCG00000034704	ZNF532	ENSSSCT00000041916	Transcript	intron_variant	-	-	-	-	-	-	IMPACT=MODIFIER;STRAND=-1;VARIANT_CLASS=SNV;SYMBOL=ZNF532;SYMBOL_SOURCE=HGNC;HGNC_ID=HGNC:30940	Associated variant
DFI	1	161950055	A	G	5738	0.436912	0.0659575	0.0076823	9.03218e-18	ENSSSCG00000034704	ZNF532	ENSSSCT00000058237	Transcript	intron_variant	-	-	-	-	-	-	IMPACT=MODIFIER;STRAND=-1;VARIANT_CLASS=SNV;SYMBOL=ZNF532;SYMBOL_SOURCE=HGNC;HGNC_ID=HGNC:30940	Associated variant
DFI	1	161950055	A	G	5738	0.436912	0.0659575	0.0076823	9.03218e-18	ENSSSCG00000034704	ZNF532	ENSSSCT00000062940	Transcript	intron_variant	-	-	-	-	-	-	IMPACT=MODIFIER;STRAND=-1;VARIANT_CLASS=SNV;SYMBOL=ZNF532;SYMBOL_SOURCE=HGNC;HGNC_ID=HGNC:30940	Associated variant
DFI	1	159680367	G	A	5738	0.493377	0.0557423	0.00725977	1.61275e-14	ENSSSCG00000034988		ENSSSCT00000042012	Transcript	intron_variant,non_coding_transcript_variant	-	-	-	-	-	-	IMPACT=MODIFIER;STRAND=1;VARIANT_CLASS=SNV	Associated variant
DFI	1	159680367	G	A	5738	0.493377	0.0557423	0.00725977	1.61275e-14	ENSSSCG00000034988		ENSSSCT00000076334	Transcript	intron_variant,non_coding_transcript_variant	-	-	-	-	-	-	IMPACT=MODIFIER;STRAND=1;VARIANT_CLASS=SNV	Associated variant
DFI	1	159680367	G	A	5738	0.493377	0.0557423	0.00725977	1.61275e-14	ENSSSCG00000034988		ENSSSCT00000080171	Transcript	intron_variant,non_coding_transcript_variant	-	-	-	-	-	-	IMPACT=MODIFIER;STRAND=1;VARIANT_CLASS=SNV	Associated variant
DFI	1	159680367	G	A	5738	0.493377	0.0557423	0.00725977	1.61275e-14	ENSSSCG00000034988		ENSSSCT00000042012	Transcript	intron_variant,non_coding_transcript_variant	-	-	-	-	-	-	IMPACT=MODIFIER;STRAND=1;VARIANT_CLASS=SNV	Associated variant
DFI	1	159680367	G	A	5738	0.493377	0.0557423	0.00725977	1.61275e-14	ENSSSCG00000034988		ENSSSCT00000076334	Transcript	intron_variant,non_coding_transcript_variant	-	-	-	-	-	-	IMPACT=MODIFIER;STRAND=1;VARIANT_CLASS=SNV	Associated variant
DFI	1	159680367	G	A	5738	0.493377	0.0557423	0.00725977	1.61275e-14	ENSSSCG00000034988		ENSSSCT00000080171	Transcript	intron_variant,non_coding_transcript_variant	-	-	-	-	-	-	IMPACT=MODIFIER;STRAND=1;VARIANT_CLASS=SNV	Associated variant
DFI	1	160137530	C	G	5738	0.481701	0.0609058	0.00747354	3.65346e-16	-		-	-	intergenic_variant	-	-	-	-	-	-	IMPACT=MODIFIER;VARIANT_CLASS=SNV	Associated variant
DFI	1	160137530	C	G	5738	0.481701	0.0609058	0.00747354	3.65346e-16	-		-	-	intergenic_variant	-	-	-	-	-	-	IMPACT=MODIFIER;VARIANT_CLASS=SNV	Associated variant
DFI	1	160137530	C	G	5738	0.481701	0.0609058	0.00747354	3.65346e-16	-		-	-	intergenic_variant	-	-	-	-	-	-	IMPACT=MODIFIER;VARIANT_CLASS=SNV	Associated variant
DFI	1	159739666	G	C	5738	0.487713	-0.0702019	0.00757822	1.97572e-20	ENSSSCG00000034988		ENSSSCT00000042012	Transcript	intron_variant,non_coding_transcript_variant	-	-	-	-	-	-	IMPACT=MODIFIER;STRAND=1;VARIANT_CLASS=SNV	Independent lead variant
DFI	1	159739666	G	C	5738	0.487713	-0.0702019	0.00757822	1.97572e-20	ENSSSCG00000034988		ENSSSCT00000076334	Transcript	intron_variant,non_coding_transcript_variant	-	-	-	-	-	-	IMPACT=MODIFIER;STRAND=1;VARIANT_CLASS=SNV	Independent lead variant
DFI	1	159739666	G	C	5738	0.487713	-0.0702019	0.00757822	1.97572e-20	ENSSSCG00000034988		ENSSSCT00000080171	Transcript	intron_variant,non_coding_transcript_variant	-	-	-	-	-	-	IMPACT=MODIFIER;STRAND=1;VARIANT_CLASS=SNV	Independent lead variant
DFI	1	159739666	G	C	5738	0.487713	-0.0702019	0.00757822	1.97572e-20	ENSSSCG00000049892		ENSSSCT00000089984	Transcript	upstream_gene_variant	-	-	-	-	-	-	IMPACT=MODIFIER;DISTANCE=1528;STRAND=-1;VARIANT_CLASS=SNV	Independent lead variant
DFI	1	159739666	G	C	5738	0.487713	-0.0702019	0.00757822	1.97572e-20	ENSSSCG00000034988		ENSSSCT00000042012	Transcript	intron_variant,non_coding_transcript_variant	-	-	-	-	-	-	IMPACT=MODIFIER;STRAND=1;VARIANT_CLASS=SNV	Independent lead variant
DFI	1	159739666	G	C	5738	0.487713	-0.0702019	0.00757822	1.97572e-20	ENSSSCG00000034988		ENSSSCT00000076334	Transcript	intron_variant,non_coding_transcript_variant	-	-	-	-	-	-	IMPACT=MODIFIER;STRAND=1;VARIANT_CLASS=SNV	Independent lead variant
DFI	1	159739666	G	C	5738	0.487713	-0.0702019	0.00757822	1.97572e-20	ENSSSCG00000034988		ENSSSCT00000080171	Transcript	intron_variant,non_coding_transcript_variant	-	-	-	-	-	-	IMPACT=MODIFIER;STRAND=1;VARIANT_CLASS=SNV	Independent lead variant
DFI	1	159739666	G	C	5738	0.487713	-0.0702019	0.00757822	1.97572e-20	ENSSSCG00000049892		ENSSSCT00000089984	Transcript	upstream_gene_variant	-	-	-	-	-	-	IMPACT=MODIFIER;DISTANCE=1528;STRAND=-1;VARIANT_CLASS=SNV	Independent lead variant
DFI	1	159739666	G	C	5738	0.487713	-0.0702019	0.00757822	1.97572e-20	ENSSSCG00000034988		ENSSSCT00000042012	Transcript	intron_variant,non_coding_transcript_variant	-	-	-	-	-	-	IMPACT=MODIFIER;STRAND=1;VARIANT_CLASS=SNV	Independent lead variant
DFI	1	159739666	G	C	5738	0.487713	-0.0702019	0.00757822	1.97572e-20	ENSSSCG00000034988		ENSSSCT00000076334	Transcript	intron_variant,non_coding_transcript_variant	-	-	-	-	-	-	IMPACT=MODIFIER;STRAND=1;VARIANT_CLASS=SNV	Independent lead variant
DFI	1	159739666	G	C	5738	0.487713	-0.0702019	0.00757822	1.97572e-20	ENSSSCG00000034988		ENSSSCT00000080171	Transcript	intron_variant,non_coding_transcript_variant	-	-	-	-	-	-	IMPACT=MODIFIER;STRAND=1;VARIANT_CLASS=SNV	Independent lead variant
DFI	1	159739666	G	C	5738	0.487713	-0.0702019	0.00757822	1.97572e-20	ENSSSCG00000049892		ENSSSCT00000089984	Transcript	upstream_gene_variant	-	-	-	-	-	-	IMPACT=MODIFIER;DISTANCE=1528;STRAND=-1;VARIANT_CLASS=SNV	Independent lead variant
DFI	1	159739666	G	C	5738	0.487713	-0.0702019	0.00757822	1.97572e-20	ENSSSCG00000034988		ENSSSCT00000042012	Transcript	intron_variant,non_coding_transcript_variant	-	-	-	-	-	-	IMPACT=MODIFIER;STRAND=1;VARIANT_CLASS=SNV	Independent lead variant
DFI	1	159739666	G	C	5738	0.487713	-0.0702019	0.00757822	1.97572e-20	ENSSSCG00000034988		ENSSSCT00000076334	Transcript	intron_variant,non_coding_transcript_variant	-	-	-	-	-	-	IMPACT=MODIFIER;STRAND=1;VARIANT_CLASS=SNV	Independent lead variant
DFI	1	159739666	G	C	5738	0.487713	-0.0702019	0.00757822	1.97572e-20	ENSSSCG00000034988		ENSSSCT00000080171	Transcript	intron_variant,non_coding_transcript_variant	-	-	-	-	-	-	IMPACT=MODIFIER;STRAND=1;VARIANT_CLASS=SNV	Independent lead variant
DFI	1	159739666	G	C	5738	0.487713	-0.0702019	0.00757822	1.97572e-20	ENSSSCG00000049892		ENSSSCT00000089984	Transcript	upstream_gene_variant	-	-	-	-	-	-	IMPACT=MODIFIER;DISTANCE=1528;STRAND=-1;VARIANT_CLASS=SNV	Independent lead variant
DFI	1	161842802	A	G	5738	0.46436	0.0616638	0.00754029	2.88818e-16	ENSSSCG00000004911		ENSSSCT00000005418	Transcript	intron_variant	-	-	-	-	-	-	IMPACT=MODIFIER;STRAND=-1;VARIANT_CLASS=SNV	Associated variant
DFI	1	161842802	A	G	5738	0.46436	0.0616638	0.00754029	2.88818e-16	ENSSSCG00000004911		ENSSSCT00000005418	Transcript	intron_variant	-	-	-	-	-	-	IMPACT=MODIFIER;STRAND=-1;VARIANT_CLASS=SNV	Associated variant
DFI	1	161842802	A	G	5738	0.46436	0.0616638	0.00754029	2.88818e-16	ENSSSCG00000004911		ENSSSCT00000005418	Transcript	intron_variant	-	-	-	-	-	-	IMPACT=MODIFIER;STRAND=-1;VARIANT_CLASS=SNV	Associated variant
DFI	1	162045571	G	A	5738	0.457215	0.0699166	0.00764535	5.96352e-20	-		-	-	intergenic_variant	-	-	-	-	-	-	IMPACT=MODIFIER;VARIANT_CLASS=SNV	Associated variant
DFI	1	162045571	G	A	5738	0.457215	0.0699166	0.00764535	5.96352e-20	-		-	-	intergenic_variant	-	-	-	-	-	-	IMPACT=MODIFIER;VARIANT_CLASS=SNV	Associated variant
DFI	1	162045571	G	A	5738	0.457215	0.0699166	0.00764535	5.96352e-20	-		-	-	intergenic_variant	-	-	-	-	-	-	IMPACT=MODIFIER;VARIANT_CLASS=SNV	Associated variant
DFI	1	162045571	G	A	5738	0.457215	0.0699166	0.00764535	5.96352e-20	-		-	-	intergenic_variant	-	-	-	-	-	-	IMPACT=MODIFIER;VARIANT_CLASS=SNV	Associated variant
DFI	1	161840168	C	T	5738	0.460526	0.0601664	0.007556	1.68282e-15	ENSSSCG00000004911		ENSSSCT00000005418	Transcript	intron_variant	-	-	-	-	-	-	IMPACT=MODIFIER;STRAND=-1;VARIANT_CLASS=SNV	Associated variant
DFI	1	161840168	C	T	5738	0.460526	0.0601664	0.007556	1.68282e-15	ENSSSCG00000004911		ENSSSCT00000005418	Transcript	intron_variant	-	-	-	-	-	-	IMPACT=MODIFIER;STRAND=-1;VARIANT_CLASS=SNV	Associated variant
DFI	1	161840168	C	T	5738	0.460526	0.0601664	0.007556	1.68282e-15	ENSSSCG00000004911		ENSSSCT00000005418	Transcript	intron_variant	-	-	-	-	-	-	IMPACT=MODIFIER;STRAND=-1;VARIANT_CLASS=SNV	Associated variant
DFI	1	162046057	A	C	5738	0.458435	0.067911	0.00765525	7.23905e-19	-		-	-	intergenic_variant	-	-	-	-	-	-	IMPACT=MODIFIER;VARIANT_CLASS=SNV	Associated variant
DFI	1	162046057	A	C	5738	0.458435	0.067911	0.00765525	7.23905e-19	-		-	-	intergenic_variant	-	-	-	-	-	-	IMPACT=MODIFIER;VARIANT_CLASS=SNV	Associated variant
DFI	1	162046057	A	C	5738	0.458435	0.067911	0.00765525	7.23905e-19	-		-	-	intergenic_variant	-	-	-	-	-	-	IMPACT=MODIFIER;VARIANT_CLASS=SNV	Associated variant
DFI	1	161507610	T	C	5738	0.427065	0.0595456	0.00752412	2.4932e-15	ENSSSCG00000004907	CCBE1	ENSSSCT00000005413	Transcript	intron_variant	-	-	-	-	-	-	IMPACT=MODIFIER;STRAND=1;VARIANT_CLASS=SNV;SYMBOL=CCBE1;SYMBOL_SOURCE=HGNC;HGNC_ID=HGNC:29426	Associated variant
DFI	1	161507610	T	C	5738	0.427065	0.0595456	0.00752412	2.4932e-15	ENSSSCG00000004907	CCBE1	ENSSSCT00000067151	Transcript	intron_variant	-	-	-	-	-	-	IMPACT=MODIFIER;STRAND=1;VARIANT_CLASS=SNV;SYMBOL=CCBE1;SYMBOL_SOURCE=HGNC;HGNC_ID=HGNC:29426	Associated variant
DFI	1	161507610	T	C	5738	0.427065	0.0595456	0.00752412	2.4932e-15	ENSSSCG00000004907	CCBE1	ENSSSCT00000005413	Transcript	intron_variant	-	-	-	-	-	-	IMPACT=MODIFIER;STRAND=1;VARIANT_CLASS=SNV;SYMBOL=CCBE1;SYMBOL_SOURCE=HGNC;HGNC_ID=HGNC:29426	Associated variant
DFI	1	161507610	T	C	5738	0.427065	0.0595456	0.00752412	2.4932e-15	ENSSSCG00000004907	CCBE1	ENSSSCT00000067151	Transcript	intron_variant	-	-	-	-	-	-	IMPACT=MODIFIER;STRAND=1;VARIANT_CLASS=SNV;SYMBOL=CCBE1;SYMBOL_SOURCE=HGNC;HGNC_ID=HGNC:29426	Associated variant
DFI	1	161507610	T	C	5738	0.427065	0.0595456	0.00752412	2.4932e-15	ENSSSCG00000004907	CCBE1	ENSSSCT00000005413	Transcript	intron_variant	-	-	-	-	-	-	IMPACT=MODIFIER;STRAND=1;VARIANT_CLASS=SNV;SYMBOL=CCBE1;SYMBOL_SOURCE=HGNC;HGNC_ID=HGNC:29426	Associated variant
DFI	1	161507610	T	C	5738	0.427065	0.0595456	0.00752412	2.4932e-15	ENSSSCG00000004907	CCBE1	ENSSSCT00000067151	Transcript	intron_variant	-	-	-	-	-	-	IMPACT=MODIFIER;STRAND=1;VARIANT_CLASS=SNV;SYMBOL=CCBE1;SYMBOL_SOURCE=HGNC;HGNC_ID=HGNC:29426	Associated variant
DFI	1	161540913	G	A	5738	0.423057	0.0652053	0.00770807	2.68868e-17	ENSSSCG00000004907	CCBE1	ENSSSCT00000005413	Transcript	intron_variant	-	-	-	-	-	-	IMPACT=MODIFIER;STRAND=1;VARIANT_CLASS=SNV;SYMBOL=CCBE1;SYMBOL_SOURCE=HGNC;HGNC_ID=HGNC:29426	Associated variant
DFI	1	161540913	G	A	5738	0.423057	0.0652053	0.00770807	2.68868e-17	ENSSSCG00000004907	CCBE1	ENSSSCT00000067151	Transcript	intron_variant	-	-	-	-	-	-	IMPACT=MODIFIER;STRAND=1;VARIANT_CLASS=SNV;SYMBOL=CCBE1;SYMBOL_SOURCE=HGNC;HGNC_ID=HGNC:29426	Associated variant
DFI	1	161540913	G	A	5738	0.423057	0.0652053	0.00770807	2.68868e-17	ENSSSCG00000004907	CCBE1	ENSSSCT00000005413	Transcript	intron_variant	-	-	-	-	-	-	IMPACT=MODIFIER;STRAND=1;VARIANT_CLASS=SNV;SYMBOL=CCBE1;SYMBOL_SOURCE=HGNC;HGNC_ID=HGNC:29426	Associated variant
DFI	1	161540913	G	A	5738	0.423057	0.0652053	0.00770807	2.68868e-17	ENSSSCG00000004907	CCBE1	ENSSSCT00000067151	Transcript	intron_variant	-	-	-	-	-	-	IMPACT=MODIFIER;STRAND=1;VARIANT_CLASS=SNV;SYMBOL=CCBE1;SYMBOL_SOURCE=HGNC;HGNC_ID=HGNC:29426	Associated variant
DFI	1	161540913	G	A	5738	0.423057	0.0652053	0.00770807	2.68868e-17	ENSSSCG00000004907	CCBE1	ENSSSCT00000005413	Transcript	intron_variant	-	-	-	-	-	-	IMPACT=MODIFIER;STRAND=1;VARIANT_CLASS=SNV;SYMBOL=CCBE1;SYMBOL_SOURCE=HGNC;HGNC_ID=HGNC:29426	Associated variant
DFI	1	161540913	G	A	5738	0.423057	0.0652053	0.00770807	2.68868e-17	ENSSSCG00000004907	CCBE1	ENSSSCT00000067151	Transcript	intron_variant	-	-	-	-	-	-	IMPACT=MODIFIER;STRAND=1;VARIANT_CLASS=SNV;SYMBOL=CCBE1;SYMBOL_SOURCE=HGNC;HGNC_ID=HGNC:29426	Associated variant
DFI	1	161540913	G	A	5738	0.423057	0.0652053	0.00770807	2.68868e-17	ENSSSCG00000004907	CCBE1	ENSSSCT00000005413	Transcript	intron_variant	-	-	-	-	-	-	IMPACT=MODIFIER;STRAND=1;VARIANT_CLASS=SNV;SYMBOL=CCBE1;SYMBOL_SOURCE=HGNC;HGNC_ID=HGNC:29426	Associated variant
DFI	1	161540913	G	A	5738	0.423057	0.0652053	0.00770807	2.68868e-17	ENSSSCG00000004907	CCBE1	ENSSSCT00000067151	Transcript	intron_variant	-	-	-	-	-	-	IMPACT=MODIFIER;STRAND=1;VARIANT_CLASS=SNV;SYMBOL=CCBE1;SYMBOL_SOURCE=HGNC;HGNC_ID=HGNC:29426	Associated variant
DFI	1	160443684	A	C	5738	0.430464	0.0651584	0.00766349	1.85633e-17	ENSSSCG00000045579		ENSSSCT00000089702	Transcript	non_coding_transcript_exon_variant	277	-	-	-	-	-	IMPACT=MODIFIER;STRAND=-1;VARIANT_CLASS=SNV	Associated variant
DFI	1	160443684	A	C	5738	0.430464	0.0651584	0.00766349	1.85633e-17	ENSSSCG00000045579		ENSSSCT00000089702	Transcript	non_coding_transcript_exon_variant	277	-	-	-	-	-	IMPACT=MODIFIER;STRAND=-1;VARIANT_CLASS=SNV	Associated variant
DFI	1	160443684	A	C	5738	0.430464	0.0651584	0.00766349	1.85633e-17	ENSSSCG00000045579		ENSSSCT00000089702	Transcript	non_coding_transcript_exon_variant	277	-	-	-	-	-	IMPACT=MODIFIER;STRAND=-1;VARIANT_CLASS=SNV	Associated variant
DFI	1	161838057	A	G	5738	0.460875	0.0632001	0.00730353	5e-18	ENSSSCG00000004911		ENSSSCT00000005418	Transcript	intron_variant	-	-	-	-	-	-	IMPACT=MODIFIER;STRAND=-1;VARIANT_CLASS=SNV	Associated variant
DFI	1	161838057	A	G	5738	0.460875	0.0632001	0.00730353	5e-18	ENSSSCG00000004911		ENSSSCT00000005418	Transcript	intron_variant	-	-	-	-	-	-	IMPACT=MODIFIER;STRAND=-1;VARIANT_CLASS=SNV	Associated variant
DFI	1	161838057	A	G	5738	0.460875	0.0632001	0.00730353	5e-18	ENSSSCG00000004911		ENSSSCT00000005418	Transcript	intron_variant	-	-	-	-	-	-	IMPACT=MODIFIER;STRAND=-1;VARIANT_CLASS=SNV	Associated variant
DFI	1	162045309	A	T	5738	0.458958	0.0663649	0.00762812	3.31803e-18	-		-	-	intergenic_variant	-	-	-	-	-	-	IMPACT=MODIFIER;VARIANT_CLASS=SNV	Associated variant
DFI	1	162045309	A	T	5738	0.458958	0.0663649	0.00762812	3.31803e-18	-		-	-	intergenic_variant	-	-	-	-	-	-	IMPACT=MODIFIER;VARIANT_CLASS=SNV	Associated variant
DFI	1	162045309	A	T	5738	0.458958	0.0663649	0.00762812	3.31803e-18	-		-	-	intergenic_variant	-	-	-	-	-	-	IMPACT=MODIFIER;VARIANT_CLASS=SNV	Associated variant
DFI	1	159674001	G	A	5738	0.498432	-0.0640836	0.00719746	5.4043e-19	ENSSSCG00000034988		ENSSSCT00000042012	Transcript	intron_variant,non_coding_transcript_variant	-	-	-	-	-	-	IMPACT=MODIFIER;STRAND=1;VARIANT_CLASS=SNV	Associated variant
DFI	1	159674001	G	A	5738	0.498432	-0.0640836	0.00719746	5.4043e-19	ENSSSCG00000034988		ENSSSCT00000076334	Transcript	intron_variant,non_coding_transcript_variant	-	-	-	-	-	-	IMPACT=MODIFIER;STRAND=1;VARIANT_CLASS=SNV	Associated variant
DFI	1	159674001	G	A	5738	0.498432	-0.0640836	0.00719746	5.4043e-19	ENSSSCG00000034988		ENSSSCT00000080171	Transcript	intron_variant,non_coding_transcript_variant	-	-	-	-	-	-	IMPACT=MODIFIER;STRAND=1;VARIANT_CLASS=SNV	Associated variant
DFI	1	159674001	G	A	5738	0.498432	-0.0640836	0.00719746	5.4043e-19	ENSSSCG00000034988		ENSSSCT00000042012	Transcript	intron_variant,non_coding_transcript_variant	-	-	-	-	-	-	IMPACT=MODIFIER;STRAND=1;VARIANT_CLASS=SNV	Associated variant
DFI	1	159674001	G	A	5738	0.498432	-0.0640836	0.00719746	5.4043e-19	ENSSSCG00000034988		ENSSSCT00000076334	Transcript	intron_variant,non_coding_transcript_variant	-	-	-	-	-	-	IMPACT=MODIFIER;STRAND=1;VARIANT_CLASS=SNV	Associated variant
DFI	1	159674001	G	A	5738	0.498432	-0.0640836	0.00719746	5.4043e-19	ENSSSCG00000034988		ENSSSCT00000080171	Transcript	intron_variant,non_coding_transcript_variant	-	-	-	-	-	-	IMPACT=MODIFIER;STRAND=1;VARIANT_CLASS=SNV	Associated variant
DFI	1	159674001	G	A	5738	0.498432	-0.0640836	0.00719746	5.4043e-19	ENSSSCG00000034988		ENSSSCT00000042012	Transcript	intron_variant,non_coding_transcript_variant	-	-	-	-	-	-	IMPACT=MODIFIER;STRAND=1;VARIANT_CLASS=SNV	Associated variant
DFI	1	159674001	G	A	5738	0.498432	-0.0640836	0.00719746	5.4043e-19	ENSSSCG00000034988		ENSSSCT00000076334	Transcript	intron_variant,non_coding_transcript_variant	-	-	-	-	-	-	IMPACT=MODIFIER;STRAND=1;VARIANT_CLASS=SNV	Associated variant
DFI	1	159674001	G	A	5738	0.498432	-0.0640836	0.00719746	5.4043e-19	ENSSSCG00000034988		ENSSSCT00000080171	Transcript	intron_variant,non_coding_transcript_variant	-	-	-	-	-	-	IMPACT=MODIFIER;STRAND=1;VARIANT_CLASS=SNV	Associated variant
DFI	1	159674001	G	A	5738	0.498432	-0.0640836	0.00719746	5.4043e-19	ENSSSCG00000034988		ENSSSCT00000042012	Transcript	intron_variant,non_coding_transcript_variant	-	-	-	-	-	-	IMPACT=MODIFIER;STRAND=1;VARIANT_CLASS=SNV	Associated variant
DFI	1	159674001	G	A	5738	0.498432	-0.0640836	0.00719746	5.4043e-19	ENSSSCG00000034988		ENSSSCT00000076334	Transcript	intron_variant,non_coding_transcript_variant	-	-	-	-	-	-	IMPACT=MODIFIER;STRAND=1;VARIANT_CLASS=SNV	Associated variant
DFI	1	159674001	G	A	5738	0.498432	-0.0640836	0.00719746	5.4043e-19	ENSSSCG00000034988		ENSSSCT00000080171	Transcript	intron_variant,non_coding_transcript_variant	-	-	-	-	-	-	IMPACT=MODIFIER;STRAND=1;VARIANT_CLASS=SNV	Associated variant
DFI	1	159747221	A	G	5738	0.485971	0.0653726	0.0074661	2.02437e-18	ENSSSCG00000034988		ENSSSCT00000042012	Transcript	intron_variant,non_coding_transcript_variant	-	-	-	-	-	-	IMPACT=MODIFIER;STRAND=1;VARIANT_CLASS=SNV	Associated variant
DFI	1	159747221	A	G	5738	0.485971	0.0653726	0.0074661	2.02437e-18	ENSSSCG00000034988		ENSSSCT00000076334	Transcript	intron_variant,non_coding_transcript_variant	-	-	-	-	-	-	IMPACT=MODIFIER;STRAND=1;VARIANT_CLASS=SNV	Associated variant
DFI	1	159747221	A	G	5738	0.485971	0.0653726	0.0074661	2.02437e-18	ENSSSCG00000034988		ENSSSCT00000080171	Transcript	intron_variant,non_coding_transcript_variant	-	-	-	-	-	-	IMPACT=MODIFIER;STRAND=1;VARIANT_CLASS=SNV	Associated variant
DFI	1	159747221	A	G	5738	0.485971	0.0653726	0.0074661	2.02437e-18	ENSSSCG00000034988		ENSSSCT00000042012	Transcript	intron_variant,non_coding_transcript_variant	-	-	-	-	-	-	IMPACT=MODIFIER;STRAND=1;VARIANT_CLASS=SNV	Associated variant
DFI	1	159747221	A	G	5738	0.485971	0.0653726	0.0074661	2.02437e-18	ENSSSCG00000034988		ENSSSCT00000076334	Transcript	intron_variant,non_coding_transcript_variant	-	-	-	-	-	-	IMPACT=MODIFIER;STRAND=1;VARIANT_CLASS=SNV	Associated variant
DFI	1	159747221	A	G	5738	0.485971	0.0653726	0.0074661	2.02437e-18	ENSSSCG00000034988		ENSSSCT00000080171	Transcript	intron_variant,non_coding_transcript_variant	-	-	-	-	-	-	IMPACT=MODIFIER;STRAND=1;VARIANT_CLASS=SNV	Associated variant
DFI	1	159747221	A	G	5738	0.485971	0.0653726	0.0074661	2.02437e-18	ENSSSCG00000034988		ENSSSCT00000042012	Transcript	intron_variant,non_coding_transcript_variant	-	-	-	-	-	-	IMPACT=MODIFIER;STRAND=1;VARIANT_CLASS=SNV	Associated variant
DFI	1	159747221	A	G	5738	0.485971	0.0653726	0.0074661	2.02437e-18	ENSSSCG00000034988		ENSSSCT00000076334	Transcript	intron_variant,non_coding_transcript_variant	-	-	-	-	-	-	IMPACT=MODIFIER;STRAND=1;VARIANT_CLASS=SNV	Associated variant
DFI	1	159747221	A	G	5738	0.485971	0.0653726	0.0074661	2.02437e-18	ENSSSCG00000034988		ENSSSCT00000080171	Transcript	intron_variant,non_coding_transcript_variant	-	-	-	-	-	-	IMPACT=MODIFIER;STRAND=1;VARIANT_CLASS=SNV	Associated variant
DFI	1	159973035	C	T	5738	0.428111	0.0639805	0.00772503	1.20888e-16	ENSSSCG00000004903	CDH20	ENSSSCT00000005409	Transcript	intron_variant	-	-	-	-	-	-	IMPACT=MODIFIER;STRAND=-1;VARIANT_CLASS=SNV;SYMBOL=CDH20;SYMBOL_SOURCE=HGNC;HGNC_ID=HGNC:1760	Associated variant
DFI	1	159973035	C	T	5738	0.428111	0.0639805	0.00772503	1.20888e-16	ENSSSCG00000004903	CDH20	ENSSSCT00000005409	Transcript	intron_variant	-	-	-	-	-	-	IMPACT=MODIFIER;STRAND=-1;VARIANT_CLASS=SNV;SYMBOL=CDH20;SYMBOL_SOURCE=HGNC;HGNC_ID=HGNC:1760	Associated variant
DFI	1	159973035	C	T	5738	0.428111	0.0639805	0.00772503	1.20888e-16	ENSSSCG00000004903	CDH20	ENSSSCT00000005409	Transcript	intron_variant	-	-	-	-	-	-	IMPACT=MODIFIER;STRAND=-1;VARIANT_CLASS=SNV;SYMBOL=CDH20;SYMBOL_SOURCE=HGNC;HGNC_ID=HGNC:1760	Associated variant
DFI	1	159973035	C	T	5738	0.428111	0.0639805	0.00772503	1.20888e-16	ENSSSCG00000004903	CDH20	ENSSSCT00000005409	Transcript	intron_variant	-	-	-	-	-	-	IMPACT=MODIFIER;STRAND=-1;VARIANT_CLASS=SNV;SYMBOL=CDH20;SYMBOL_SOURCE=HGNC;HGNC_ID=HGNC:1760	Associated variant
DFI	1	162046393	C	T	5738	0.45434	0.0658284	0.00764902	7.55782e-18	-		-	-	intergenic_variant	-	-	-	-	-	-	IMPACT=MODIFIER;VARIANT_CLASS=SNV	Associated variant
DFI	1	162046393	C	T	5738	0.45434	0.0658284	0.00764902	7.55782e-18	-		-	-	intergenic_variant	-	-	-	-	-	-	IMPACT=MODIFIER;VARIANT_CLASS=SNV	Associated variant
DFI	1	162046393	C	T	5738	0.45434	0.0658284	0.00764902	7.55782e-18	-		-	-	intergenic_variant	-	-	-	-	-	-	IMPACT=MODIFIER;VARIANT_CLASS=SNV	Associated variant
DFI	1	159681205	A	G	5738	0.499477	0.055935	0.00731469	2.05816e-14	ENSSSCG00000034988		ENSSSCT00000042012	Transcript	intron_variant,non_coding_transcript_variant	-	-	-	-	-	-	IMPACT=MODIFIER;STRAND=1;VARIANT_CLASS=SNV	Associated variant
DFI	1	159681205	A	G	5738	0.499477	0.055935	0.00731469	2.05816e-14	ENSSSCG00000034988		ENSSSCT00000076334	Transcript	intron_variant,non_coding_transcript_variant	-	-	-	-	-	-	IMPACT=MODIFIER;STRAND=1;VARIANT_CLASS=SNV	Associated variant
DFI	1	159681205	A	G	5738	0.499477	0.055935	0.00731469	2.05816e-14	ENSSSCG00000034988		ENSSSCT00000080171	Transcript	intron_variant,non_coding_transcript_variant	-	-	-	-	-	-	IMPACT=MODIFIER;STRAND=1;VARIANT_CLASS=SNV	Associated variant
DFI	1	159681205	A	G	5738	0.499477	0.055935	0.00731469	2.05816e-14	ENSSSCG00000034988		ENSSSCT00000042012	Transcript	intron_variant,non_coding_transcript_variant	-	-	-	-	-	-	IMPACT=MODIFIER;STRAND=1;VARIANT_CLASS=SNV	Associated variant
DFI	1	159681205	A	G	5738	0.499477	0.055935	0.00731469	2.05816e-14	ENSSSCG00000034988		ENSSSCT00000076334	Transcript	intron_variant,non_coding_transcript_variant	-	-	-	-	-	-	IMPACT=MODIFIER;STRAND=1;VARIANT_CLASS=SNV	Associated variant
DFI	1	159681205	A	G	5738	0.499477	0.055935	0.00731469	2.05816e-14	ENSSSCG00000034988		ENSSSCT00000080171	Transcript	intron_variant,non_coding_transcript_variant	-	-	-	-	-	-	IMPACT=MODIFIER;STRAND=1;VARIANT_CLASS=SNV	Associated variant
DFI	1	161838160	G	A	5738	0.462705	0.0619941	0.00733281	2.80666e-17	ENSSSCG00000004911		ENSSSCT00000005418	Transcript	intron_variant	-	-	-	-	-	-	IMPACT=MODIFIER;STRAND=-1;VARIANT_CLASS=SNV	Associated variant
DFI	1	161838160	G	A	5738	0.462705	0.0619941	0.00733281	2.80666e-17	ENSSSCG00000004911		ENSSSCT00000005418	Transcript	intron_variant	-	-	-	-	-	-	IMPACT=MODIFIER;STRAND=-1;VARIANT_CLASS=SNV	Associated variant
DFI	1	161838160	G	A	5738	0.462705	0.0619941	0.00733281	2.80666e-17	ENSSSCG00000004911		ENSSSCT00000005418	Transcript	intron_variant	-	-	-	-	-	-	IMPACT=MODIFIER;STRAND=-1;VARIANT_CLASS=SNV	Associated variant
DFI	1	161845670	C	T	5738	0.460613	0.0638915	0.00762548	5.35201e-17	ENSSSCG00000004911		ENSSSCT00000005418	Transcript	intron_variant	-	-	-	-	-	-	IMPACT=MODIFIER;STRAND=-1;VARIANT_CLASS=SNV	Associated variant
DFI	1	161845670	C	T	5738	0.460613	0.0638915	0.00762548	5.35201e-17	ENSSSCG00000004911		ENSSSCT00000005418	Transcript	intron_variant	-	-	-	-	-	-	IMPACT=MODIFIER;STRAND=-1;VARIANT_CLASS=SNV	Associated variant
DFI	1	161845670	C	T	5738	0.460613	0.0638915	0.00762548	5.35201e-17	ENSSSCG00000004911		ENSSSCT00000005418	Transcript	intron_variant	-	-	-	-	-	-	IMPACT=MODIFIER;STRAND=-1;VARIANT_CLASS=SNV	Associated variant
DFI	1	162286808	T	A	5738	0.413123	0.0627395	0.00764692	2.31477e-16	ENSSSCG00000004918	ALPK2	ENSSSCT00000005427	Transcript	intron_variant	-	-	-	-	-	-	IMPACT=MODIFIER;STRAND=1;VARIANT_CLASS=SNV;SYMBOL=ALPK2;SYMBOL_SOURCE=HGNC;HGNC_ID=HGNC:20565	Associated variant
DFI	1	162286808	T	A	5738	0.413123	0.0627395	0.00764692	2.31477e-16	ENSSSCG00000004918	ALPK2	ENSSSCT00000041269	Transcript	intron_variant	-	-	-	-	-	-	IMPACT=MODIFIER;STRAND=1;VARIANT_CLASS=SNV;SYMBOL=ALPK2;SYMBOL_SOURCE=HGNC;HGNC_ID=HGNC:20565	Associated variant
DFI	1	162286808	T	A	5738	0.413123	0.0627395	0.00764692	2.31477e-16	ENSSSCG00000004918	ALPK2	ENSSSCT00000062871	Transcript	intron_variant	-	-	-	-	-	-	IMPACT=MODIFIER;STRAND=1;VARIANT_CLASS=SNV;SYMBOL=ALPK2;SYMBOL_SOURCE=HGNC;HGNC_ID=HGNC:20565	Associated variant
DFI	1	162286808	T	A	5738	0.413123	0.0627395	0.00764692	2.31477e-16	ENSSSCG00000004918	ALPK2	ENSSSCT00000005427	Transcript	intron_variant	-	-	-	-	-	-	IMPACT=MODIFIER;STRAND=1;VARIANT_CLASS=SNV;SYMBOL=ALPK2;SYMBOL_SOURCE=HGNC;HGNC_ID=HGNC:20565	Associated variant
DFI	1	162286808	T	A	5738	0.413123	0.0627395	0.00764692	2.31477e-16	ENSSSCG00000004918	ALPK2	ENSSSCT00000041269	Transcript	intron_variant	-	-	-	-	-	-	IMPACT=MODIFIER;STRAND=1;VARIANT_CLASS=SNV;SYMBOL=ALPK2;SYMBOL_SOURCE=HGNC;HGNC_ID=HGNC:20565	Associated variant
DFI	1	162286808	T	A	5738	0.413123	0.0627395	0.00764692	2.31477e-16	ENSSSCG00000004918	ALPK2	ENSSSCT00000062871	Transcript	intron_variant	-	-	-	-	-	-	IMPACT=MODIFIER;STRAND=1;VARIANT_CLASS=SNV;SYMBOL=ALPK2;SYMBOL_SOURCE=HGNC;HGNC_ID=HGNC:20565	Associated variant
DFI	1	162286808	T	A	5738	0.413123	0.0627395	0.00764692	2.31477e-16	ENSSSCG00000004918	ALPK2	ENSSSCT00000005427	Transcript	intron_variant	-	-	-	-	-	-	IMPACT=MODIFIER;STRAND=1;VARIANT_CLASS=SNV;SYMBOL=ALPK2;SYMBOL_SOURCE=HGNC;HGNC_ID=HGNC:20565	Associated variant
DFI	1	162286808	T	A	5738	0.413123	0.0627395	0.00764692	2.31477e-16	ENSSSCG00000004918	ALPK2	ENSSSCT00000041269	Transcript	intron_variant	-	-	-	-	-	-	IMPACT=MODIFIER;STRAND=1;VARIANT_CLASS=SNV;SYMBOL=ALPK2;SYMBOL_SOURCE=HGNC;HGNC_ID=HGNC:20565	Associated variant
DFI	1	162286808	T	A	5738	0.413123	0.0627395	0.00764692	2.31477e-16	ENSSSCG00000004918	ALPK2	ENSSSCT00000062871	Transcript	intron_variant	-	-	-	-	-	-	IMPACT=MODIFIER;STRAND=1;VARIANT_CLASS=SNV;SYMBOL=ALPK2;SYMBOL_SOURCE=HGNC;HGNC_ID=HGNC:20565	Associated variant
DFI	1	159680220	A	G	5738	0.499739	0.0545477	0.00721583	4.04759e-14	ENSSSCG00000034988		ENSSSCT00000042012	Transcript	intron_variant,non_coding_transcript_variant	-	-	-	-	-	-	IMPACT=MODIFIER;STRAND=1;VARIANT_CLASS=SNV	Associated variant
DFI	1	159680220	A	G	5738	0.499739	0.0545477	0.00721583	4.04759e-14	ENSSSCG00000034988		ENSSSCT00000076334	Transcript	intron_variant,non_coding_transcript_variant	-	-	-	-	-	-	IMPACT=MODIFIER;STRAND=1;VARIANT_CLASS=SNV	Associated variant
DFI	1	159680220	A	G	5738	0.499739	0.0545477	0.00721583	4.04759e-14	ENSSSCG00000034988		ENSSSCT00000080171	Transcript	intron_variant,non_coding_transcript_variant	-	-	-	-	-	-	IMPACT=MODIFIER;STRAND=1;VARIANT_CLASS=SNV	Associated variant
DFI	1	159680220	A	G	5738	0.499739	0.0545477	0.00721583	4.04759e-14	ENSSSCG00000034988		ENSSSCT00000042012	Transcript	intron_variant,non_coding_transcript_variant	-	-	-	-	-	-	IMPACT=MODIFIER;STRAND=1;VARIANT_CLASS=SNV	Associated variant
DFI	1	159680220	A	G	5738	0.499739	0.0545477	0.00721583	4.04759e-14	ENSSSCG00000034988		ENSSSCT00000076334	Transcript	intron_variant,non_coding_transcript_variant	-	-	-	-	-	-	IMPACT=MODIFIER;STRAND=1;VARIANT_CLASS=SNV	Associated variant
DFI	1	159680220	A	G	5738	0.499739	0.0545477	0.00721583	4.04759e-14	ENSSSCG00000034988		ENSSSCT00000080171	Transcript	intron_variant,non_coding_transcript_variant	-	-	-	-	-	-	IMPACT=MODIFIER;STRAND=1;VARIANT_CLASS=SNV	Associated variant
DFI	1	159674983	A	C	5738	0.495295	0.056415	0.00706966	1.46488e-15	ENSSSCG00000034988		ENSSSCT00000042012	Transcript	intron_variant,non_coding_transcript_variant	-	-	-	-	-	-	IMPACT=MODIFIER;STRAND=1;VARIANT_CLASS=SNV	Associated variant
DFI	1	159674983	A	C	5738	0.495295	0.056415	0.00706966	1.46488e-15	ENSSSCG00000034988		ENSSSCT00000076334	Transcript	intron_variant,non_coding_transcript_variant	-	-	-	-	-	-	IMPACT=MODIFIER;STRAND=1;VARIANT_CLASS=SNV	Associated variant
DFI	1	159674983	A	C	5738	0.495295	0.056415	0.00706966	1.46488e-15	ENSSSCG00000034988		ENSSSCT00000080171	Transcript	intron_variant,non_coding_transcript_variant	-	-	-	-	-	-	IMPACT=MODIFIER;STRAND=1;VARIANT_CLASS=SNV	Associated variant
DFI	1	159674983	A	C	5738	0.495295	0.056415	0.00706966	1.46488e-15	ENSSSCG00000034988		ENSSSCT00000042012	Transcript	intron_variant,non_coding_transcript_variant	-	-	-	-	-	-	IMPACT=MODIFIER;STRAND=1;VARIANT_CLASS=SNV	Associated variant
DFI	1	159674983	A	C	5738	0.495295	0.056415	0.00706966	1.46488e-15	ENSSSCG00000034988		ENSSSCT00000076334	Transcript	intron_variant,non_coding_transcript_variant	-	-	-	-	-	-	IMPACT=MODIFIER;STRAND=1;VARIANT_CLASS=SNV	Associated variant
DFI	1	159674983	A	C	5738	0.495295	0.056415	0.00706966	1.46488e-15	ENSSSCG00000034988		ENSSSCT00000080171	Transcript	intron_variant,non_coding_transcript_variant	-	-	-	-	-	-	IMPACT=MODIFIER;STRAND=1;VARIANT_CLASS=SNV	Associated variant
DFI	1	161840901	G	A	5738	0.460788	0.0579212	0.00758431	2.22368e-14	ENSSSCG00000004911		ENSSSCT00000005418	Transcript	intron_variant	-	-	-	-	-	-	IMPACT=MODIFIER;STRAND=-1;VARIANT_CLASS=SNV	Associated variant
DFI	1	161840901	G	A	5738	0.460788	0.0579212	0.00758431	2.22368e-14	ENSSSCG00000004911		ENSSSCT00000005418	Transcript	intron_variant	-	-	-	-	-	-	IMPACT=MODIFIER;STRAND=-1;VARIANT_CLASS=SNV	Associated variant
DFI	1	161840901	G	A	5738	0.460788	0.0579212	0.00758431	2.22368e-14	ENSSSCG00000004911		ENSSSCT00000005418	Transcript	intron_variant	-	-	-	-	-	-	IMPACT=MODIFIER;STRAND=-1;VARIANT_CLASS=SNV	Associated variant
DFI	1	161355252	A	G	5738	0.435866	0.0582831	0.00750606	8.17731e-15	ENSSSCG00000004907	CCBE1	ENSSSCT00000005413	Transcript	intron_variant	-	-	-	-	-	-	IMPACT=MODIFIER;STRAND=1;VARIANT_CLASS=SNV;SYMBOL=CCBE1;SYMBOL_SOURCE=HGNC;HGNC_ID=HGNC:29426	Associated variant
DFI	1	161355252	A	G	5738	0.435866	0.0582831	0.00750606	8.17731e-15	ENSSSCG00000004907	CCBE1	ENSSSCT00000067151	Transcript	intron_variant	-	-	-	-	-	-	IMPACT=MODIFIER;STRAND=1;VARIANT_CLASS=SNV;SYMBOL=CCBE1;SYMBOL_SOURCE=HGNC;HGNC_ID=HGNC:29426	Associated variant
DFI	1	161355252	A	G	5738	0.435866	0.0582831	0.00750606	8.17731e-15	ENSSSCG00000004907	CCBE1	ENSSSCT00000005413	Transcript	intron_variant	-	-	-	-	-	-	IMPACT=MODIFIER;STRAND=1;VARIANT_CLASS=SNV;SYMBOL=CCBE1;SYMBOL_SOURCE=HGNC;HGNC_ID=HGNC:29426	Associated variant
DFI	1	161355252	A	G	5738	0.435866	0.0582831	0.00750606	8.17731e-15	ENSSSCG00000004907	CCBE1	ENSSSCT00000067151	Transcript	intron_variant	-	-	-	-	-	-	IMPACT=MODIFIER;STRAND=1;VARIANT_CLASS=SNV;SYMBOL=CCBE1;SYMBOL_SOURCE=HGNC;HGNC_ID=HGNC:29426	Associated variant
DFI	1	161355252	A	G	5738	0.435866	0.0582831	0.00750606	8.17731e-15	ENSSSCG00000004907	CCBE1	ENSSSCT00000005413	Transcript	intron_variant	-	-	-	-	-	-	IMPACT=MODIFIER;STRAND=1;VARIANT_CLASS=SNV;SYMBOL=CCBE1;SYMBOL_SOURCE=HGNC;HGNC_ID=HGNC:29426	Associated variant
DFI	1	161355252	A	G	5738	0.435866	0.0582831	0.00750606	8.17731e-15	ENSSSCG00000004907	CCBE1	ENSSSCT00000067151	Transcript	intron_variant	-	-	-	-	-	-	IMPACT=MODIFIER;STRAND=1;VARIANT_CLASS=SNV;SYMBOL=CCBE1;SYMBOL_SOURCE=HGNC;HGNC_ID=HGNC:29426	Associated variant
DFI	1	161355252	A	G	5738	0.435866	0.0582831	0.00750606	8.17731e-15	ENSSSCG00000004907	CCBE1	ENSSSCT00000005413	Transcript	intron_variant	-	-	-	-	-	-	IMPACT=MODIFIER;STRAND=1;VARIANT_CLASS=SNV;SYMBOL=CCBE1;SYMBOL_SOURCE=HGNC;HGNC_ID=HGNC:29426	Associated variant
DFI	1	161355252	A	G	5738	0.435866	0.0582831	0.00750606	8.17731e-15	ENSSSCG00000004907	CCBE1	ENSSSCT00000067151	Transcript	intron_variant	-	-	-	-	-	-	IMPACT=MODIFIER;STRAND=1;VARIANT_CLASS=SNV;SYMBOL=CCBE1;SYMBOL_SOURCE=HGNC;HGNC_ID=HGNC:29426	Associated variant
DFI	1	161123588	T	C	5738	0.422098	0.0699801	0.00765608	6.219e-20	-		-	-	intergenic_variant	-	-	-	-	-	-	IMPACT=MODIFIER;VARIANT_CLASS=SNV	Independent lead variant
DFI	1	161123588	T	C	5738	0.422098	0.0699801	0.00765608	6.219e-20	-		-	-	intergenic_variant	-	-	-	-	-	-	IMPACT=MODIFIER;VARIANT_CLASS=SNV	Independent lead variant
DFI	1	161160798	G	T	5738	0.4248	0.0699198	0.00776429	2.15077e-19	ENSSSCG00000047436		ENSSSCT00000079086	Transcript	intron_variant,non_coding_transcript_variant	-	-	-	-	-	-	IMPACT=MODIFIER;STRAND=-1;VARIANT_CLASS=SNV	Associated variant
DFI	1	161160798	G	T	5738	0.4248	0.0699198	0.00776429	2.15077e-19	ENSSSCG00000047436		ENSSSCT00000079086	Transcript	intron_variant,non_coding_transcript_variant	-	-	-	-	-	-	IMPACT=MODIFIER;STRAND=-1;VARIANT_CLASS=SNV	Associated variant
DFI	1	159732184	G	A	5738	0.487016	-0.0674773	0.00756364	4.60956e-19	ENSSSCG00000034988		ENSSSCT00000042012	Transcript	intron_variant,non_coding_transcript_variant	-	-	-	-	-	-	IMPACT=MODIFIER;STRAND=1;VARIANT_CLASS=SNV	Associated variant
DFI	1	159732184	G	A	5738	0.487016	-0.0674773	0.00756364	4.60956e-19	ENSSSCG00000034988		ENSSSCT00000076334	Transcript	intron_variant,non_coding_transcript_variant	-	-	-	-	-	-	IMPACT=MODIFIER;STRAND=1;VARIANT_CLASS=SNV	Associated variant
DFI	1	159732184	G	A	5738	0.487016	-0.0674773	0.00756364	4.60956e-19	ENSSSCG00000034988		ENSSSCT00000080171	Transcript	intron_variant,non_coding_transcript_variant	-	-	-	-	-	-	IMPACT=MODIFIER;STRAND=1;VARIANT_CLASS=SNV	Associated variant
DFI	1	159732184	G	A	5738	0.487016	-0.0674773	0.00756364	4.60956e-19	ENSSSCG00000049892		ENSSSCT00000089984	Transcript	downstream_gene_variant	-	-	-	-	-	-	IMPACT=MODIFIER;DISTANCE=2658;STRAND=-1;VARIANT_CLASS=SNV	Associated variant
DFI	1	159732184	G	A	5738	0.487016	-0.0674773	0.00756364	4.60956e-19	ENSSSCG00000034988		ENSSSCT00000042012	Transcript	intron_variant,non_coding_transcript_variant	-	-	-	-	-	-	IMPACT=MODIFIER;STRAND=1;VARIANT_CLASS=SNV	Associated variant
DFI	1	159732184	G	A	5738	0.487016	-0.0674773	0.00756364	4.60956e-19	ENSSSCG00000034988		ENSSSCT00000076334	Transcript	intron_variant,non_coding_transcript_variant	-	-	-	-	-	-	IMPACT=MODIFIER;STRAND=1;VARIANT_CLASS=SNV	Associated variant
DFI	1	159732184	G	A	5738	0.487016	-0.0674773	0.00756364	4.60956e-19	ENSSSCG00000034988		ENSSSCT00000080171	Transcript	intron_variant,non_coding_transcript_variant	-	-	-	-	-	-	IMPACT=MODIFIER;STRAND=1;VARIANT_CLASS=SNV	Associated variant
DFI	1	159732184	G	A	5738	0.487016	-0.0674773	0.00756364	4.60956e-19	ENSSSCG00000049892		ENSSSCT00000089984	Transcript	downstream_gene_variant	-	-	-	-	-	-	IMPACT=MODIFIER;DISTANCE=2658;STRAND=-1;VARIANT_CLASS=SNV	Associated variant
DFI	1	159732184	G	A	5738	0.487016	-0.0674773	0.00756364	4.60956e-19	ENSSSCG00000034988		ENSSSCT00000042012	Transcript	intron_variant,non_coding_transcript_variant	-	-	-	-	-	-	IMPACT=MODIFIER;STRAND=1;VARIANT_CLASS=SNV	Associated variant
DFI	1	159732184	G	A	5738	0.487016	-0.0674773	0.00756364	4.60956e-19	ENSSSCG00000034988		ENSSSCT00000076334	Transcript	intron_variant,non_coding_transcript_variant	-	-	-	-	-	-	IMPACT=MODIFIER;STRAND=1;VARIANT_CLASS=SNV	Associated variant
DFI	1	159732184	G	A	5738	0.487016	-0.0674773	0.00756364	4.60956e-19	ENSSSCG00000034988		ENSSSCT00000080171	Transcript	intron_variant,non_coding_transcript_variant	-	-	-	-	-	-	IMPACT=MODIFIER;STRAND=1;VARIANT_CLASS=SNV	Associated variant
DFI	1	159732184	G	A	5738	0.487016	-0.0674773	0.00756364	4.60956e-19	ENSSSCG00000049892		ENSSSCT00000089984	Transcript	downstream_gene_variant	-	-	-	-	-	-	IMPACT=MODIFIER;DISTANCE=2658;STRAND=-1;VARIANT_CLASS=SNV	Associated variant
DFI	1	159674031	C	G	5738	0.497909	-0.0638975	0.00719966	6.9892e-19	ENSSSCG00000034988		ENSSSCT00000042012	Transcript	intron_variant,non_coding_transcript_variant	-	-	-	-	-	-	IMPACT=MODIFIER;STRAND=1;VARIANT_CLASS=SNV	Associated variant
DFI	1	159674031	C	G	5738	0.497909	-0.0638975	0.00719966	6.9892e-19	ENSSSCG00000034988		ENSSSCT00000076334	Transcript	intron_variant,non_coding_transcript_variant	-	-	-	-	-	-	IMPACT=MODIFIER;STRAND=1;VARIANT_CLASS=SNV	Associated variant
DFI	1	159674031	C	G	5738	0.497909	-0.0638975	0.00719966	6.9892e-19	ENSSSCG00000034988		ENSSSCT00000080171	Transcript	intron_variant,non_coding_transcript_variant	-	-	-	-	-	-	IMPACT=MODIFIER;STRAND=1;VARIANT_CLASS=SNV	Associated variant
DFI	1	159674031	C	G	5738	0.497909	-0.0638975	0.00719966	6.9892e-19	ENSSSCG00000034988		ENSSSCT00000042012	Transcript	intron_variant,non_coding_transcript_variant	-	-	-	-	-	-	IMPACT=MODIFIER;STRAND=1;VARIANT_CLASS=SNV	Associated variant
DFI	1	159674031	C	G	5738	0.497909	-0.0638975	0.00719966	6.9892e-19	ENSSSCG00000034988		ENSSSCT00000076334	Transcript	intron_variant,non_coding_transcript_variant	-	-	-	-	-	-	IMPACT=MODIFIER;STRAND=1;VARIANT_CLASS=SNV	Associated variant
DFI	1	159674031	C	G	5738	0.497909	-0.0638975	0.00719966	6.9892e-19	ENSSSCG00000034988		ENSSSCT00000080171	Transcript	intron_variant,non_coding_transcript_variant	-	-	-	-	-	-	IMPACT=MODIFIER;STRAND=1;VARIANT_CLASS=SNV	Associated variant
DFI	1	159674031	C	G	5738	0.497909	-0.0638975	0.00719966	6.9892e-19	ENSSSCG00000034988		ENSSSCT00000042012	Transcript	intron_variant,non_coding_transcript_variant	-	-	-	-	-	-	IMPACT=MODIFIER;STRAND=1;VARIANT_CLASS=SNV	Associated variant
DFI	1	159674031	C	G	5738	0.497909	-0.0638975	0.00719966	6.9892e-19	ENSSSCG00000034988		ENSSSCT00000076334	Transcript	intron_variant,non_coding_transcript_variant	-	-	-	-	-	-	IMPACT=MODIFIER;STRAND=1;VARIANT_CLASS=SNV	Associated variant
DFI	1	159674031	C	G	5738	0.497909	-0.0638975	0.00719966	6.9892e-19	ENSSSCG00000034988		ENSSSCT00000080171	Transcript	intron_variant,non_coding_transcript_variant	-	-	-	-	-	-	IMPACT=MODIFIER;STRAND=1;VARIANT_CLASS=SNV	Associated variant
DFI	1	159724920	G	A	5738	0.487539	-0.0665859	0.00755325	1.19118e-18	ENSSSCG00000034988		ENSSSCT00000042012	Transcript	intron_variant,non_coding_transcript_variant	-	-	-	-	-	-	IMPACT=MODIFIER;STRAND=1;VARIANT_CLASS=SNV	Associated variant
DFI	1	159724920	G	A	5738	0.487539	-0.0665859	0.00755325	1.19118e-18	ENSSSCG00000034988		ENSSSCT00000076334	Transcript	intron_variant,non_coding_transcript_variant	-	-	-	-	-	-	IMPACT=MODIFIER;STRAND=1;VARIANT_CLASS=SNV	Associated variant
DFI	1	159724920	G	A	5738	0.487539	-0.0665859	0.00755325	1.19118e-18	ENSSSCG00000034988		ENSSSCT00000080171	Transcript	intron_variant,non_coding_transcript_variant	-	-	-	-	-	-	IMPACT=MODIFIER;STRAND=1;VARIANT_CLASS=SNV	Associated variant
DFI	1	159724920	G	A	5738	0.487539	-0.0665859	0.00755325	1.19118e-18	ENSSSCG00000034988		ENSSSCT00000042012	Transcript	intron_variant,non_coding_transcript_variant	-	-	-	-	-	-	IMPACT=MODIFIER;STRAND=1;VARIANT_CLASS=SNV	Associated variant
DFI	1	159724920	G	A	5738	0.487539	-0.0665859	0.00755325	1.19118e-18	ENSSSCG00000034988		ENSSSCT00000076334	Transcript	intron_variant,non_coding_transcript_variant	-	-	-	-	-	-	IMPACT=MODIFIER;STRAND=1;VARIANT_CLASS=SNV	Associated variant
DFI	1	159724920	G	A	5738	0.487539	-0.0665859	0.00755325	1.19118e-18	ENSSSCG00000034988		ENSSSCT00000080171	Transcript	intron_variant,non_coding_transcript_variant	-	-	-	-	-	-	IMPACT=MODIFIER;STRAND=1;VARIANT_CLASS=SNV	Associated variant
DFI	1	159724920	G	A	5738	0.487539	-0.0665859	0.00755325	1.19118e-18	ENSSSCG00000034988		ENSSSCT00000042012	Transcript	intron_variant,non_coding_transcript_variant	-	-	-	-	-	-	IMPACT=MODIFIER;STRAND=1;VARIANT_CLASS=SNV	Associated variant
DFI	1	159724920	G	A	5738	0.487539	-0.0665859	0.00755325	1.19118e-18	ENSSSCG00000034988		ENSSSCT00000076334	Transcript	intron_variant,non_coding_transcript_variant	-	-	-	-	-	-	IMPACT=MODIFIER;STRAND=1;VARIANT_CLASS=SNV	Associated variant
DFI	1	159724920	G	A	5738	0.487539	-0.0665859	0.00755325	1.19118e-18	ENSSSCG00000034988		ENSSSCT00000080171	Transcript	intron_variant,non_coding_transcript_variant	-	-	-	-	-	-	IMPACT=MODIFIER;STRAND=1;VARIANT_CLASS=SNV	Associated variant
DFI	1	162046706	C	T	5738	0.457476	0.0672308	0.00765116	1.536e-18	-		-	-	intergenic_variant	-	-	-	-	-	-	IMPACT=MODIFIER;VARIANT_CLASS=SNV	Associated variant
DFI	1	162046706	C	T	5738	0.457476	0.0672308	0.00765116	1.536e-18	-		-	-	intergenic_variant	-	-	-	-	-	-	IMPACT=MODIFIER;VARIANT_CLASS=SNV	Associated variant
DFI	1	162046706	C	T	5738	0.457476	0.0672308	0.00765116	1.536e-18	-		-	-	intergenic_variant	-	-	-	-	-	-	IMPACT=MODIFIER;VARIANT_CLASS=SNV	Associated variant
DFI	1	162046466	A	G	5738	0.458958	0.06669	0.00762812	2.27713e-18	-		-	-	intergenic_variant	-	-	-	-	-	-	IMPACT=MODIFIER;VARIANT_CLASS=SNV	Associated variant
DFI	1	162046466	A	G	5738	0.458958	0.06669	0.00762812	2.27713e-18	-		-	-	intergenic_variant	-	-	-	-	-	-	IMPACT=MODIFIER;VARIANT_CLASS=SNV	Associated variant
DFI	1	162046466	A	G	5738	0.458958	0.06669	0.00762812	2.27713e-18	-		-	-	intergenic_variant	-	-	-	-	-	-	IMPACT=MODIFIER;VARIANT_CLASS=SNV	Associated variant
DFI	1	159673975	A	G	5738	0.499826	0.0625466	0.00718018	3.01186e-18	ENSSSCG00000034988		ENSSSCT00000042012	Transcript	intron_variant,non_coding_transcript_variant	-	-	-	-	-	-	IMPACT=MODIFIER;STRAND=1;VARIANT_CLASS=SNV	Associated variant
DFI	1	159673975	A	G	5738	0.499826	0.0625466	0.00718018	3.01186e-18	ENSSSCG00000034988		ENSSSCT00000076334	Transcript	intron_variant,non_coding_transcript_variant	-	-	-	-	-	-	IMPACT=MODIFIER;STRAND=1;VARIANT_CLASS=SNV	Associated variant
DFI	1	159673975	A	G	5738	0.499826	0.0625466	0.00718018	3.01186e-18	ENSSSCG00000034988		ENSSSCT00000080171	Transcript	intron_variant,non_coding_transcript_variant	-	-	-	-	-	-	IMPACT=MODIFIER;STRAND=1;VARIANT_CLASS=SNV	Associated variant
DFI	1	159673975	A	G	5738	0.499826	0.0625466	0.00718018	3.01186e-18	ENSSSCG00000034988		ENSSSCT00000042012	Transcript	intron_variant,non_coding_transcript_variant	-	-	-	-	-	-	IMPACT=MODIFIER;STRAND=1;VARIANT_CLASS=SNV	Associated variant
DFI	1	159673975	A	G	5738	0.499826	0.0625466	0.00718018	3.01186e-18	ENSSSCG00000034988		ENSSSCT00000076334	Transcript	intron_variant,non_coding_transcript_variant	-	-	-	-	-	-	IMPACT=MODIFIER;STRAND=1;VARIANT_CLASS=SNV	Associated variant
DFI	1	159673975	A	G	5738	0.499826	0.0625466	0.00718018	3.01186e-18	ENSSSCG00000034988		ENSSSCT00000080171	Transcript	intron_variant,non_coding_transcript_variant	-	-	-	-	-	-	IMPACT=MODIFIER;STRAND=1;VARIANT_CLASS=SNV	Associated variant
DFI	1	159673975	A	G	5738	0.499826	0.0625466	0.00718018	3.01186e-18	ENSSSCG00000034988		ENSSSCT00000042012	Transcript	intron_variant,non_coding_transcript_variant	-	-	-	-	-	-	IMPACT=MODIFIER;STRAND=1;VARIANT_CLASS=SNV	Associated variant
DFI	1	159673975	A	G	5738	0.499826	0.0625466	0.00718018	3.01186e-18	ENSSSCG00000034988		ENSSSCT00000076334	Transcript	intron_variant,non_coding_transcript_variant	-	-	-	-	-	-	IMPACT=MODIFIER;STRAND=1;VARIANT_CLASS=SNV	Associated variant
DFI	1	159673975	A	G	5738	0.499826	0.0625466	0.00718018	3.01186e-18	ENSSSCG00000034988		ENSSSCT00000080171	Transcript	intron_variant,non_coding_transcript_variant	-	-	-	-	-	-	IMPACT=MODIFIER;STRAND=1;VARIANT_CLASS=SNV	Associated variant
DFI	1	162045650	C	T	5738	0.458086	0.0667087	0.00766916	3.36857e-18	-		-	-	intergenic_variant	-	-	-	-	-	-	IMPACT=MODIFIER;VARIANT_CLASS=SNV	Associated variant
DFI	1	162045650	C	T	5738	0.458086	0.0667087	0.00766916	3.36857e-18	-		-	-	intergenic_variant	-	-	-	-	-	-	IMPACT=MODIFIER;VARIANT_CLASS=SNV	Associated variant
DFI	1	160773437	A	G	5738	0.41077	0.0670898	0.00772653	3.85322e-18	ENSSSCG00000051798	MC4R	ENSSSCT00000091644	Transcript	missense_variant	1425	892	298	D/N	Gat/Aat	-	IMPACT=MODERATE;STRAND=1;VARIANT_CLASS=SNV;SYMBOL=MC4R;SYMBOL_SOURCE=EntrezGene;SIFT=deleterious(0.01)	Associated variant
DFI	1	160773437	A	G	5738	0.41077	0.0670898	0.00772653	3.85322e-18	ENSSSCG00000051798	MC4R	ENSSSCT00000091644	Transcript	missense_variant	1425	892	298	D/N	Gat/Aat	-	IMPACT=MODERATE;STRAND=1;VARIANT_CLASS=SNV;SYMBOL=MC4R;SYMBOL_SOURCE=EntrezGene;SIFT=deleterious(0.01)	Associated variant
DFI	1	160021417	C	T	5738	0.431422	0.0667466	0.00768701	3.85344e-18	ENSSSCG00000004903	CDH20	ENSSSCT00000005409	Transcript	intron_variant	-	-	-	-	-	-	IMPACT=MODIFIER;STRAND=-1;VARIANT_CLASS=SNV;SYMBOL=CDH20;SYMBOL_SOURCE=HGNC;HGNC_ID=HGNC:1760	Associated variant
DFI	1	160021417	C	T	5738	0.431422	0.0667466	0.00768701	3.85344e-18	ENSSSCG00000004903	CDH20	ENSSSCT00000005409	Transcript	intron_variant	-	-	-	-	-	-	IMPACT=MODIFIER;STRAND=-1;VARIANT_CLASS=SNV;SYMBOL=CDH20;SYMBOL_SOURCE=HGNC;HGNC_ID=HGNC:1760	Associated variant
DFI	1	160021417	C	T	5738	0.431422	0.0667466	0.00768701	3.85344e-18	ENSSSCG00000004903	CDH20	ENSSSCT00000005409	Transcript	intron_variant	-	-	-	-	-	-	IMPACT=MODIFIER;STRAND=-1;VARIANT_CLASS=SNV;SYMBOL=CDH20;SYMBOL_SOURCE=HGNC;HGNC_ID=HGNC:1760	Associated variant
DFI	1	162045247	A	G	5738	0.458174	0.0663094	0.00763906	3.94706e-18	-		-	-	intergenic_variant	-	-	-	-	-	-	IMPACT=MODIFIER;VARIANT_CLASS=SNV	Associated variant
DFI	1	162045247	A	G	5738	0.458174	0.0663094	0.00763906	3.94706e-18	-		-	-	intergenic_variant	-	-	-	-	-	-	IMPACT=MODIFIER;VARIANT_CLASS=SNV	Associated variant
DFI	1	162046304	G	T	5738	0.451987	0.0664596	0.0076804	5.01011e-18	-		-	-	intergenic_variant	-	-	-	-	-	-	IMPACT=MODIFIER;VARIANT_CLASS=SNV	Associated variant
DFI	1	162046304	G	T	5738	0.451987	0.0664596	0.0076804	5.01011e-18	-		-	-	intergenic_variant	-	-	-	-	-	-	IMPACT=MODIFIER;VARIANT_CLASS=SNV	Associated variant
DFI	1	161836757	G	A	5738	0.465406	0.0642059	0.00742183	5.10691e-18	ENSSSCG00000004911		ENSSSCT00000005418	Transcript	intron_variant	-	-	-	-	-	-	IMPACT=MODIFIER;STRAND=-1;VARIANT_CLASS=SNV	Associated variant
DFI	1	161836757	G	A	5738	0.465406	0.0642059	0.00742183	5.10691e-18	ENSSSCG00000004911		ENSSSCT00000005418	Transcript	intron_variant	-	-	-	-	-	-	IMPACT=MODIFIER;STRAND=-1;VARIANT_CLASS=SNV	Associated variant
DFI	1	159673966	C	T	5738	0.499913	-0.0620375	0.00718125	5.67975e-18	ENSSSCG00000034988		ENSSSCT00000042012	Transcript	intron_variant,non_coding_transcript_variant	-	-	-	-	-	-	IMPACT=MODIFIER;STRAND=1;VARIANT_CLASS=SNV	Associated variant
DFI	1	159673966	C	T	5738	0.499913	-0.0620375	0.00718125	5.67975e-18	ENSSSCG00000034988		ENSSSCT00000076334	Transcript	intron_variant,non_coding_transcript_variant	-	-	-	-	-	-	IMPACT=MODIFIER;STRAND=1;VARIANT_CLASS=SNV	Associated variant
DFI	1	159673966	C	T	5738	0.499913	-0.0620375	0.00718125	5.67975e-18	ENSSSCG00000034988		ENSSSCT00000080171	Transcript	intron_variant,non_coding_transcript_variant	-	-	-	-	-	-	IMPACT=MODIFIER;STRAND=1;VARIANT_CLASS=SNV	Associated variant
DFI	1	159673966	C	T	5738	0.499913	-0.0620375	0.00718125	5.67975e-18	ENSSSCG00000034988		ENSSSCT00000042012	Transcript	intron_variant,non_coding_transcript_variant	-	-	-	-	-	-	IMPACT=MODIFIER;STRAND=1;VARIANT_CLASS=SNV	Associated variant
DFI	1	159673966	C	T	5738	0.499913	-0.0620375	0.00718125	5.67975e-18	ENSSSCG00000034988		ENSSSCT00000076334	Transcript	intron_variant,non_coding_transcript_variant	-	-	-	-	-	-	IMPACT=MODIFIER;STRAND=1;VARIANT_CLASS=SNV	Associated variant
DFI	1	159673966	C	T	5738	0.499913	-0.0620375	0.00718125	5.67975e-18	ENSSSCG00000034988		ENSSSCT00000080171	Transcript	intron_variant,non_coding_transcript_variant	-	-	-	-	-	-	IMPACT=MODIFIER;STRAND=1;VARIANT_CLASS=SNV	Associated variant
DFI	1	159673966	C	T	5738	0.499913	-0.0620375	0.00718125	5.67975e-18	ENSSSCG00000034988		ENSSSCT00000042012	Transcript	intron_variant,non_coding_transcript_variant	-	-	-	-	-	-	IMPACT=MODIFIER;STRAND=1;VARIANT_CLASS=SNV	Associated variant
DFI	1	159673966	C	T	5738	0.499913	-0.0620375	0.00718125	5.67975e-18	ENSSSCG00000034988		ENSSSCT00000076334	Transcript	intron_variant,non_coding_transcript_variant	-	-	-	-	-	-	IMPACT=MODIFIER;STRAND=1;VARIANT_CLASS=SNV	Associated variant
DFI	1	159673966	C	T	5738	0.499913	-0.0620375	0.00718125	5.67975e-18	ENSSSCG00000034988		ENSSSCT00000080171	Transcript	intron_variant,non_coding_transcript_variant	-	-	-	-	-	-	IMPACT=MODIFIER;STRAND=1;VARIANT_CLASS=SNV	Associated variant
DFI	1	159672327	G	A	5738	0.49695	0.0612913	0.00711587	7.09681e-18	ENSSSCG00000034988		ENSSSCT00000042012	Transcript	intron_variant,non_coding_transcript_variant	-	-	-	-	-	-	IMPACT=MODIFIER;STRAND=1;VARIANT_CLASS=SNV	Associated variant
DFI	1	159672327	G	A	5738	0.49695	0.0612913	0.00711587	7.09681e-18	ENSSSCG00000034988		ENSSSCT00000076334	Transcript	intron_variant,non_coding_transcript_variant	-	-	-	-	-	-	IMPACT=MODIFIER;STRAND=1;VARIANT_CLASS=SNV	Associated variant
DFI	1	159672327	G	A	5738	0.49695	0.0612913	0.00711587	7.09681e-18	ENSSSCG00000034988		ENSSSCT00000080171	Transcript	intron_variant,non_coding_transcript_variant	-	-	-	-	-	-	IMPACT=MODIFIER;STRAND=1;VARIANT_CLASS=SNV	Associated variant
DFI	1	159672327	G	A	5738	0.49695	0.0612913	0.00711587	7.09681e-18	ENSSSCG00000034988		ENSSSCT00000042012	Transcript	intron_variant,non_coding_transcript_variant	-	-	-	-	-	-	IMPACT=MODIFIER;STRAND=1;VARIANT_CLASS=SNV	Associated variant
DFI	1	159672327	G	A	5738	0.49695	0.0612913	0.00711587	7.09681e-18	ENSSSCG00000034988		ENSSSCT00000076334	Transcript	intron_variant,non_coding_transcript_variant	-	-	-	-	-	-	IMPACT=MODIFIER;STRAND=1;VARIANT_CLASS=SNV	Associated variant
DFI	1	159672327	G	A	5738	0.49695	0.0612913	0.00711587	7.09681e-18	ENSSSCG00000034988		ENSSSCT00000080171	Transcript	intron_variant,non_coding_transcript_variant	-	-	-	-	-	-	IMPACT=MODIFIER;STRAND=1;VARIANT_CLASS=SNV	Associated variant
DFI	1	159672327	G	A	5738	0.49695	0.0612913	0.00711587	7.09681e-18	ENSSSCG00000034988		ENSSSCT00000042012	Transcript	intron_variant,non_coding_transcript_variant	-	-	-	-	-	-	IMPACT=MODIFIER;STRAND=1;VARIANT_CLASS=SNV	Associated variant
DFI	1	159672327	G	A	5738	0.49695	0.0612913	0.00711587	7.09681e-18	ENSSSCG00000034988		ENSSSCT00000076334	Transcript	intron_variant,non_coding_transcript_variant	-	-	-	-	-	-	IMPACT=MODIFIER;STRAND=1;VARIANT_CLASS=SNV	Associated variant
DFI	1	159672327	G	A	5738	0.49695	0.0612913	0.00711587	7.09681e-18	ENSSSCG00000034988		ENSSSCT00000080171	Transcript	intron_variant,non_coding_transcript_variant	-	-	-	-	-	-	IMPACT=MODIFIER;STRAND=1;VARIANT_CLASS=SNV	Associated variant
DFI	1	159672327	G	A	5738	0.49695	0.0612913	0.00711587	7.09681e-18	ENSSSCG00000034988		ENSSSCT00000042012	Transcript	intron_variant,non_coding_transcript_variant	-	-	-	-	-	-	IMPACT=MODIFIER;STRAND=1;VARIANT_CLASS=SNV	Associated variant
DFI	1	159672327	G	A	5738	0.49695	0.0612913	0.00711587	7.09681e-18	ENSSSCG00000034988		ENSSSCT00000076334	Transcript	intron_variant,non_coding_transcript_variant	-	-	-	-	-	-	IMPACT=MODIFIER;STRAND=1;VARIANT_CLASS=SNV	Associated variant
DFI	1	159672327	G	A	5738	0.49695	0.0612913	0.00711587	7.09681e-18	ENSSSCG00000034988		ENSSSCT00000080171	Transcript	intron_variant,non_coding_transcript_variant	-	-	-	-	-	-	IMPACT=MODIFIER;STRAND=1;VARIANT_CLASS=SNV	Associated variant
DFI	1	161844984	A	G	5738	0.461136	0.0655605	0.00761658	7.46071e-18	ENSSSCG00000004911		ENSSSCT00000005418	Transcript	intron_variant	-	-	-	-	-	-	IMPACT=MODIFIER;STRAND=-1;VARIANT_CLASS=SNV	Associated variant
DFI	1	161844984	A	G	5738	0.461136	0.0655605	0.00761658	7.46071e-18	ENSSSCG00000004911		ENSSSCT00000005418	Transcript	intron_variant	-	-	-	-	-	-	IMPACT=MODIFIER;STRAND=-1;VARIANT_CLASS=SNV	Associated variant
DFI	1	159672317	A	G	5738	0.498083	0.061257	0.00712515	8.16149e-18	ENSSSCG00000034988		ENSSSCT00000042012	Transcript	intron_variant,non_coding_transcript_variant	-	-	-	-	-	-	IMPACT=MODIFIER;STRAND=1;VARIANT_CLASS=SNV	Associated variant
DFI	1	159672317	A	G	5738	0.498083	0.061257	0.00712515	8.16149e-18	ENSSSCG00000034988		ENSSSCT00000076334	Transcript	intron_variant,non_coding_transcript_variant	-	-	-	-	-	-	IMPACT=MODIFIER;STRAND=1;VARIANT_CLASS=SNV	Associated variant
DFI	1	159672317	A	G	5738	0.498083	0.061257	0.00712515	8.16149e-18	ENSSSCG00000034988		ENSSSCT00000080171	Transcript	intron_variant,non_coding_transcript_variant	-	-	-	-	-	-	IMPACT=MODIFIER;STRAND=1;VARIANT_CLASS=SNV	Associated variant
DFI	1	159672317	A	G	5738	0.498083	0.061257	0.00712515	8.16149e-18	ENSSSCG00000034988		ENSSSCT00000042012	Transcript	intron_variant,non_coding_transcript_variant	-	-	-	-	-	-	IMPACT=MODIFIER;STRAND=1;VARIANT_CLASS=SNV	Associated variant
DFI	1	159672317	A	G	5738	0.498083	0.061257	0.00712515	8.16149e-18	ENSSSCG00000034988		ENSSSCT00000076334	Transcript	intron_variant,non_coding_transcript_variant	-	-	-	-	-	-	IMPACT=MODIFIER;STRAND=1;VARIANT_CLASS=SNV	Associated variant
DFI	1	159672317	A	G	5738	0.498083	0.061257	0.00712515	8.16149e-18	ENSSSCG00000034988		ENSSSCT00000080171	Transcript	intron_variant,non_coding_transcript_variant	-	-	-	-	-	-	IMPACT=MODIFIER;STRAND=1;VARIANT_CLASS=SNV	Associated variant
DFI	1	159672317	A	G	5738	0.498083	0.061257	0.00712515	8.16149e-18	ENSSSCG00000034988		ENSSSCT00000042012	Transcript	intron_variant,non_coding_transcript_variant	-	-	-	-	-	-	IMPACT=MODIFIER;STRAND=1;VARIANT_CLASS=SNV	Associated variant
DFI	1	159672317	A	G	5738	0.498083	0.061257	0.00712515	8.16149e-18	ENSSSCG00000034988		ENSSSCT00000076334	Transcript	intron_variant,non_coding_transcript_variant	-	-	-	-	-	-	IMPACT=MODIFIER;STRAND=1;VARIANT_CLASS=SNV	Associated variant
DFI	1	159672317	A	G	5738	0.498083	0.061257	0.00712515	8.16149e-18	ENSSSCG00000034988		ENSSSCT00000080171	Transcript	intron_variant,non_coding_transcript_variant	-	-	-	-	-	-	IMPACT=MODIFIER;STRAND=1;VARIANT_CLASS=SNV	Associated variant
DFI	1	161837823	C	A	5738	0.476473	0.0628129	0.00731322	8.7759e-18	ENSSSCG00000004911		ENSSSCT00000005418	Transcript	intron_variant	-	-	-	-	-	-	IMPACT=MODIFIER;STRAND=-1;VARIANT_CLASS=SNV	Associated variant
DFI	1	161837823	C	A	5738	0.476473	0.0628129	0.00731322	8.7759e-18	ENSSSCG00000004911		ENSSSCT00000005418	Transcript	intron_variant	-	-	-	-	-	-	IMPACT=MODIFIER;STRAND=-1;VARIANT_CLASS=SNV	Associated variant
DFI	1	162292957	A	G	5738	0.413384	0.0657909	0.00767815	1.04764e-17	ENSSSCG00000004918	ALPK2	ENSSSCT00000005427	Transcript	intron_variant	-	-	-	-	-	-	IMPACT=MODIFIER;STRAND=1;VARIANT_CLASS=SNV;SYMBOL=ALPK2;SYMBOL_SOURCE=HGNC;HGNC_ID=HGNC:20565	Associated variant
DFI	1	162292957	A	G	5738	0.413384	0.0657909	0.00767815	1.04764e-17	ENSSSCG00000004918	ALPK2	ENSSSCT00000041269	Transcript	intron_variant	-	-	-	-	-	-	IMPACT=MODIFIER;STRAND=1;VARIANT_CLASS=SNV;SYMBOL=ALPK2;SYMBOL_SOURCE=HGNC;HGNC_ID=HGNC:20565	Associated variant
DFI	1	162292957	A	G	5738	0.413384	0.0657909	0.00767815	1.04764e-17	ENSSSCG00000004918	ALPK2	ENSSSCT00000062871	Transcript	intron_variant	-	-	-	-	-	-	IMPACT=MODIFIER;STRAND=1;VARIANT_CLASS=SNV;SYMBOL=ALPK2;SYMBOL_SOURCE=HGNC;HGNC_ID=HGNC:20565	Associated variant
DFI	1	162292957	A	G	5738	0.413384	0.0657909	0.00767815	1.04764e-17	ENSSSCG00000004918	ALPK2	ENSSSCT00000005427	Transcript	intron_variant	-	-	-	-	-	-	IMPACT=MODIFIER;STRAND=1;VARIANT_CLASS=SNV;SYMBOL=ALPK2;SYMBOL_SOURCE=HGNC;HGNC_ID=HGNC:20565	Associated variant
DFI	1	162292957	A	G	5738	0.413384	0.0657909	0.00767815	1.04764e-17	ENSSSCG00000004918	ALPK2	ENSSSCT00000041269	Transcript	intron_variant	-	-	-	-	-	-	IMPACT=MODIFIER;STRAND=1;VARIANT_CLASS=SNV;SYMBOL=ALPK2;SYMBOL_SOURCE=HGNC;HGNC_ID=HGNC:20565	Associated variant
DFI	1	162292957	A	G	5738	0.413384	0.0657909	0.00767815	1.04764e-17	ENSSSCG00000004918	ALPK2	ENSSSCT00000062871	Transcript	intron_variant	-	-	-	-	-	-	IMPACT=MODIFIER;STRAND=1;VARIANT_CLASS=SNV;SYMBOL=ALPK2;SYMBOL_SOURCE=HGNC;HGNC_ID=HGNC:20565	Associated variant
DFI	1	161906301	A	G	5738	0.436389	0.0655847	0.00765814	1.08968e-17	ENSSSCG00000034704	ZNF532	ENSSSCT00000005423	Transcript	intron_variant	-	-	-	-	-	-	IMPACT=MODIFIER;STRAND=-1;VARIANT_CLASS=SNV;SYMBOL=ZNF532;SYMBOL_SOURCE=HGNC;HGNC_ID=HGNC:30940	Associated variant
DFI	1	161906301	A	G	5738	0.436389	0.0655847	0.00765814	1.08968e-17	ENSSSCG00000034704	ZNF532	ENSSSCT00000041916	Transcript	intron_variant	-	-	-	-	-	-	IMPACT=MODIFIER;STRAND=-1;VARIANT_CLASS=SNV;SYMBOL=ZNF532;SYMBOL_SOURCE=HGNC;HGNC_ID=HGNC:30940	Associated variant
DFI	1	161906301	A	G	5738	0.436389	0.0655847	0.00765814	1.08968e-17	ENSSSCG00000034704	ZNF532	ENSSSCT00000057907	Transcript	intron_variant	-	-	-	-	-	-	IMPACT=MODIFIER;STRAND=-1;VARIANT_CLASS=SNV;SYMBOL=ZNF532;SYMBOL_SOURCE=HGNC;HGNC_ID=HGNC:30940	Associated variant
DFI	1	161906301	A	G	5738	0.436389	0.0655847	0.00765814	1.08968e-17	ENSSSCG00000034704	ZNF532	ENSSSCT00000058237	Transcript	intron_variant	-	-	-	-	-	-	IMPACT=MODIFIER;STRAND=-1;VARIANT_CLASS=SNV;SYMBOL=ZNF532;SYMBOL_SOURCE=HGNC;HGNC_ID=HGNC:30940	Associated variant
DFI	1	161906301	A	G	5738	0.436389	0.0655847	0.00765814	1.08968e-17	ENSSSCG00000034704	ZNF532	ENSSSCT00000062940	Transcript	intron_variant	-	-	-	-	-	-	IMPACT=MODIFIER;STRAND=-1;VARIANT_CLASS=SNV;SYMBOL=ZNF532;SYMBOL_SOURCE=HGNC;HGNC_ID=HGNC:30940	Associated variant
DFI	1	161906301	A	G	5738	0.436389	0.0655847	0.00765814	1.08968e-17	ENSSSCG00000034704	ZNF532	ENSSSCT00000005423	Transcript	intron_variant	-	-	-	-	-	-	IMPACT=MODIFIER;STRAND=-1;VARIANT_CLASS=SNV;SYMBOL=ZNF532;SYMBOL_SOURCE=HGNC;HGNC_ID=HGNC:30940	Associated variant
DFI	1	161906301	A	G	5738	0.436389	0.0655847	0.00765814	1.08968e-17	ENSSSCG00000034704	ZNF532	ENSSSCT00000041916	Transcript	intron_variant	-	-	-	-	-	-	IMPACT=MODIFIER;STRAND=-1;VARIANT_CLASS=SNV;SYMBOL=ZNF532;SYMBOL_SOURCE=HGNC;HGNC_ID=HGNC:30940	Associated variant
DFI	1	161906301	A	G	5738	0.436389	0.0655847	0.00765814	1.08968e-17	ENSSSCG00000034704	ZNF532	ENSSSCT00000057907	Transcript	intron_variant	-	-	-	-	-	-	IMPACT=MODIFIER;STRAND=-1;VARIANT_CLASS=SNV;SYMBOL=ZNF532;SYMBOL_SOURCE=HGNC;HGNC_ID=HGNC:30940	Associated variant
DFI	1	161906301	A	G	5738	0.436389	0.0655847	0.00765814	1.08968e-17	ENSSSCG00000034704	ZNF532	ENSSSCT00000058237	Transcript	intron_variant	-	-	-	-	-	-	IMPACT=MODIFIER;STRAND=-1;VARIANT_CLASS=SNV;SYMBOL=ZNF532;SYMBOL_SOURCE=HGNC;HGNC_ID=HGNC:30940	Associated variant
DFI	1	161906301	A	G	5738	0.436389	0.0655847	0.00765814	1.08968e-17	ENSSSCG00000034704	ZNF532	ENSSSCT00000062940	Transcript	intron_variant	-	-	-	-	-	-	IMPACT=MODIFIER;STRAND=-1;VARIANT_CLASS=SNV;SYMBOL=ZNF532;SYMBOL_SOURCE=HGNC;HGNC_ID=HGNC:30940	Associated variant
DFI	1	161906301	A	G	5738	0.436389	0.0655847	0.00765814	1.08968e-17	ENSSSCG00000034704	ZNF532	ENSSSCT00000005423	Transcript	intron_variant	-	-	-	-	-	-	IMPACT=MODIFIER;STRAND=-1;VARIANT_CLASS=SNV;SYMBOL=ZNF532;SYMBOL_SOURCE=HGNC;HGNC_ID=HGNC:30940	Associated variant
DFI	1	161906301	A	G	5738	0.436389	0.0655847	0.00765814	1.08968e-17	ENSSSCG00000034704	ZNF532	ENSSSCT00000041916	Transcript	intron_variant	-	-	-	-	-	-	IMPACT=MODIFIER;STRAND=-1;VARIANT_CLASS=SNV;SYMBOL=ZNF532;SYMBOL_SOURCE=HGNC;HGNC_ID=HGNC:30940	Associated variant
DFI	1	161906301	A	G	5738	0.436389	0.0655847	0.00765814	1.08968e-17	ENSSSCG00000034704	ZNF532	ENSSSCT00000057907	Transcript	intron_variant	-	-	-	-	-	-	IMPACT=MODIFIER;STRAND=-1;VARIANT_CLASS=SNV;SYMBOL=ZNF532;SYMBOL_SOURCE=HGNC;HGNC_ID=HGNC:30940	Associated variant
DFI	1	161906301	A	G	5738	0.436389	0.0655847	0.00765814	1.08968e-17	ENSSSCG00000034704	ZNF532	ENSSSCT00000058237	Transcript	intron_variant	-	-	-	-	-	-	IMPACT=MODIFIER;STRAND=-1;VARIANT_CLASS=SNV;SYMBOL=ZNF532;SYMBOL_SOURCE=HGNC;HGNC_ID=HGNC:30940	Associated variant
DFI	1	161906301	A	G	5738	0.436389	0.0655847	0.00765814	1.08968e-17	ENSSSCG00000034704	ZNF532	ENSSSCT00000062940	Transcript	intron_variant	-	-	-	-	-	-	IMPACT=MODIFIER;STRAND=-1;VARIANT_CLASS=SNV;SYMBOL=ZNF532;SYMBOL_SOURCE=HGNC;HGNC_ID=HGNC:30940	Associated variant
DFI	1	162043409	G	A	5738	0.459481	0.0654394	0.00767879	1.567e-17	-		-	-	intergenic_variant	-	-	-	-	-	-	IMPACT=MODIFIER;VARIANT_CLASS=SNV	Associated variant
DFI	1	162043409	G	A	5738	0.459481	0.0654394	0.00767879	1.567e-17	-		-	-	intergenic_variant	-	-	-	-	-	-	IMPACT=MODIFIER;VARIANT_CLASS=SNV	Associated variant
DFI	1	162043141	A	G	5738	0.442314	0.0656744	0.00771006	1.62304e-17	-		-	-	intergenic_variant	-	-	-	-	-	-	IMPACT=MODIFIER;VARIANT_CLASS=SNV	Associated variant
DFI	1	162043141	A	G	5738	0.442314	0.0656744	0.00771006	1.62304e-17	-		-	-	intergenic_variant	-	-	-	-	-	-	IMPACT=MODIFIER;VARIANT_CLASS=SNV	Associated variant
DFI	1	161843533	T	C	5738	0.456518	0.0645969	0.00760602	2.01593e-17	ENSSSCG00000004911		ENSSSCT00000005418	Transcript	intron_variant	-	-	-	-	-	-	IMPACT=MODIFIER;STRAND=-1;VARIANT_CLASS=SNV	Associated variant
DFI	1	161843533	T	C	5738	0.456518	0.0645969	0.00760602	2.01593e-17	ENSSSCG00000004911		ENSSSCT00000005418	Transcript	intron_variant	-	-	-	-	-	-	IMPACT=MODIFIER;STRAND=-1;VARIANT_CLASS=SNV	Associated variant
DFI	1	159749822	G	T	5738	0.484838	-0.064066	0.00754417	2.02895e-17	ENSSSCG00000034988		ENSSSCT00000042012	Transcript	intron_variant,non_coding_transcript_variant	-	-	-	-	-	-	IMPACT=MODIFIER;STRAND=1;VARIANT_CLASS=SNV	Associated variant
DFI	1	159749822	G	T	5738	0.484838	-0.064066	0.00754417	2.02895e-17	ENSSSCG00000034988		ENSSSCT00000076334	Transcript	intron_variant,non_coding_transcript_variant	-	-	-	-	-	-	IMPACT=MODIFIER;STRAND=1;VARIANT_CLASS=SNV	Associated variant
DFI	1	159749822	G	T	5738	0.484838	-0.064066	0.00754417	2.02895e-17	ENSSSCG00000034988		ENSSSCT00000080171	Transcript	intron_variant,non_coding_transcript_variant	-	-	-	-	-	-	IMPACT=MODIFIER;STRAND=1;VARIANT_CLASS=SNV	Associated variant
DFI	1	159749822	G	T	5738	0.484838	-0.064066	0.00754417	2.02895e-17	ENSSSCG00000034988		ENSSSCT00000042012	Transcript	intron_variant,non_coding_transcript_variant	-	-	-	-	-	-	IMPACT=MODIFIER;STRAND=1;VARIANT_CLASS=SNV	Associated variant
DFI	1	159749822	G	T	5738	0.484838	-0.064066	0.00754417	2.02895e-17	ENSSSCG00000034988		ENSSSCT00000076334	Transcript	intron_variant,non_coding_transcript_variant	-	-	-	-	-	-	IMPACT=MODIFIER;STRAND=1;VARIANT_CLASS=SNV	Associated variant
DFI	1	159749822	G	T	5738	0.484838	-0.064066	0.00754417	2.02895e-17	ENSSSCG00000034988		ENSSSCT00000080171	Transcript	intron_variant,non_coding_transcript_variant	-	-	-	-	-	-	IMPACT=MODIFIER;STRAND=1;VARIANT_CLASS=SNV	Associated variant
DFI	1	159749822	G	T	5738	0.484838	-0.064066	0.00754417	2.02895e-17	ENSSSCG00000034988		ENSSSCT00000042012	Transcript	intron_variant,non_coding_transcript_variant	-	-	-	-	-	-	IMPACT=MODIFIER;STRAND=1;VARIANT_CLASS=SNV	Associated variant
DFI	1	159749822	G	T	5738	0.484838	-0.064066	0.00754417	2.02895e-17	ENSSSCG00000034988		ENSSSCT00000076334	Transcript	intron_variant,non_coding_transcript_variant	-	-	-	-	-	-	IMPACT=MODIFIER;STRAND=1;VARIANT_CLASS=SNV	Associated variant
DFI	1	159749822	G	T	5738	0.484838	-0.064066	0.00754417	2.02895e-17	ENSSSCG00000034988		ENSSSCT00000080171	Transcript	intron_variant,non_coding_transcript_variant	-	-	-	-	-	-	IMPACT=MODIFIER;STRAND=1;VARIANT_CLASS=SNV	Associated variant
DFI	1	159746639	T	C	5738	0.481352	0.0634889	0.00748602	2.23293e-17	ENSSSCG00000034988		ENSSSCT00000042012	Transcript	intron_variant,non_coding_transcript_variant	-	-	-	-	-	-	IMPACT=MODIFIER;STRAND=1;VARIANT_CLASS=SNV	Associated variant
DFI	1	159746639	T	C	5738	0.481352	0.0634889	0.00748602	2.23293e-17	ENSSSCG00000034988		ENSSSCT00000076334	Transcript	intron_variant,non_coding_transcript_variant	-	-	-	-	-	-	IMPACT=MODIFIER;STRAND=1;VARIANT_CLASS=SNV	Associated variant
DFI	1	159746639	T	C	5738	0.481352	0.0634889	0.00748602	2.23293e-17	ENSSSCG00000034988		ENSSSCT00000080171	Transcript	intron_variant,non_coding_transcript_variant	-	-	-	-	-	-	IMPACT=MODIFIER;STRAND=1;VARIANT_CLASS=SNV	Associated variant
DFI	1	159746639	T	C	5738	0.481352	0.0634889	0.00748602	2.23293e-17	ENSSSCG00000034988		ENSSSCT00000042012	Transcript	intron_variant,non_coding_transcript_variant	-	-	-	-	-	-	IMPACT=MODIFIER;STRAND=1;VARIANT_CLASS=SNV	Associated variant
DFI	1	159746639	T	C	5738	0.481352	0.0634889	0.00748602	2.23293e-17	ENSSSCG00000034988		ENSSSCT00000076334	Transcript	intron_variant,non_coding_transcript_variant	-	-	-	-	-	-	IMPACT=MODIFIER;STRAND=1;VARIANT_CLASS=SNV	Associated variant
DFI	1	159746639	T	C	5738	0.481352	0.0634889	0.00748602	2.23293e-17	ENSSSCG00000034988		ENSSSCT00000080171	Transcript	intron_variant,non_coding_transcript_variant	-	-	-	-	-	-	IMPACT=MODIFIER;STRAND=1;VARIANT_CLASS=SNV	Associated variant
DFI	1	162045271	A	G	5738	0.459132	0.0646435	0.00763027	2.41258e-17	-		-	-	intergenic_variant	-	-	-	-	-	-	IMPACT=MODIFIER;VARIANT_CLASS=SNV	Associated variant
DFI	1	162045271	A	G	5738	0.459132	0.0646435	0.00763027	2.41258e-17	-		-	-	intergenic_variant	-	-	-	-	-	-	IMPACT=MODIFIER;VARIANT_CLASS=SNV	Associated variant
DFI	1	161838816	C	A	5738	0.463402	0.0637057	0.00752616	2.57098e-17	ENSSSCG00000004911		ENSSSCT00000005418	Transcript	intron_variant	-	-	-	-	-	-	IMPACT=MODIFIER;STRAND=-1;VARIANT_CLASS=SNV	Associated variant
DFI	1	161838816	C	A	5738	0.463402	0.0637057	0.00752616	2.57098e-17	ENSSSCG00000004911		ENSSSCT00000005418	Transcript	intron_variant	-	-	-	-	-	-	IMPACT=MODIFIER;STRAND=-1;VARIANT_CLASS=SNV	Associated variant
DFI	1	161836895	T	C	5738	0.464709	0.0628873	0.00743979	2.8433e-17	ENSSSCG00000004911		ENSSSCT00000005418	Transcript	intron_variant	-	-	-	-	-	-	IMPACT=MODIFIER;STRAND=-1;VARIANT_CLASS=SNV	Associated variant
DFI	1	161836895	T	C	5738	0.464709	0.0628873	0.00743979	2.8433e-17	ENSSSCG00000004911		ENSSSCT00000005418	Transcript	intron_variant	-	-	-	-	-	-	IMPACT=MODIFIER;STRAND=-1;VARIANT_CLASS=SNV	Associated variant
DFI	1	159667228	T	C	5738	0.453468	-0.0639509	0.00756718	2.88619e-17	ENSSSCG00000034988		ENSSSCT00000042012	Transcript	intron_variant,non_coding_transcript_variant	-	-	-	-	-	-	IMPACT=MODIFIER;STRAND=1;VARIANT_CLASS=SNV	Associated variant
DFI	1	159667228	T	C	5738	0.453468	-0.0639509	0.00756718	2.88619e-17	ENSSSCG00000034988		ENSSSCT00000076334	Transcript	intron_variant,non_coding_transcript_variant	-	-	-	-	-	-	IMPACT=MODIFIER;STRAND=1;VARIANT_CLASS=SNV	Associated variant
DFI	1	159667228	T	C	5738	0.453468	-0.0639509	0.00756718	2.88619e-17	ENSSSCG00000034988		ENSSSCT00000080171	Transcript	intron_variant,non_coding_transcript_variant	-	-	-	-	-	-	IMPACT=MODIFIER;STRAND=1;VARIANT_CLASS=SNV	Associated variant
DFI	1	159667228	T	C	5738	0.453468	-0.0639509	0.00756718	2.88619e-17	ENSSSCG00000034988		ENSSSCT00000042012	Transcript	intron_variant,non_coding_transcript_variant	-	-	-	-	-	-	IMPACT=MODIFIER;STRAND=1;VARIANT_CLASS=SNV	Associated variant
DFI	1	159667228	T	C	5738	0.453468	-0.0639509	0.00756718	2.88619e-17	ENSSSCG00000034988		ENSSSCT00000076334	Transcript	intron_variant,non_coding_transcript_variant	-	-	-	-	-	-	IMPACT=MODIFIER;STRAND=1;VARIANT_CLASS=SNV	Associated variant
DFI	1	159667228	T	C	5738	0.453468	-0.0639509	0.00756718	2.88619e-17	ENSSSCG00000034988		ENSSSCT00000080171	Transcript	intron_variant,non_coding_transcript_variant	-	-	-	-	-	-	IMPACT=MODIFIER;STRAND=1;VARIANT_CLASS=SNV	Associated variant
DFI	1	159723325	T	C	5738	0.487713	-0.0636293	0.00754316	3.30181e-17	ENSSSCG00000034988		ENSSSCT00000042012	Transcript	intron_variant,non_coding_transcript_variant	-	-	-	-	-	-	IMPACT=MODIFIER;STRAND=1;VARIANT_CLASS=SNV	Associated variant
DFI	1	159723325	T	C	5738	0.487713	-0.0636293	0.00754316	3.30181e-17	ENSSSCG00000034988		ENSSSCT00000076334	Transcript	intron_variant,non_coding_transcript_variant	-	-	-	-	-	-	IMPACT=MODIFIER;STRAND=1;VARIANT_CLASS=SNV	Associated variant
DFI	1	159723325	T	C	5738	0.487713	-0.0636293	0.00754316	3.30181e-17	ENSSSCG00000034988		ENSSSCT00000080171	Transcript	intron_variant,non_coding_transcript_variant	-	-	-	-	-	-	IMPACT=MODIFIER;STRAND=1;VARIANT_CLASS=SNV	Associated variant
DFI	1	159723325	T	C	5738	0.487713	-0.0636293	0.00754316	3.30181e-17	ENSSSCG00000034988		ENSSSCT00000042012	Transcript	intron_variant,non_coding_transcript_variant	-	-	-	-	-	-	IMPACT=MODIFIER;STRAND=1;VARIANT_CLASS=SNV	Associated variant
DFI	1	159723325	T	C	5738	0.487713	-0.0636293	0.00754316	3.30181e-17	ENSSSCG00000034988		ENSSSCT00000076334	Transcript	intron_variant,non_coding_transcript_variant	-	-	-	-	-	-	IMPACT=MODIFIER;STRAND=1;VARIANT_CLASS=SNV	Associated variant
DFI	1	159723325	T	C	5738	0.487713	-0.0636293	0.00754316	3.30181e-17	ENSSSCG00000034988		ENSSSCT00000080171	Transcript	intron_variant,non_coding_transcript_variant	-	-	-	-	-	-	IMPACT=MODIFIER;STRAND=1;VARIANT_CLASS=SNV	Associated variant
DFI	1	160044355	T	G	5738	0.44153	0.0643909	0.00764334	3.62477e-17	-		-	-	intergenic_variant	-	-	-	-	-	-	IMPACT=MODIFIER;VARIANT_CLASS=SNV	Associated variant
DFI	1	160044355	T	G	5738	0.44153	0.0643909	0.00764334	3.62477e-17	-		-	-	intergenic_variant	-	-	-	-	-	-	IMPACT=MODIFIER;VARIANT_CLASS=SNV	Associated variant
DFI	1	159711475	T	C	5738	0.467933	-0.0633628	0.00752475	3.74616e-17	ENSSSCG00000034988		ENSSSCT00000042012	Transcript	intron_variant,non_coding_transcript_variant	-	-	-	-	-	-	IMPACT=MODIFIER;STRAND=1;VARIANT_CLASS=SNV	Associated variant
DFI	1	159711475	T	C	5738	0.467933	-0.0633628	0.00752475	3.74616e-17	ENSSSCG00000034988		ENSSSCT00000076334	Transcript	intron_variant,non_coding_transcript_variant	-	-	-	-	-	-	IMPACT=MODIFIER;STRAND=1;VARIANT_CLASS=SNV	Associated variant
DFI	1	159711475	T	C	5738	0.467933	-0.0633628	0.00752475	3.74616e-17	ENSSSCG00000034988		ENSSSCT00000080171	Transcript	intron_variant,non_coding_transcript_variant	-	-	-	-	-	-	IMPACT=MODIFIER;STRAND=1;VARIANT_CLASS=SNV	Associated variant
DFI	1	159711475	T	C	5738	0.467933	-0.0633628	0.00752475	3.74616e-17	ENSSSCG00000034988		ENSSSCT00000042012	Transcript	intron_variant,non_coding_transcript_variant	-	-	-	-	-	-	IMPACT=MODIFIER;STRAND=1;VARIANT_CLASS=SNV	Associated variant
DFI	1	159711475	T	C	5738	0.467933	-0.0633628	0.00752475	3.74616e-17	ENSSSCG00000034988		ENSSSCT00000076334	Transcript	intron_variant,non_coding_transcript_variant	-	-	-	-	-	-	IMPACT=MODIFIER;STRAND=1;VARIANT_CLASS=SNV	Associated variant
DFI	1	159711475	T	C	5738	0.467933	-0.0633628	0.00752475	3.74616e-17	ENSSSCG00000034988		ENSSSCT00000080171	Transcript	intron_variant,non_coding_transcript_variant	-	-	-	-	-	-	IMPACT=MODIFIER;STRAND=1;VARIANT_CLASS=SNV	Associated variant
DFI	1	161834206	C	A	5738	0.463576	0.0631619	0.00753569	5.21681e-17	ENSSSCG00000004911		ENSSSCT00000005418	Transcript	intron_variant	-	-	-	-	-	-	IMPACT=MODIFIER;STRAND=-1;VARIANT_CLASS=SNV	Associated variant
DFI	1	161834206	C	A	5738	0.463576	0.0631619	0.00753569	5.21681e-17	ENSSSCG00000004911		ENSSSCT00000005418	Transcript	intron_variant	-	-	-	-	-	-	IMPACT=MODIFIER;STRAND=-1;VARIANT_CLASS=SNV	Associated variant
DFI	1	161987727	G	A	5738	0.43543	0.0647212	0.00773181	5.72437e-17	ENSSSCG00000034704	ZNF532	ENSSSCT00000041916	Transcript	upstream_gene_variant	-	-	-	-	-	-	IMPACT=MODIFIER;DISTANCE=3201;STRAND=-1;VARIANT_CLASS=SNV;SYMBOL=ZNF532;SYMBOL_SOURCE=HGNC;HGNC_ID=HGNC:30940	Associated variant
DFI	1	161987727	G	A	5738	0.43543	0.0647212	0.00773181	5.72437e-17	ENSSSCG00000034704	ZNF532	ENSSSCT00000058237	Transcript	upstream_gene_variant	-	-	-	-	-	-	IMPACT=MODIFIER;DISTANCE=2555;STRAND=-1;VARIANT_CLASS=SNV;SYMBOL=ZNF532;SYMBOL_SOURCE=HGNC;HGNC_ID=HGNC:30940	Associated variant
DFI	1	161987727	G	A	5738	0.43543	0.0647212	0.00773181	5.72437e-17	ENSSSCG00000034704	ZNF532	ENSSSCT00000062940	Transcript	upstream_gene_variant	-	-	-	-	-	-	IMPACT=MODIFIER;DISTANCE=2555;STRAND=-1;VARIANT_CLASS=SNV;SYMBOL=ZNF532;SYMBOL_SOURCE=HGNC;HGNC_ID=HGNC:30940	Associated variant
DFI	1	161987727	G	A	5738	0.43543	0.0647212	0.00773181	5.72437e-17	ENSSSCG00000034704	ZNF532	ENSSSCT00000041916	Transcript	upstream_gene_variant	-	-	-	-	-	-	IMPACT=MODIFIER;DISTANCE=3201;STRAND=-1;VARIANT_CLASS=SNV;SYMBOL=ZNF532;SYMBOL_SOURCE=HGNC;HGNC_ID=HGNC:30940	Associated variant
DFI	1	161987727	G	A	5738	0.43543	0.0647212	0.00773181	5.72437e-17	ENSSSCG00000034704	ZNF532	ENSSSCT00000058237	Transcript	upstream_gene_variant	-	-	-	-	-	-	IMPACT=MODIFIER;DISTANCE=2555;STRAND=-1;VARIANT_CLASS=SNV;SYMBOL=ZNF532;SYMBOL_SOURCE=HGNC;HGNC_ID=HGNC:30940	Associated variant
DFI	1	161987727	G	A	5738	0.43543	0.0647212	0.00773181	5.72437e-17	ENSSSCG00000034704	ZNF532	ENSSSCT00000062940	Transcript	upstream_gene_variant	-	-	-	-	-	-	IMPACT=MODIFIER;DISTANCE=2555;STRAND=-1;VARIANT_CLASS=SNV;SYMBOL=ZNF532;SYMBOL_SOURCE=HGNC;HGNC_ID=HGNC:30940	Associated variant
DFI	1	161987727	G	A	5738	0.43543	0.0647212	0.00773181	5.72437e-17	ENSSSCG00000034704	ZNF532	ENSSSCT00000041916	Transcript	upstream_gene_variant	-	-	-	-	-	-	IMPACT=MODIFIER;DISTANCE=3201;STRAND=-1;VARIANT_CLASS=SNV;SYMBOL=ZNF532;SYMBOL_SOURCE=HGNC;HGNC_ID=HGNC:30940	Associated variant
DFI	1	161987727	G	A	5738	0.43543	0.0647212	0.00773181	5.72437e-17	ENSSSCG00000034704	ZNF532	ENSSSCT00000058237	Transcript	upstream_gene_variant	-	-	-	-	-	-	IMPACT=MODIFIER;DISTANCE=2555;STRAND=-1;VARIANT_CLASS=SNV;SYMBOL=ZNF532;SYMBOL_SOURCE=HGNC;HGNC_ID=HGNC:30940	Associated variant
DFI	1	161987727	G	A	5738	0.43543	0.0647212	0.00773181	5.72437e-17	ENSSSCG00000034704	ZNF532	ENSSSCT00000062940	Transcript	upstream_gene_variant	-	-	-	-	-	-	IMPACT=MODIFIER;DISTANCE=2555;STRAND=-1;VARIANT_CLASS=SNV;SYMBOL=ZNF532;SYMBOL_SOURCE=HGNC;HGNC_ID=HGNC:30940	Associated variant
DFI	1	159997967	T	A	5738	0.427327	0.0645228	0.00772183	6.49359e-17	ENSSSCG00000004903	CDH20	ENSSSCT00000005409	Transcript	intron_variant	-	-	-	-	-	-	IMPACT=MODIFIER;STRAND=-1;VARIANT_CLASS=SNV;SYMBOL=CDH20;SYMBOL_SOURCE=HGNC;HGNC_ID=HGNC:1760	Associated variant
DFI	1	159997967	T	A	5738	0.427327	0.0645228	0.00772183	6.49359e-17	ENSSSCG00000004903	CDH20	ENSSSCT00000005409	Transcript	intron_variant	-	-	-	-	-	-	IMPACT=MODIFIER;STRAND=-1;VARIANT_CLASS=SNV;SYMBOL=CDH20;SYMBOL_SOURCE=HGNC;HGNC_ID=HGNC:1760	Associated variant
DFI	1	159997967	T	A	5738	0.427327	0.0645228	0.00772183	6.49359e-17	ENSSSCG00000004903	CDH20	ENSSSCT00000005409	Transcript	intron_variant	-	-	-	-	-	-	IMPACT=MODIFIER;STRAND=-1;VARIANT_CLASS=SNV;SYMBOL=CDH20;SYMBOL_SOURCE=HGNC;HGNC_ID=HGNC:1760	Associated variant
DFI	1	159664129	G	A	5738	0.455472	-0.0631427	0.00755818	6.5863e-17	ENSSSCG00000034988		ENSSSCT00000042012	Transcript	upstream_gene_variant	-	-	-	-	-	-	IMPACT=MODIFIER;DISTANCE=1577;STRAND=1;VARIANT_CLASS=SNV	Associated variant
DFI	1	159664129	G	A	5738	0.455472	-0.0631427	0.00755818	6.5863e-17	ENSSSCG00000034988		ENSSSCT00000076334	Transcript	upstream_gene_variant	-	-	-	-	-	-	IMPACT=MODIFIER;DISTANCE=2648;STRAND=1;VARIANT_CLASS=SNV	Associated variant
DFI	1	159664129	G	A	5738	0.455472	-0.0631427	0.00755818	6.5863e-17	ENSSSCG00000034988		ENSSSCT00000080171	Transcript	intron_variant,non_coding_transcript_variant	-	-	-	-	-	-	IMPACT=MODIFIER;STRAND=1;VARIANT_CLASS=SNV	Associated variant
DFI	1	159664129	G	A	5738	0.455472	-0.0631427	0.00755818	6.5863e-17	ENSSSCG00000034988		ENSSSCT00000042012	Transcript	upstream_gene_variant	-	-	-	-	-	-	IMPACT=MODIFIER;DISTANCE=1577;STRAND=1;VARIANT_CLASS=SNV	Associated variant
DFI	1	159664129	G	A	5738	0.455472	-0.0631427	0.00755818	6.5863e-17	ENSSSCG00000034988		ENSSSCT00000076334	Transcript	upstream_gene_variant	-	-	-	-	-	-	IMPACT=MODIFIER;DISTANCE=2648;STRAND=1;VARIANT_CLASS=SNV	Associated variant
DFI	1	159664129	G	A	5738	0.455472	-0.0631427	0.00755818	6.5863e-17	ENSSSCG00000034988		ENSSSCT00000080171	Transcript	intron_variant,non_coding_transcript_variant	-	-	-	-	-	-	IMPACT=MODIFIER;STRAND=1;VARIANT_CLASS=SNV	Associated variant
DFI	1	159664129	G	A	5738	0.455472	-0.0631427	0.00755818	6.5863e-17	ENSSSCG00000034988		ENSSSCT00000042012	Transcript	upstream_gene_variant	-	-	-	-	-	-	IMPACT=MODIFIER;DISTANCE=1577;STRAND=1;VARIANT_CLASS=SNV	Associated variant
DFI	1	159664129	G	A	5738	0.455472	-0.0631427	0.00755818	6.5863e-17	ENSSSCG00000034988		ENSSSCT00000076334	Transcript	upstream_gene_variant	-	-	-	-	-	-	IMPACT=MODIFIER;DISTANCE=2648;STRAND=1;VARIANT_CLASS=SNV	Associated variant
DFI	1	159664129	G	A	5738	0.455472	-0.0631427	0.00755818	6.5863e-17	ENSSSCG00000034988		ENSSSCT00000080171	Transcript	intron_variant,non_coding_transcript_variant	-	-	-	-	-	-	IMPACT=MODIFIER;STRAND=1;VARIANT_CLASS=SNV	Associated variant
DFI	1	159664129	G	A	5738	0.455472	-0.0631427	0.00755818	6.5863e-17	ENSSSCG00000034988		ENSSSCT00000042012	Transcript	upstream_gene_variant	-	-	-	-	-	-	IMPACT=MODIFIER;DISTANCE=1577;STRAND=1;VARIANT_CLASS=SNV	Associated variant
DFI	1	159664129	G	A	5738	0.455472	-0.0631427	0.00755818	6.5863e-17	ENSSSCG00000034988		ENSSSCT00000076334	Transcript	upstream_gene_variant	-	-	-	-	-	-	IMPACT=MODIFIER;DISTANCE=2648;STRAND=1;VARIANT_CLASS=SNV	Associated variant
DFI	1	159664129	G	A	5738	0.455472	-0.0631427	0.00755818	6.5863e-17	ENSSSCG00000034988		ENSSSCT00000080171	Transcript	intron_variant,non_coding_transcript_variant	-	-	-	-	-	-	IMPACT=MODIFIER;STRAND=1;VARIANT_CLASS=SNV	Associated variant
DFI	1	161838663	A	C	5738	0.464273	0.0620595	0.00743706	7.14414e-17	ENSSSCG00000004911		ENSSSCT00000005418	Transcript	intron_variant	-	-	-	-	-	-	IMPACT=MODIFIER;STRAND=-1;VARIANT_CLASS=SNV	Associated variant
DFI	1	161838663	A	C	5738	0.464273	0.0620595	0.00743706	7.14414e-17	ENSSSCG00000004911		ENSSSCT00000005418	Transcript	intron_variant	-	-	-	-	-	-	IMPACT=MODIFIER;STRAND=-1;VARIANT_CLASS=SNV	Associated variant
DFI	1	161838117	G	A	5738	0.462008	0.0610091	0.00733418	8.91177e-17	ENSSSCG00000004911		ENSSSCT00000005418	Transcript	intron_variant	-	-	-	-	-	-	IMPACT=MODIFIER;STRAND=-1;VARIANT_CLASS=SNV	Associated variant
DFI	1	161838117	G	A	5738	0.462008	0.0610091	0.00733418	8.91177e-17	ENSSSCG00000004911		ENSSSCT00000005418	Transcript	intron_variant	-	-	-	-	-	-	IMPACT=MODIFIER;STRAND=-1;VARIANT_CLASS=SNV	Associated variant
DFI	1	162044485	T	C	5738	0.439439	0.0642707	0.00772979	9.20021e-17	-		-	-	intergenic_variant	-	-	-	-	-	-	IMPACT=MODIFIER;VARIANT_CLASS=SNV	Associated variant
DFI	1	162044485	T	C	5738	0.439439	0.0642707	0.00772979	9.20021e-17	-		-	-	intergenic_variant	-	-	-	-	-	-	IMPACT=MODIFIER;VARIANT_CLASS=SNV	Associated variant
DFI	1	159672377	G	A	5738	0.497647	0.0586906	0.00706416	9.71492e-17	ENSSSCG00000034988		ENSSSCT00000042012	Transcript	intron_variant,non_coding_transcript_variant	-	-	-	-	-	-	IMPACT=MODIFIER;STRAND=1;VARIANT_CLASS=SNV	Associated variant
DFI	1	159672377	G	A	5738	0.497647	0.0586906	0.00706416	9.71492e-17	ENSSSCG00000034988		ENSSSCT00000076334	Transcript	intron_variant,non_coding_transcript_variant	-	-	-	-	-	-	IMPACT=MODIFIER;STRAND=1;VARIANT_CLASS=SNV	Associated variant
DFI	1	159672377	G	A	5738	0.497647	0.0586906	0.00706416	9.71492e-17	ENSSSCG00000034988		ENSSSCT00000080171	Transcript	intron_variant,non_coding_transcript_variant	-	-	-	-	-	-	IMPACT=MODIFIER;STRAND=1;VARIANT_CLASS=SNV	Associated variant
DFI	1	159672377	G	A	5738	0.497647	0.0586906	0.00706416	9.71492e-17	ENSSSCG00000034988		ENSSSCT00000042012	Transcript	intron_variant,non_coding_transcript_variant	-	-	-	-	-	-	IMPACT=MODIFIER;STRAND=1;VARIANT_CLASS=SNV	Associated variant
DFI	1	159672377	G	A	5738	0.497647	0.0586906	0.00706416	9.71492e-17	ENSSSCG00000034988		ENSSSCT00000076334	Transcript	intron_variant,non_coding_transcript_variant	-	-	-	-	-	-	IMPACT=MODIFIER;STRAND=1;VARIANT_CLASS=SNV	Associated variant
DFI	1	159672377	G	A	5738	0.497647	0.0586906	0.00706416	9.71492e-17	ENSSSCG00000034988		ENSSSCT00000080171	Transcript	intron_variant,non_coding_transcript_variant	-	-	-	-	-	-	IMPACT=MODIFIER;STRAND=1;VARIANT_CLASS=SNV	Associated variant
DFI	1	159672377	G	A	5738	0.497647	0.0586906	0.00706416	9.71492e-17	ENSSSCG00000034988		ENSSSCT00000042012	Transcript	intron_variant,non_coding_transcript_variant	-	-	-	-	-	-	IMPACT=MODIFIER;STRAND=1;VARIANT_CLASS=SNV	Associated variant
DFI	1	159672377	G	A	5738	0.497647	0.0586906	0.00706416	9.71492e-17	ENSSSCG00000034988		ENSSSCT00000076334	Transcript	intron_variant,non_coding_transcript_variant	-	-	-	-	-	-	IMPACT=MODIFIER;STRAND=1;VARIANT_CLASS=SNV	Associated variant
DFI	1	159672377	G	A	5738	0.497647	0.0586906	0.00706416	9.71492e-17	ENSSSCG00000034988		ENSSSCT00000080171	Transcript	intron_variant,non_coding_transcript_variant	-	-	-	-	-	-	IMPACT=MODIFIER;STRAND=1;VARIANT_CLASS=SNV	Associated variant
DFI	1	159672377	G	A	5738	0.497647	0.0586906	0.00706416	9.71492e-17	ENSSSCG00000034988		ENSSSCT00000042012	Transcript	intron_variant,non_coding_transcript_variant	-	-	-	-	-	-	IMPACT=MODIFIER;STRAND=1;VARIANT_CLASS=SNV	Associated variant
DFI	1	159672377	G	A	5738	0.497647	0.0586906	0.00706416	9.71492e-17	ENSSSCG00000034988		ENSSSCT00000076334	Transcript	intron_variant,non_coding_transcript_variant	-	-	-	-	-	-	IMPACT=MODIFIER;STRAND=1;VARIANT_CLASS=SNV	Associated variant
DFI	1	159672377	G	A	5738	0.497647	0.0586906	0.00706416	9.71492e-17	ENSSSCG00000034988		ENSSSCT00000080171	Transcript	intron_variant,non_coding_transcript_variant	-	-	-	-	-	-	IMPACT=MODIFIER;STRAND=1;VARIANT_CLASS=SNV	Associated variant
DFI	1	159678105	G	C	5738	0.495905	-0.0603914	0.00729367	1.23202e-16	ENSSSCG00000034988		ENSSSCT00000042012	Transcript	intron_variant,non_coding_transcript_variant	-	-	-	-	-	-	IMPACT=MODIFIER;STRAND=1;VARIANT_CLASS=SNV	Associated variant
DFI	1	159678105	G	C	5738	0.495905	-0.0603914	0.00729367	1.23202e-16	ENSSSCG00000034988		ENSSSCT00000076334	Transcript	intron_variant,non_coding_transcript_variant	-	-	-	-	-	-	IMPACT=MODIFIER;STRAND=1;VARIANT_CLASS=SNV	Associated variant
DFI	1	159678105	G	C	5738	0.495905	-0.0603914	0.00729367	1.23202e-16	ENSSSCG00000034988		ENSSSCT00000080171	Transcript	intron_variant,non_coding_transcript_variant	-	-	-	-	-	-	IMPACT=MODIFIER;STRAND=1;VARIANT_CLASS=SNV	Associated variant
DFI	1	159678105	G	C	5738	0.495905	-0.0603914	0.00729367	1.23202e-16	ENSSSCG00000034988		ENSSSCT00000042012	Transcript	intron_variant,non_coding_transcript_variant	-	-	-	-	-	-	IMPACT=MODIFIER;STRAND=1;VARIANT_CLASS=SNV	Associated variant
DFI	1	159678105	G	C	5738	0.495905	-0.0603914	0.00729367	1.23202e-16	ENSSSCG00000034988		ENSSSCT00000076334	Transcript	intron_variant,non_coding_transcript_variant	-	-	-	-	-	-	IMPACT=MODIFIER;STRAND=1;VARIANT_CLASS=SNV	Associated variant
DFI	1	159678105	G	C	5738	0.495905	-0.0603914	0.00729367	1.23202e-16	ENSSSCG00000034988		ENSSSCT00000080171	Transcript	intron_variant,non_coding_transcript_variant	-	-	-	-	-	-	IMPACT=MODIFIER;STRAND=1;VARIANT_CLASS=SNV	Associated variant
DFI	1	159678105	G	C	5738	0.495905	-0.0603914	0.00729367	1.23202e-16	ENSSSCG00000034988		ENSSSCT00000042012	Transcript	intron_variant,non_coding_transcript_variant	-	-	-	-	-	-	IMPACT=MODIFIER;STRAND=1;VARIANT_CLASS=SNV	Associated variant
DFI	1	159678105	G	C	5738	0.495905	-0.0603914	0.00729367	1.23202e-16	ENSSSCG00000034988		ENSSSCT00000076334	Transcript	intron_variant,non_coding_transcript_variant	-	-	-	-	-	-	IMPACT=MODIFIER;STRAND=1;VARIANT_CLASS=SNV	Associated variant
DFI	1	159678105	G	C	5738	0.495905	-0.0603914	0.00729367	1.23202e-16	ENSSSCG00000034988		ENSSSCT00000080171	Transcript	intron_variant,non_coding_transcript_variant	-	-	-	-	-	-	IMPACT=MODIFIER;STRAND=1;VARIANT_CLASS=SNV	Associated variant
DFI	1	159661321	T	C	5738	0.481004	-0.0614194	0.0074311	1.39485e-16	ENSSSCG00000034988		ENSSSCT00000042012	Transcript	upstream_gene_variant	-	-	-	-	-	-	IMPACT=MODIFIER;DISTANCE=4385;STRAND=1;VARIANT_CLASS=SNV	Associated variant
DFI	1	159661321	T	C	5738	0.481004	-0.0614194	0.0074311	1.39485e-16	ENSSSCG00000034988		ENSSSCT00000080171	Transcript	intron_variant,non_coding_transcript_variant	-	-	-	-	-	-	IMPACT=MODIFIER;STRAND=1;VARIANT_CLASS=SNV	Associated variant
DFI	1	159661321	T	C	5738	0.481004	-0.0614194	0.0074311	1.39485e-16	ENSSSCG00000034988		ENSSSCT00000042012	Transcript	upstream_gene_variant	-	-	-	-	-	-	IMPACT=MODIFIER;DISTANCE=4385;STRAND=1;VARIANT_CLASS=SNV	Associated variant
DFI	1	159661321	T	C	5738	0.481004	-0.0614194	0.0074311	1.39485e-16	ENSSSCG00000034988		ENSSSCT00000080171	Transcript	intron_variant,non_coding_transcript_variant	-	-	-	-	-	-	IMPACT=MODIFIER;STRAND=1;VARIANT_CLASS=SNV	Associated variant
DFI	1	159661321	T	C	5738	0.481004	-0.0614194	0.0074311	1.39485e-16	ENSSSCG00000034988		ENSSSCT00000042012	Transcript	upstream_gene_variant	-	-	-	-	-	-	IMPACT=MODIFIER;DISTANCE=4385;STRAND=1;VARIANT_CLASS=SNV	Associated variant
DFI	1	159661321	T	C	5738	0.481004	-0.0614194	0.0074311	1.39485e-16	ENSSSCG00000034988		ENSSSCT00000080171	Transcript	intron_variant,non_coding_transcript_variant	-	-	-	-	-	-	IMPACT=MODIFIER;STRAND=1;VARIANT_CLASS=SNV	Associated variant
DFI	1	162011274	A	G	5738	0.436128	0.0637548	0.00772639	1.56325e-16	-		-	-	intergenic_variant	-	-	-	-	-	-	IMPACT=MODIFIER;VARIANT_CLASS=SNV	Associated variant
DFI	1	162011274	A	G	5738	0.436128	0.0637548	0.00772639	1.56325e-16	-		-	-	intergenic_variant	-	-	-	-	-	-	IMPACT=MODIFIER;VARIANT_CLASS=SNV	Associated variant
DFI	1	161845395	A	C	5738	0.461311	0.0628993	0.00762644	1.6171e-16	ENSSSCG00000004911		ENSSSCT00000005418	Transcript	intron_variant	-	-	-	-	-	-	IMPACT=MODIFIER;STRAND=-1;VARIANT_CLASS=SNV	Associated variant
DFI	1	161845395	A	C	5738	0.461311	0.0628993	0.00762644	1.6171e-16	ENSSSCG00000004911		ENSSSCT00000005418	Transcript	intron_variant	-	-	-	-	-	-	IMPACT=MODIFIER;STRAND=-1;VARIANT_CLASS=SNV	Associated variant
DFI	1	162055201	T	C	5738	0.432032	0.0634918	0.00770429	1.70651e-16	-		-	-	intergenic_variant	-	-	-	-	-	-	IMPACT=MODIFIER;VARIANT_CLASS=SNV	Associated variant
DFI	1	162055201	T	C	5738	0.432032	0.0634918	0.00770429	1.70651e-16	-		-	-	intergenic_variant	-	-	-	-	-	-	IMPACT=MODIFIER;VARIANT_CLASS=SNV	Associated variant
DFI	1	159672380	C	T	5738	0.497037	0.057976	0.00706526	2.2908e-16	ENSSSCG00000034988		ENSSSCT00000042012	Transcript	intron_variant,non_coding_transcript_variant	-	-	-	-	-	-	IMPACT=MODIFIER;STRAND=1;VARIANT_CLASS=SNV	Associated variant
DFI	1	159672380	C	T	5738	0.497037	0.057976	0.00706526	2.2908e-16	ENSSSCG00000034988		ENSSSCT00000076334	Transcript	intron_variant,non_coding_transcript_variant	-	-	-	-	-	-	IMPACT=MODIFIER;STRAND=1;VARIANT_CLASS=SNV	Associated variant
DFI	1	159672380	C	T	5738	0.497037	0.057976	0.00706526	2.2908e-16	ENSSSCG00000034988		ENSSSCT00000080171	Transcript	intron_variant,non_coding_transcript_variant	-	-	-	-	-	-	IMPACT=MODIFIER;STRAND=1;VARIANT_CLASS=SNV	Associated variant
DFI	1	159672380	C	T	5738	0.497037	0.057976	0.00706526	2.2908e-16	ENSSSCG00000034988		ENSSSCT00000042012	Transcript	intron_variant,non_coding_transcript_variant	-	-	-	-	-	-	IMPACT=MODIFIER;STRAND=1;VARIANT_CLASS=SNV	Associated variant
DFI	1	159672380	C	T	5738	0.497037	0.057976	0.00706526	2.2908e-16	ENSSSCG00000034988		ENSSSCT00000076334	Transcript	intron_variant,non_coding_transcript_variant	-	-	-	-	-	-	IMPACT=MODIFIER;STRAND=1;VARIANT_CLASS=SNV	Associated variant
DFI	1	159672380	C	T	5738	0.497037	0.057976	0.00706526	2.2908e-16	ENSSSCG00000034988		ENSSSCT00000080171	Transcript	intron_variant,non_coding_transcript_variant	-	-	-	-	-	-	IMPACT=MODIFIER;STRAND=1;VARIANT_CLASS=SNV	Associated variant
DFI	1	159672380	C	T	5738	0.497037	0.057976	0.00706526	2.2908e-16	ENSSSCG00000034988		ENSSSCT00000042012	Transcript	intron_variant,non_coding_transcript_variant	-	-	-	-	-	-	IMPACT=MODIFIER;STRAND=1;VARIANT_CLASS=SNV	Associated variant
DFI	1	159672380	C	T	5738	0.497037	0.057976	0.00706526	2.2908e-16	ENSSSCG00000034988		ENSSSCT00000076334	Transcript	intron_variant,non_coding_transcript_variant	-	-	-	-	-	-	IMPACT=MODIFIER;STRAND=1;VARIANT_CLASS=SNV	Associated variant
DFI	1	159672380	C	T	5738	0.497037	0.057976	0.00706526	2.2908e-16	ENSSSCG00000034988		ENSSSCT00000080171	Transcript	intron_variant,non_coding_transcript_variant	-	-	-	-	-	-	IMPACT=MODIFIER;STRAND=1;VARIANT_CLASS=SNV	Associated variant
DFI	1	159672380	C	T	5738	0.497037	0.057976	0.00706526	2.2908e-16	ENSSSCG00000034988		ENSSSCT00000042012	Transcript	intron_variant,non_coding_transcript_variant	-	-	-	-	-	-	IMPACT=MODIFIER;STRAND=1;VARIANT_CLASS=SNV	Associated variant
DFI	1	159672380	C	T	5738	0.497037	0.057976	0.00706526	2.2908e-16	ENSSSCG00000034988		ENSSSCT00000076334	Transcript	intron_variant,non_coding_transcript_variant	-	-	-	-	-	-	IMPACT=MODIFIER;STRAND=1;VARIANT_CLASS=SNV	Associated variant
DFI	1	159672380	C	T	5738	0.497037	0.057976	0.00706526	2.2908e-16	ENSSSCG00000034988		ENSSSCT00000080171	Transcript	intron_variant,non_coding_transcript_variant	-	-	-	-	-	-	IMPACT=MODIFIER;STRAND=1;VARIANT_CLASS=SNV	Associated variant
DFI	1	159898435	A	G	5738	0.379052	0.0636939	0.00778738	2.85922e-16	ENSSSCG00000004903	CDH20	ENSSSCT00000005409	Transcript	intron_variant	-	-	-	-	-	-	IMPACT=MODIFIER;STRAND=-1;VARIANT_CLASS=SNV;SYMBOL=CDH20;SYMBOL_SOURCE=HGNC;HGNC_ID=HGNC:1760	Associated variant
DFI	1	159898435	A	G	5738	0.379052	0.0636939	0.00778738	2.85922e-16	ENSSSCG00000004903	CDH20	ENSSSCT00000005409	Transcript	intron_variant	-	-	-	-	-	-	IMPACT=MODIFIER;STRAND=-1;VARIANT_CLASS=SNV;SYMBOL=CDH20;SYMBOL_SOURCE=HGNC;HGNC_ID=HGNC:1760	Associated variant
DFI	1	161836742	T	C	5738	0.463663	0.0607075	0.00742519	2.93686e-16	ENSSSCG00000004911		ENSSSCT00000005418	Transcript	intron_variant	-	-	-	-	-	-	IMPACT=MODIFIER;STRAND=-1;VARIANT_CLASS=SNV	Associated variant
DFI	1	161836742	T	C	5738	0.463663	0.0607075	0.00742519	2.93686e-16	ENSSSCG00000004911		ENSSSCT00000005418	Transcript	intron_variant	-	-	-	-	-	-	IMPACT=MODIFIER;STRAND=-1;VARIANT_CLASS=SNV	Associated variant
DFI	1	159890788	T	C	5738	0.381318	0.064167	0.00785605	3.13955e-16	ENSSSCG00000004903	CDH20	ENSSSCT00000005409	Transcript	intron_variant	-	-	-	-	-	-	IMPACT=MODIFIER;STRAND=-1;VARIANT_CLASS=SNV;SYMBOL=CDH20;SYMBOL_SOURCE=HGNC;HGNC_ID=HGNC:1760	Associated variant
DFI	1	159890788	T	C	5738	0.381318	0.064167	0.00785605	3.13955e-16	ENSSSCG00000004903	CDH20	ENSSSCT00000005409	Transcript	intron_variant	-	-	-	-	-	-	IMPACT=MODIFIER;STRAND=-1;VARIANT_CLASS=SNV;SYMBOL=CDH20;SYMBOL_SOURCE=HGNC;HGNC_ID=HGNC:1760	Associated variant
DFI	1	161686878	A	G	5738	0.423144	0.0624214	0.0076721	4.08024e-16	ENSSSCG00000004910	RAX	ENSSSCT00000005417	Transcript	downstream_gene_variant	-	-	-	-	-	-	IMPACT=MODIFIER;DISTANCE=3818;STRAND=1;VARIANT_CLASS=SNV;SYMBOL=RAX;SYMBOL_SOURCE=HGNC;HGNC_ID=HGNC:18662	Associated variant
DFI	1	161686878	A	G	5738	0.423144	0.0624214	0.0076721	4.08024e-16	ENSSSCG00000004910	RAX	ENSSSCT00000005417	Transcript	downstream_gene_variant	-	-	-	-	-	-	IMPACT=MODIFIER;DISTANCE=3818;STRAND=1;VARIANT_CLASS=SNV;SYMBOL=RAX;SYMBOL_SOURCE=HGNC;HGNC_ID=HGNC:18662	Associated variant
DFI	1	161686878	A	G	5738	0.423144	0.0624214	0.0076721	4.08024e-16	ENSSSCG00000004910	RAX	ENSSSCT00000005417	Transcript	downstream_gene_variant	-	-	-	-	-	-	IMPACT=MODIFIER;DISTANCE=3818;STRAND=1;VARIANT_CLASS=SNV;SYMBOL=RAX;SYMBOL_SOURCE=HGNC;HGNC_ID=HGNC:18662	Associated variant
DFI	1	159898292	T	C	5738	0.379575	0.0629659	0.00775085	4.5203e-16	ENSSSCG00000004903	CDH20	ENSSSCT00000005409	Transcript	intron_variant	-	-	-	-	-	-	IMPACT=MODIFIER;STRAND=-1;VARIANT_CLASS=SNV;SYMBOL=CDH20;SYMBOL_SOURCE=HGNC;HGNC_ID=HGNC:1760	Associated variant
DFI	1	159898292	T	C	5738	0.379575	0.0629659	0.00775085	4.5203e-16	ENSSSCG00000004903	CDH20	ENSSSCT00000005409	Transcript	intron_variant	-	-	-	-	-	-	IMPACT=MODIFIER;STRAND=-1;VARIANT_CLASS=SNV;SYMBOL=CDH20;SYMBOL_SOURCE=HGNC;HGNC_ID=HGNC:1760	Associated variant
DFI	1	159892862	C	T	5738	0.378878	0.0638243	0.0078665	4.921e-16	ENSSSCG00000004903	CDH20	ENSSSCT00000005409	Transcript	intron_variant	-	-	-	-	-	-	IMPACT=MODIFIER;STRAND=-1;VARIANT_CLASS=SNV;SYMBOL=CDH20;SYMBOL_SOURCE=HGNC;HGNC_ID=HGNC:1760	Associated variant
DFI	1	159892862	C	T	5738	0.378878	0.0638243	0.0078665	4.921e-16	ENSSSCG00000004903	CDH20	ENSSSCT00000005409	Transcript	intron_variant	-	-	-	-	-	-	IMPACT=MODIFIER;STRAND=-1;VARIANT_CLASS=SNV;SYMBOL=CDH20;SYMBOL_SOURCE=HGNC;HGNC_ID=HGNC:1760	Associated variant
DFI	1	160827384	G	T	5738	0.466452	-0.0577453	0.00712593	5.33828e-16	-		-	-	intergenic_variant	-	-	-	-	-	-	IMPACT=MODIFIER;VARIANT_CLASS=SNV	Associated variant
DFI	1	160827384	G	T	5738	0.466452	-0.0577453	0.00712593	5.33828e-16	-		-	-	intergenic_variant	-	-	-	-	-	-	IMPACT=MODIFIER;VARIANT_CLASS=SNV	Associated variant
DFI	1	160132465	C	T	5738	0.482572	0.0604125	0.00747026	6.11205e-16	-		-	-	intergenic_variant	-	-	-	-	-	-	IMPACT=MODIFIER;VARIANT_CLASS=SNV	Associated variant
DFI	1	160132465	C	T	5738	0.482572	0.0604125	0.00747026	6.11205e-16	-		-	-	intergenic_variant	-	-	-	-	-	-	IMPACT=MODIFIER;VARIANT_CLASS=SNV	Associated variant
DFI	1	161837145	A	T	5738	0.468282	0.0600021	0.0074202	6.14949e-16	ENSSSCG00000004911		ENSSSCT00000005418	Transcript	intron_variant	-	-	-	-	-	-	IMPACT=MODIFIER;STRAND=-1;VARIANT_CLASS=SNV	Associated variant
DFI	1	161837145	A	T	5738	0.468282	0.0600021	0.0074202	6.14949e-16	ENSSSCG00000004911		ENSSSCT00000005418	Transcript	intron_variant	-	-	-	-	-	-	IMPACT=MODIFIER;STRAND=-1;VARIANT_CLASS=SNV	Associated variant
DFI	1	159674358	C	T	5738	0.499129	-0.0587849	0.00727869	6.67664e-16	ENSSSCG00000034988		ENSSSCT00000042012	Transcript	intron_variant,non_coding_transcript_variant	-	-	-	-	-	-	IMPACT=MODIFIER;STRAND=1;VARIANT_CLASS=SNV	Associated variant
DFI	1	159674358	C	T	5738	0.499129	-0.0587849	0.00727869	6.67664e-16	ENSSSCG00000034988		ENSSSCT00000076334	Transcript	intron_variant,non_coding_transcript_variant	-	-	-	-	-	-	IMPACT=MODIFIER;STRAND=1;VARIANT_CLASS=SNV	Associated variant
DFI	1	159674358	C	T	5738	0.499129	-0.0587849	0.00727869	6.67664e-16	ENSSSCG00000034988		ENSSSCT00000080171	Transcript	intron_variant,non_coding_transcript_variant	-	-	-	-	-	-	IMPACT=MODIFIER;STRAND=1;VARIANT_CLASS=SNV	Associated variant
DFI	1	159674358	C	T	5738	0.499129	-0.0587849	0.00727869	6.67664e-16	ENSSSCG00000034988		ENSSSCT00000042012	Transcript	intron_variant,non_coding_transcript_variant	-	-	-	-	-	-	IMPACT=MODIFIER;STRAND=1;VARIANT_CLASS=SNV	Associated variant
DFI	1	159674358	C	T	5738	0.499129	-0.0587849	0.00727869	6.67664e-16	ENSSSCG00000034988		ENSSSCT00000076334	Transcript	intron_variant,non_coding_transcript_variant	-	-	-	-	-	-	IMPACT=MODIFIER;STRAND=1;VARIANT_CLASS=SNV	Associated variant
DFI	1	159674358	C	T	5738	0.499129	-0.0587849	0.00727869	6.67664e-16	ENSSSCG00000034988		ENSSSCT00000080171	Transcript	intron_variant,non_coding_transcript_variant	-	-	-	-	-	-	IMPACT=MODIFIER;STRAND=1;VARIANT_CLASS=SNV	Associated variant
DFI	1	159674358	C	T	5738	0.499129	-0.0587849	0.00727869	6.67664e-16	ENSSSCG00000034988		ENSSSCT00000042012	Transcript	intron_variant,non_coding_transcript_variant	-	-	-	-	-	-	IMPACT=MODIFIER;STRAND=1;VARIANT_CLASS=SNV	Associated variant
DFI	1	159674358	C	T	5738	0.499129	-0.0587849	0.00727869	6.67664e-16	ENSSSCG00000034988		ENSSSCT00000076334	Transcript	intron_variant,non_coding_transcript_variant	-	-	-	-	-	-	IMPACT=MODIFIER;STRAND=1;VARIANT_CLASS=SNV	Associated variant
DFI	1	159674358	C	T	5738	0.499129	-0.0587849	0.00727869	6.67664e-16	ENSSSCG00000034988		ENSSSCT00000080171	Transcript	intron_variant,non_coding_transcript_variant	-	-	-	-	-	-	IMPACT=MODIFIER;STRAND=1;VARIANT_CLASS=SNV	Associated variant
DFI	1	159672400	A	T	5738	0.499477	0.0572535	0.0070897	6.7153e-16	ENSSSCG00000034988		ENSSSCT00000042012	Transcript	intron_variant,non_coding_transcript_variant	-	-	-	-	-	-	IMPACT=MODIFIER;STRAND=1;VARIANT_CLASS=SNV	Associated variant
DFI	1	159672400	A	T	5738	0.499477	0.0572535	0.0070897	6.7153e-16	ENSSSCG00000034988		ENSSSCT00000076334	Transcript	intron_variant,non_coding_transcript_variant	-	-	-	-	-	-	IMPACT=MODIFIER;STRAND=1;VARIANT_CLASS=SNV	Associated variant
DFI	1	159672400	A	T	5738	0.499477	0.0572535	0.0070897	6.7153e-16	ENSSSCG00000034988		ENSSSCT00000080171	Transcript	intron_variant,non_coding_transcript_variant	-	-	-	-	-	-	IMPACT=MODIFIER;STRAND=1;VARIANT_CLASS=SNV	Associated variant
DFI	1	159672400	A	T	5738	0.499477	0.0572535	0.0070897	6.7153e-16	ENSSSCG00000034988		ENSSSCT00000042012	Transcript	intron_variant,non_coding_transcript_variant	-	-	-	-	-	-	IMPACT=MODIFIER;STRAND=1;VARIANT_CLASS=SNV	Associated variant
DFI	1	159672400	A	T	5738	0.499477	0.0572535	0.0070897	6.7153e-16	ENSSSCG00000034988		ENSSSCT00000076334	Transcript	intron_variant,non_coding_transcript_variant	-	-	-	-	-	-	IMPACT=MODIFIER;STRAND=1;VARIANT_CLASS=SNV	Associated variant
DFI	1	159672400	A	T	5738	0.499477	0.0572535	0.0070897	6.7153e-16	ENSSSCG00000034988		ENSSSCT00000080171	Transcript	intron_variant,non_coding_transcript_variant	-	-	-	-	-	-	IMPACT=MODIFIER;STRAND=1;VARIANT_CLASS=SNV	Associated variant
DFI	1	159672400	A	T	5738	0.499477	0.0572535	0.0070897	6.7153e-16	ENSSSCG00000034988		ENSSSCT00000042012	Transcript	intron_variant,non_coding_transcript_variant	-	-	-	-	-	-	IMPACT=MODIFIER;STRAND=1;VARIANT_CLASS=SNV	Associated variant
DFI	1	159672400	A	T	5738	0.499477	0.0572535	0.0070897	6.7153e-16	ENSSSCG00000034988		ENSSSCT00000076334	Transcript	intron_variant,non_coding_transcript_variant	-	-	-	-	-	-	IMPACT=MODIFIER;STRAND=1;VARIANT_CLASS=SNV	Associated variant
DFI	1	159672400	A	T	5738	0.499477	0.0572535	0.0070897	6.7153e-16	ENSSSCG00000034988		ENSSSCT00000080171	Transcript	intron_variant,non_coding_transcript_variant	-	-	-	-	-	-	IMPACT=MODIFIER;STRAND=1;VARIANT_CLASS=SNV	Associated variant
DFI	1	159891928	T	C	5738	0.375828	0.0634683	0.00786957	7.32181e-16	ENSSSCG00000004903	CDH20	ENSSSCT00000005409	Transcript	intron_variant	-	-	-	-	-	-	IMPACT=MODIFIER;STRAND=-1;VARIANT_CLASS=SNV;SYMBOL=CDH20;SYMBOL_SOURCE=HGNC;HGNC_ID=HGNC:1760	Associated variant
DFI	1	159891928	T	C	5738	0.375828	0.0634683	0.00786957	7.32181e-16	ENSSSCG00000004903	CDH20	ENSSSCT00000005409	Transcript	intron_variant	-	-	-	-	-	-	IMPACT=MODIFIER;STRAND=-1;VARIANT_CLASS=SNV;SYMBOL=CDH20;SYMBOL_SOURCE=HGNC;HGNC_ID=HGNC:1760	Associated variant
DFI	1	161688798	T	A	5738	0.425584	0.0620228	0.00769513	7.62967e-16	-		-	-	intergenic_variant	-	-	-	-	-	-	IMPACT=MODIFIER;VARIANT_CLASS=SNV	Associated variant
DFI	1	161688798	T	A	5738	0.425584	0.0620228	0.00769513	7.62967e-16	-		-	-	intergenic_variant	-	-	-	-	-	-	IMPACT=MODIFIER;VARIANT_CLASS=SNV	Associated variant
DFI	1	161688798	T	A	5738	0.425584	0.0620228	0.00769513	7.62967e-16	-		-	-	intergenic_variant	-	-	-	-	-	-	IMPACT=MODIFIER;VARIANT_CLASS=SNV	Associated variant
DFI	1	159674804	T	C	5738	0.497822	0.0574374	0.00713042	7.93068e-16	ENSSSCG00000034988		ENSSSCT00000042012	Transcript	intron_variant,non_coding_transcript_variant	-	-	-	-	-	-	IMPACT=MODIFIER;STRAND=1;VARIANT_CLASS=SNV	Associated variant
DFI	1	159674804	T	C	5738	0.497822	0.0574374	0.00713042	7.93068e-16	ENSSSCG00000034988		ENSSSCT00000076334	Transcript	intron_variant,non_coding_transcript_variant	-	-	-	-	-	-	IMPACT=MODIFIER;STRAND=1;VARIANT_CLASS=SNV	Associated variant
DFI	1	159674804	T	C	5738	0.497822	0.0574374	0.00713042	7.93068e-16	ENSSSCG00000034988		ENSSSCT00000080171	Transcript	intron_variant,non_coding_transcript_variant	-	-	-	-	-	-	IMPACT=MODIFIER;STRAND=1;VARIANT_CLASS=SNV	Associated variant
DFI	1	159674804	T	C	5738	0.497822	0.0574374	0.00713042	7.93068e-16	ENSSSCG00000034988		ENSSSCT00000042012	Transcript	intron_variant,non_coding_transcript_variant	-	-	-	-	-	-	IMPACT=MODIFIER;STRAND=1;VARIANT_CLASS=SNV	Associated variant
DFI	1	159674804	T	C	5738	0.497822	0.0574374	0.00713042	7.93068e-16	ENSSSCG00000034988		ENSSSCT00000076334	Transcript	intron_variant,non_coding_transcript_variant	-	-	-	-	-	-	IMPACT=MODIFIER;STRAND=1;VARIANT_CLASS=SNV	Associated variant
DFI	1	159674804	T	C	5738	0.497822	0.0574374	0.00713042	7.93068e-16	ENSSSCG00000034988		ENSSSCT00000080171	Transcript	intron_variant,non_coding_transcript_variant	-	-	-	-	-	-	IMPACT=MODIFIER;STRAND=1;VARIANT_CLASS=SNV	Associated variant
DFI	1	159674804	T	C	5738	0.497822	0.0574374	0.00713042	7.93068e-16	ENSSSCG00000034988		ENSSSCT00000042012	Transcript	intron_variant,non_coding_transcript_variant	-	-	-	-	-	-	IMPACT=MODIFIER;STRAND=1;VARIANT_CLASS=SNV	Associated variant
DFI	1	159674804	T	C	5738	0.497822	0.0574374	0.00713042	7.93068e-16	ENSSSCG00000034988		ENSSSCT00000076334	Transcript	intron_variant,non_coding_transcript_variant	-	-	-	-	-	-	IMPACT=MODIFIER;STRAND=1;VARIANT_CLASS=SNV	Associated variant
DFI	1	159674804	T	C	5738	0.497822	0.0574374	0.00713042	7.93068e-16	ENSSSCG00000034988		ENSSSCT00000080171	Transcript	intron_variant,non_coding_transcript_variant	-	-	-	-	-	-	IMPACT=MODIFIER;STRAND=1;VARIANT_CLASS=SNV	Associated variant
DFI	1	159672496	T	C	5738	0.49817	-0.0570572	0.00708462	8.03516e-16	ENSSSCG00000034988		ENSSSCT00000042012	Transcript	intron_variant,non_coding_transcript_variant	-	-	-	-	-	-	IMPACT=MODIFIER;STRAND=1;VARIANT_CLASS=SNV	Associated variant
DFI	1	159672496	T	C	5738	0.49817	-0.0570572	0.00708462	8.03516e-16	ENSSSCG00000034988		ENSSSCT00000076334	Transcript	intron_variant,non_coding_transcript_variant	-	-	-	-	-	-	IMPACT=MODIFIER;STRAND=1;VARIANT_CLASS=SNV	Associated variant
DFI	1	159672496	T	C	5738	0.49817	-0.0570572	0.00708462	8.03516e-16	ENSSSCG00000034988		ENSSSCT00000080171	Transcript	intron_variant,non_coding_transcript_variant	-	-	-	-	-	-	IMPACT=MODIFIER;STRAND=1;VARIANT_CLASS=SNV	Associated variant
DFI	1	159672496	T	C	5738	0.49817	-0.0570572	0.00708462	8.03516e-16	ENSSSCG00000034988		ENSSSCT00000042012	Transcript	intron_variant,non_coding_transcript_variant	-	-	-	-	-	-	IMPACT=MODIFIER;STRAND=1;VARIANT_CLASS=SNV	Associated variant
DFI	1	159672496	T	C	5738	0.49817	-0.0570572	0.00708462	8.03516e-16	ENSSSCG00000034988		ENSSSCT00000076334	Transcript	intron_variant,non_coding_transcript_variant	-	-	-	-	-	-	IMPACT=MODIFIER;STRAND=1;VARIANT_CLASS=SNV	Associated variant
DFI	1	159672496	T	C	5738	0.49817	-0.0570572	0.00708462	8.03516e-16	ENSSSCG00000034988		ENSSSCT00000080171	Transcript	intron_variant,non_coding_transcript_variant	-	-	-	-	-	-	IMPACT=MODIFIER;STRAND=1;VARIANT_CLASS=SNV	Associated variant
DFI	1	159672496	T	C	5738	0.49817	-0.0570572	0.00708462	8.03516e-16	ENSSSCG00000034988		ENSSSCT00000042012	Transcript	intron_variant,non_coding_transcript_variant	-	-	-	-	-	-	IMPACT=MODIFIER;STRAND=1;VARIANT_CLASS=SNV	Associated variant
DFI	1	159672496	T	C	5738	0.49817	-0.0570572	0.00708462	8.03516e-16	ENSSSCG00000034988		ENSSSCT00000076334	Transcript	intron_variant,non_coding_transcript_variant	-	-	-	-	-	-	IMPACT=MODIFIER;STRAND=1;VARIANT_CLASS=SNV	Associated variant
DFI	1	159672496	T	C	5738	0.49817	-0.0570572	0.00708462	8.03516e-16	ENSSSCG00000034988		ENSSSCT00000080171	Transcript	intron_variant,non_coding_transcript_variant	-	-	-	-	-	-	IMPACT=MODIFIER;STRAND=1;VARIANT_CLASS=SNV	Associated variant
DFI	1	159672497	G	A	5738	0.49817	-0.0570572	0.00708462	8.03516e-16	ENSSSCG00000034988		ENSSSCT00000042012	Transcript	intron_variant,non_coding_transcript_variant	-	-	-	-	-	-	IMPACT=MODIFIER;STRAND=1;VARIANT_CLASS=SNV	Associated variant
DFI	1	159672497	G	A	5738	0.49817	-0.0570572	0.00708462	8.03516e-16	ENSSSCG00000034988		ENSSSCT00000076334	Transcript	intron_variant,non_coding_transcript_variant	-	-	-	-	-	-	IMPACT=MODIFIER;STRAND=1;VARIANT_CLASS=SNV	Associated variant
DFI	1	159672497	G	A	5738	0.49817	-0.0570572	0.00708462	8.03516e-16	ENSSSCG00000034988		ENSSSCT00000080171	Transcript	intron_variant,non_coding_transcript_variant	-	-	-	-	-	-	IMPACT=MODIFIER;STRAND=1;VARIANT_CLASS=SNV	Associated variant
DFI	1	159672497	G	A	5738	0.49817	-0.0570572	0.00708462	8.03516e-16	ENSSSCG00000034988		ENSSSCT00000042012	Transcript	intron_variant,non_coding_transcript_variant	-	-	-	-	-	-	IMPACT=MODIFIER;STRAND=1;VARIANT_CLASS=SNV	Associated variant
DFI	1	159672497	G	A	5738	0.49817	-0.0570572	0.00708462	8.03516e-16	ENSSSCG00000034988		ENSSSCT00000076334	Transcript	intron_variant,non_coding_transcript_variant	-	-	-	-	-	-	IMPACT=MODIFIER;STRAND=1;VARIANT_CLASS=SNV	Associated variant
DFI	1	159672497	G	A	5738	0.49817	-0.0570572	0.00708462	8.03516e-16	ENSSSCG00000034988		ENSSSCT00000080171	Transcript	intron_variant,non_coding_transcript_variant	-	-	-	-	-	-	IMPACT=MODIFIER;STRAND=1;VARIANT_CLASS=SNV	Associated variant
DFI	1	159672497	G	A	5738	0.49817	-0.0570572	0.00708462	8.03516e-16	ENSSSCG00000034988		ENSSSCT00000042012	Transcript	intron_variant,non_coding_transcript_variant	-	-	-	-	-	-	IMPACT=MODIFIER;STRAND=1;VARIANT_CLASS=SNV	Associated variant
DFI	1	159672497	G	A	5738	0.49817	-0.0570572	0.00708462	8.03516e-16	ENSSSCG00000034988		ENSSSCT00000076334	Transcript	intron_variant,non_coding_transcript_variant	-	-	-	-	-	-	IMPACT=MODIFIER;STRAND=1;VARIANT_CLASS=SNV	Associated variant
DFI	1	159672497	G	A	5738	0.49817	-0.0570572	0.00708462	8.03516e-16	ENSSSCG00000034988		ENSSSCT00000080171	Transcript	intron_variant,non_coding_transcript_variant	-	-	-	-	-	-	IMPACT=MODIFIER;STRAND=1;VARIANT_CLASS=SNV	Associated variant
DFI	1	159673699	A	C	5738	0.497212	0.0582377	0.00723679	8.45408e-16	ENSSSCG00000034988		ENSSSCT00000042012	Transcript	intron_variant,non_coding_transcript_variant	-	-	-	-	-	-	IMPACT=MODIFIER;STRAND=1;VARIANT_CLASS=SNV	Associated variant
DFI	1	159673699	A	C	5738	0.497212	0.0582377	0.00723679	8.45408e-16	ENSSSCG00000034988		ENSSSCT00000076334	Transcript	intron_variant,non_coding_transcript_variant	-	-	-	-	-	-	IMPACT=MODIFIER;STRAND=1;VARIANT_CLASS=SNV	Associated variant
DFI	1	159673699	A	C	5738	0.497212	0.0582377	0.00723679	8.45408e-16	ENSSSCG00000034988		ENSSSCT00000080171	Transcript	intron_variant,non_coding_transcript_variant	-	-	-	-	-	-	IMPACT=MODIFIER;STRAND=1;VARIANT_CLASS=SNV	Associated variant
DFI	1	159673699	A	C	5738	0.497212	0.0582377	0.00723679	8.45408e-16	ENSSSCG00000034988		ENSSSCT00000042012	Transcript	intron_variant,non_coding_transcript_variant	-	-	-	-	-	-	IMPACT=MODIFIER;STRAND=1;VARIANT_CLASS=SNV	Associated variant
DFI	1	159673699	A	C	5738	0.497212	0.0582377	0.00723679	8.45408e-16	ENSSSCG00000034988		ENSSSCT00000076334	Transcript	intron_variant,non_coding_transcript_variant	-	-	-	-	-	-	IMPACT=MODIFIER;STRAND=1;VARIANT_CLASS=SNV	Associated variant
DFI	1	159673699	A	C	5738	0.497212	0.0582377	0.00723679	8.45408e-16	ENSSSCG00000034988		ENSSSCT00000080171	Transcript	intron_variant,non_coding_transcript_variant	-	-	-	-	-	-	IMPACT=MODIFIER;STRAND=1;VARIANT_CLASS=SNV	Associated variant
DFI	1	159673699	A	C	5738	0.497212	0.0582377	0.00723679	8.45408e-16	ENSSSCG00000034988		ENSSSCT00000042012	Transcript	intron_variant,non_coding_transcript_variant	-	-	-	-	-	-	IMPACT=MODIFIER;STRAND=1;VARIANT_CLASS=SNV	Associated variant
DFI	1	159673699	A	C	5738	0.497212	0.0582377	0.00723679	8.45408e-16	ENSSSCG00000034988		ENSSSCT00000076334	Transcript	intron_variant,non_coding_transcript_variant	-	-	-	-	-	-	IMPACT=MODIFIER;STRAND=1;VARIANT_CLASS=SNV	Associated variant
DFI	1	159673699	A	C	5738	0.497212	0.0582377	0.00723679	8.45408e-16	ENSSSCG00000034988		ENSSSCT00000080171	Transcript	intron_variant,non_coding_transcript_variant	-	-	-	-	-	-	IMPACT=MODIFIER;STRAND=1;VARIANT_CLASS=SNV	Associated variant
DFI	1	159697691	A	C	5738	0.497909	-0.0597718	0.00743564	9.09063e-16	ENSSSCG00000034988		ENSSSCT00000042012	Transcript	intron_variant,non_coding_transcript_variant	-	-	-	-	-	-	IMPACT=MODIFIER;STRAND=1;VARIANT_CLASS=SNV	Associated variant
DFI	1	159697691	A	C	5738	0.497909	-0.0597718	0.00743564	9.09063e-16	ENSSSCG00000034988		ENSSSCT00000076334	Transcript	intron_variant,non_coding_transcript_variant	-	-	-	-	-	-	IMPACT=MODIFIER;STRAND=1;VARIANT_CLASS=SNV	Associated variant
DFI	1	159697691	A	C	5738	0.497909	-0.0597718	0.00743564	9.09063e-16	ENSSSCG00000034988		ENSSSCT00000080171	Transcript	intron_variant,non_coding_transcript_variant	-	-	-	-	-	-	IMPACT=MODIFIER;STRAND=1;VARIANT_CLASS=SNV	Associated variant
DFI	1	159697691	A	C	5738	0.497909	-0.0597718	0.00743564	9.09063e-16	ENSSSCG00000034988		ENSSSCT00000042012	Transcript	intron_variant,non_coding_transcript_variant	-	-	-	-	-	-	IMPACT=MODIFIER;STRAND=1;VARIANT_CLASS=SNV	Associated variant
DFI	1	159697691	A	C	5738	0.497909	-0.0597718	0.00743564	9.09063e-16	ENSSSCG00000034988		ENSSSCT00000076334	Transcript	intron_variant,non_coding_transcript_variant	-	-	-	-	-	-	IMPACT=MODIFIER;STRAND=1;VARIANT_CLASS=SNV	Associated variant
DFI	1	159697691	A	C	5738	0.497909	-0.0597718	0.00743564	9.09063e-16	ENSSSCG00000034988		ENSSSCT00000080171	Transcript	intron_variant,non_coding_transcript_variant	-	-	-	-	-	-	IMPACT=MODIFIER;STRAND=1;VARIANT_CLASS=SNV	Associated variant
DFI	1	159697691	A	C	5738	0.497909	-0.0597718	0.00743564	9.09063e-16	ENSSSCG00000034988		ENSSSCT00000042012	Transcript	intron_variant,non_coding_transcript_variant	-	-	-	-	-	-	IMPACT=MODIFIER;STRAND=1;VARIANT_CLASS=SNV	Associated variant
DFI	1	159697691	A	C	5738	0.497909	-0.0597718	0.00743564	9.09063e-16	ENSSSCG00000034988		ENSSSCT00000076334	Transcript	intron_variant,non_coding_transcript_variant	-	-	-	-	-	-	IMPACT=MODIFIER;STRAND=1;VARIANT_CLASS=SNV	Associated variant
DFI	1	159697691	A	C	5738	0.497909	-0.0597718	0.00743564	9.09063e-16	ENSSSCG00000034988		ENSSSCT00000080171	Transcript	intron_variant,non_coding_transcript_variant	-	-	-	-	-	-	IMPACT=MODIFIER;STRAND=1;VARIANT_CLASS=SNV	Associated variant
DFI	1	161835581	T	C	5738	0.44824	0.0585766	0.0072893	9.28414e-16	ENSSSCG00000004911		ENSSSCT00000005418	Transcript	intron_variant	-	-	-	-	-	-	IMPACT=MODIFIER;STRAND=-1;VARIANT_CLASS=SNV	Associated variant
DFI	1	161835581	T	C	5738	0.44824	0.0585766	0.0072893	9.28414e-16	ENSSSCG00000004911		ENSSSCT00000005418	Transcript	intron_variant	-	-	-	-	-	-	IMPACT=MODIFIER;STRAND=-1;VARIANT_CLASS=SNV	Associated variant
DFI	1	159673730	C	T	5738	0.497996	0.0579713	0.00722465	1.02277e-15	ENSSSCG00000034988		ENSSSCT00000042012	Transcript	intron_variant,non_coding_transcript_variant	-	-	-	-	-	-	IMPACT=MODIFIER;STRAND=1;VARIANT_CLASS=SNV	Associated variant
DFI	1	159673730	C	T	5738	0.497996	0.0579713	0.00722465	1.02277e-15	ENSSSCG00000034988		ENSSSCT00000076334	Transcript	intron_variant,non_coding_transcript_variant	-	-	-	-	-	-	IMPACT=MODIFIER;STRAND=1;VARIANT_CLASS=SNV	Associated variant
DFI	1	159673730	C	T	5738	0.497996	0.0579713	0.00722465	1.02277e-15	ENSSSCG00000034988		ENSSSCT00000080171	Transcript	intron_variant,non_coding_transcript_variant	-	-	-	-	-	-	IMPACT=MODIFIER;STRAND=1;VARIANT_CLASS=SNV	Associated variant
DFI	1	159673730	C	T	5738	0.497996	0.0579713	0.00722465	1.02277e-15	ENSSSCG00000034988		ENSSSCT00000042012	Transcript	intron_variant,non_coding_transcript_variant	-	-	-	-	-	-	IMPACT=MODIFIER;STRAND=1;VARIANT_CLASS=SNV	Associated variant
DFI	1	159673730	C	T	5738	0.497996	0.0579713	0.00722465	1.02277e-15	ENSSSCG00000034988		ENSSSCT00000076334	Transcript	intron_variant,non_coding_transcript_variant	-	-	-	-	-	-	IMPACT=MODIFIER;STRAND=1;VARIANT_CLASS=SNV	Associated variant
DFI	1	159673730	C	T	5738	0.497996	0.0579713	0.00722465	1.02277e-15	ENSSSCG00000034988		ENSSSCT00000080171	Transcript	intron_variant,non_coding_transcript_variant	-	-	-	-	-	-	IMPACT=MODIFIER;STRAND=1;VARIANT_CLASS=SNV	Associated variant
DFI	1	159673730	C	T	5738	0.497996	0.0579713	0.00722465	1.02277e-15	ENSSSCG00000034988		ENSSSCT00000042012	Transcript	intron_variant,non_coding_transcript_variant	-	-	-	-	-	-	IMPACT=MODIFIER;STRAND=1;VARIANT_CLASS=SNV	Associated variant
DFI	1	159673730	C	T	5738	0.497996	0.0579713	0.00722465	1.02277e-15	ENSSSCG00000034988		ENSSSCT00000076334	Transcript	intron_variant,non_coding_transcript_variant	-	-	-	-	-	-	IMPACT=MODIFIER;STRAND=1;VARIANT_CLASS=SNV	Associated variant
DFI	1	159673730	C	T	5738	0.497996	0.0579713	0.00722465	1.02277e-15	ENSSSCG00000034988		ENSSSCT00000080171	Transcript	intron_variant,non_coding_transcript_variant	-	-	-	-	-	-	IMPACT=MODIFIER;STRAND=1;VARIANT_CLASS=SNV	Associated variant
DFI	1	162280315	A	T	5738	0.421488	0.0611552	0.0076266	1.06894e-15	ENSSSCG00000004918	ALPK2	ENSSSCT00000005427	Transcript	intron_variant	-	-	-	-	-	-	IMPACT=MODIFIER;STRAND=1;VARIANT_CLASS=SNV;SYMBOL=ALPK2;SYMBOL_SOURCE=HGNC;HGNC_ID=HGNC:20565	Associated variant
DFI	1	162280315	A	T	5738	0.421488	0.0611552	0.0076266	1.06894e-15	ENSSSCG00000004918	ALPK2	ENSSSCT00000041269	Transcript	intron_variant	-	-	-	-	-	-	IMPACT=MODIFIER;STRAND=1;VARIANT_CLASS=SNV;SYMBOL=ALPK2;SYMBOL_SOURCE=HGNC;HGNC_ID=HGNC:20565	Associated variant
DFI	1	162280315	A	T	5738	0.421488	0.0611552	0.0076266	1.06894e-15	ENSSSCG00000004918	ALPK2	ENSSSCT00000062871	Transcript	intron_variant	-	-	-	-	-	-	IMPACT=MODIFIER;STRAND=1;VARIANT_CLASS=SNV;SYMBOL=ALPK2;SYMBOL_SOURCE=HGNC;HGNC_ID=HGNC:20565	Associated variant
DFI	1	162280315	A	T	5738	0.421488	0.0611552	0.0076266	1.06894e-15	ENSSSCG00000004918	ALPK2	ENSSSCT00000005427	Transcript	intron_variant	-	-	-	-	-	-	IMPACT=MODIFIER;STRAND=1;VARIANT_CLASS=SNV;SYMBOL=ALPK2;SYMBOL_SOURCE=HGNC;HGNC_ID=HGNC:20565	Associated variant
DFI	1	162280315	A	T	5738	0.421488	0.0611552	0.0076266	1.06894e-15	ENSSSCG00000004918	ALPK2	ENSSSCT00000041269	Transcript	intron_variant	-	-	-	-	-	-	IMPACT=MODIFIER;STRAND=1;VARIANT_CLASS=SNV;SYMBOL=ALPK2;SYMBOL_SOURCE=HGNC;HGNC_ID=HGNC:20565	Associated variant
DFI	1	162280315	A	T	5738	0.421488	0.0611552	0.0076266	1.06894e-15	ENSSSCG00000004918	ALPK2	ENSSSCT00000062871	Transcript	intron_variant	-	-	-	-	-	-	IMPACT=MODIFIER;STRAND=1;VARIANT_CLASS=SNV;SYMBOL=ALPK2;SYMBOL_SOURCE=HGNC;HGNC_ID=HGNC:20565	Associated variant
DFI	1	159673279	T	C	5738	0.497386	0.0579696	0.00723019	1.0773e-15	ENSSSCG00000034988		ENSSSCT00000042012	Transcript	intron_variant,non_coding_transcript_variant	-	-	-	-	-	-	IMPACT=MODIFIER;STRAND=1;VARIANT_CLASS=SNV	Associated variant
DFI	1	159673279	T	C	5738	0.497386	0.0579696	0.00723019	1.0773e-15	ENSSSCG00000034988		ENSSSCT00000076334	Transcript	intron_variant,non_coding_transcript_variant	-	-	-	-	-	-	IMPACT=MODIFIER;STRAND=1;VARIANT_CLASS=SNV	Associated variant
DFI	1	159673279	T	C	5738	0.497386	0.0579696	0.00723019	1.0773e-15	ENSSSCG00000034988		ENSSSCT00000080171	Transcript	intron_variant,non_coding_transcript_variant	-	-	-	-	-	-	IMPACT=MODIFIER;STRAND=1;VARIANT_CLASS=SNV	Associated variant
DFI	1	159673279	T	C	5738	0.497386	0.0579696	0.00723019	1.0773e-15	ENSSSCG00000034988		ENSSSCT00000042012	Transcript	intron_variant,non_coding_transcript_variant	-	-	-	-	-	-	IMPACT=MODIFIER;STRAND=1;VARIANT_CLASS=SNV	Associated variant
DFI	1	159673279	T	C	5738	0.497386	0.0579696	0.00723019	1.0773e-15	ENSSSCG00000034988		ENSSSCT00000076334	Transcript	intron_variant,non_coding_transcript_variant	-	-	-	-	-	-	IMPACT=MODIFIER;STRAND=1;VARIANT_CLASS=SNV	Associated variant
DFI	1	159673279	T	C	5738	0.497386	0.0579696	0.00723019	1.0773e-15	ENSSSCG00000034988		ENSSSCT00000080171	Transcript	intron_variant,non_coding_transcript_variant	-	-	-	-	-	-	IMPACT=MODIFIER;STRAND=1;VARIANT_CLASS=SNV	Associated variant
DFI	1	159890563	T	C	5738	0.379139	0.0631358	0.00787717	1.10099e-15	ENSSSCG00000004903	CDH20	ENSSSCT00000005409	Transcript	intron_variant	-	-	-	-	-	-	IMPACT=MODIFIER;STRAND=-1;VARIANT_CLASS=SNV;SYMBOL=CDH20;SYMBOL_SOURCE=HGNC;HGNC_ID=HGNC:1760	Associated variant
DFI	1	159890563	T	C	5738	0.379139	0.0631358	0.00787717	1.10099e-15	ENSSSCG00000004903	CDH20	ENSSSCT00000005409	Transcript	intron_variant	-	-	-	-	-	-	IMPACT=MODIFIER;STRAND=-1;VARIANT_CLASS=SNV;SYMBOL=CDH20;SYMBOL_SOURCE=HGNC;HGNC_ID=HGNC:1760	Associated variant
DFI	1	159890849	C	T	5738	0.38062	0.0626124	0.00781399	1.12066e-15	ENSSSCG00000004903	CDH20	ENSSSCT00000005409	Transcript	intron_variant	-	-	-	-	-	-	IMPACT=MODIFIER;STRAND=-1;VARIANT_CLASS=SNV;SYMBOL=CDH20;SYMBOL_SOURCE=HGNC;HGNC_ID=HGNC:1760	Associated variant
DFI	1	159890849	C	T	5738	0.38062	0.0626124	0.00781399	1.12066e-15	ENSSSCG00000004903	CDH20	ENSSSCT00000005409	Transcript	intron_variant	-	-	-	-	-	-	IMPACT=MODIFIER;STRAND=-1;VARIANT_CLASS=SNV;SYMBOL=CDH20;SYMBOL_SOURCE=HGNC;HGNC_ID=HGNC:1760	Associated variant
DFI	1	159672500	G	A	5738	0.498432	-0.0567751	0.00708769	1.14353e-15	ENSSSCG00000034988		ENSSSCT00000042012	Transcript	intron_variant,non_coding_transcript_variant	-	-	-	-	-	-	IMPACT=MODIFIER;STRAND=1;VARIANT_CLASS=SNV	Associated variant
DFI	1	159672500	G	A	5738	0.498432	-0.0567751	0.00708769	1.14353e-15	ENSSSCG00000034988		ENSSSCT00000076334	Transcript	intron_variant,non_coding_transcript_variant	-	-	-	-	-	-	IMPACT=MODIFIER;STRAND=1;VARIANT_CLASS=SNV	Associated variant
DFI	1	159672500	G	A	5738	0.498432	-0.0567751	0.00708769	1.14353e-15	ENSSSCG00000034988		ENSSSCT00000080171	Transcript	intron_variant,non_coding_transcript_variant	-	-	-	-	-	-	IMPACT=MODIFIER;STRAND=1;VARIANT_CLASS=SNV	Associated variant
DFI	1	159672500	G	A	5738	0.498432	-0.0567751	0.00708769	1.14353e-15	ENSSSCG00000034988		ENSSSCT00000042012	Transcript	intron_variant,non_coding_transcript_variant	-	-	-	-	-	-	IMPACT=MODIFIER;STRAND=1;VARIANT_CLASS=SNV	Associated variant
DFI	1	159672500	G	A	5738	0.498432	-0.0567751	0.00708769	1.14353e-15	ENSSSCG00000034988		ENSSSCT00000076334	Transcript	intron_variant,non_coding_transcript_variant	-	-	-	-	-	-	IMPACT=MODIFIER;STRAND=1;VARIANT_CLASS=SNV	Associated variant
DFI	1	159672500	G	A	5738	0.498432	-0.0567751	0.00708769	1.14353e-15	ENSSSCG00000034988		ENSSSCT00000080171	Transcript	intron_variant,non_coding_transcript_variant	-	-	-	-	-	-	IMPACT=MODIFIER;STRAND=1;VARIANT_CLASS=SNV	Associated variant
DFI	1	159672500	G	A	5738	0.498432	-0.0567751	0.00708769	1.14353e-15	ENSSSCG00000034988		ENSSSCT00000042012	Transcript	intron_variant,non_coding_transcript_variant	-	-	-	-	-	-	IMPACT=MODIFIER;STRAND=1;VARIANT_CLASS=SNV	Associated variant
DFI	1	159672500	G	A	5738	0.498432	-0.0567751	0.00708769	1.14353e-15	ENSSSCG00000034988		ENSSSCT00000076334	Transcript	intron_variant,non_coding_transcript_variant	-	-	-	-	-	-	IMPACT=MODIFIER;STRAND=1;VARIANT_CLASS=SNV	Associated variant
DFI	1	159672500	G	A	5738	0.498432	-0.0567751	0.00708769	1.14353e-15	ENSSSCG00000034988		ENSSSCT00000080171	Transcript	intron_variant,non_coding_transcript_variant	-	-	-	-	-	-	IMPACT=MODIFIER;STRAND=1;VARIANT_CLASS=SNV	Associated variant
DFI	1	161836454	A	C	5738	0.465145	0.0594117	0.00741877	1.16312e-15	ENSSSCG00000004911	LOW	ENSSSCT00000005418	Transcript	synonymous_variant	740	702	234	L	ctG/ctT	-	IMPACT=LOW;STRAND=-1;VARIANT_CLASS=SNV	Associated variant
DFI	1	161836454	A	C	5738	0.465145	0.0594117	0.00741877	1.16312e-15	ENSSSCG00000004911	LOW	ENSSSCT00000005418	Transcript	synonymous_variant	740	702	234	L	ctG/ctT	-	IMPACT=LOW;STRAND=-1;VARIANT_CLASS=SNV	Associated variant
DFI	1	159674823	T	C	5738	0.496776	0.0570153	0.00712007	1.16895e-15	ENSSSCG00000034988		ENSSSCT00000042012	Transcript	intron_variant,non_coding_transcript_variant	-	-	-	-	-	-	IMPACT=MODIFIER;STRAND=1;VARIANT_CLASS=SNV	Associated variant
DFI	1	159674823	T	C	5738	0.496776	0.0570153	0.00712007	1.16895e-15	ENSSSCG00000034988		ENSSSCT00000076334	Transcript	intron_variant,non_coding_transcript_variant	-	-	-	-	-	-	IMPACT=MODIFIER;STRAND=1;VARIANT_CLASS=SNV	Associated variant
DFI	1	159674823	T	C	5738	0.496776	0.0570153	0.00712007	1.16895e-15	ENSSSCG00000034988		ENSSSCT00000080171	Transcript	intron_variant,non_coding_transcript_variant	-	-	-	-	-	-	IMPACT=MODIFIER;STRAND=1;VARIANT_CLASS=SNV	Associated variant
DFI	1	159674823	T	C	5738	0.496776	0.0570153	0.00712007	1.16895e-15	ENSSSCG00000034988		ENSSSCT00000042012	Transcript	intron_variant,non_coding_transcript_variant	-	-	-	-	-	-	IMPACT=MODIFIER;STRAND=1;VARIANT_CLASS=SNV	Associated variant
DFI	1	159674823	T	C	5738	0.496776	0.0570153	0.00712007	1.16895e-15	ENSSSCG00000034988		ENSSSCT00000076334	Transcript	intron_variant,non_coding_transcript_variant	-	-	-	-	-	-	IMPACT=MODIFIER;STRAND=1;VARIANT_CLASS=SNV	Associated variant
DFI	1	159674823	T	C	5738	0.496776	0.0570153	0.00712007	1.16895e-15	ENSSSCG00000034988		ENSSSCT00000080171	Transcript	intron_variant,non_coding_transcript_variant	-	-	-	-	-	-	IMPACT=MODIFIER;STRAND=1;VARIANT_CLASS=SNV	Associated variant
DFI	1	159674823	T	C	5738	0.496776	0.0570153	0.00712007	1.16895e-15	ENSSSCG00000034988		ENSSSCT00000042012	Transcript	intron_variant,non_coding_transcript_variant	-	-	-	-	-	-	IMPACT=MODIFIER;STRAND=1;VARIANT_CLASS=SNV	Associated variant
DFI	1	159674823	T	C	5738	0.496776	0.0570153	0.00712007	1.16895e-15	ENSSSCG00000034988		ENSSSCT00000076334	Transcript	intron_variant,non_coding_transcript_variant	-	-	-	-	-	-	IMPACT=MODIFIER;STRAND=1;VARIANT_CLASS=SNV	Associated variant
DFI	1	159674823	T	C	5738	0.496776	0.0570153	0.00712007	1.16895e-15	ENSSSCG00000034988		ENSSSCT00000080171	Transcript	intron_variant,non_coding_transcript_variant	-	-	-	-	-	-	IMPACT=MODIFIER;STRAND=1;VARIANT_CLASS=SNV	Associated variant
DFI	1	159678249	G	C	5738	0.49573	-0.0585654	0.00732311	1.27139e-15	ENSSSCG00000034988		ENSSSCT00000042012	Transcript	intron_variant,non_coding_transcript_variant	-	-	-	-	-	-	IMPACT=MODIFIER;STRAND=1;VARIANT_CLASS=SNV	Associated variant
DFI	1	159678249	G	C	5738	0.49573	-0.0585654	0.00732311	1.27139e-15	ENSSSCG00000034988		ENSSSCT00000076334	Transcript	intron_variant,non_coding_transcript_variant	-	-	-	-	-	-	IMPACT=MODIFIER;STRAND=1;VARIANT_CLASS=SNV	Associated variant
DFI	1	159678249	G	C	5738	0.49573	-0.0585654	0.00732311	1.27139e-15	ENSSSCG00000034988		ENSSSCT00000080171	Transcript	intron_variant,non_coding_transcript_variant	-	-	-	-	-	-	IMPACT=MODIFIER;STRAND=1;VARIANT_CLASS=SNV	Associated variant
DFI	1	159678249	G	C	5738	0.49573	-0.0585654	0.00732311	1.27139e-15	ENSSSCG00000034988		ENSSSCT00000042012	Transcript	intron_variant,non_coding_transcript_variant	-	-	-	-	-	-	IMPACT=MODIFIER;STRAND=1;VARIANT_CLASS=SNV	Associated variant
DFI	1	159678249	G	C	5738	0.49573	-0.0585654	0.00732311	1.27139e-15	ENSSSCG00000034988		ENSSSCT00000076334	Transcript	intron_variant,non_coding_transcript_variant	-	-	-	-	-	-	IMPACT=MODIFIER;STRAND=1;VARIANT_CLASS=SNV	Associated variant
DFI	1	159678249	G	C	5738	0.49573	-0.0585654	0.00732311	1.27139e-15	ENSSSCG00000034988		ENSSSCT00000080171	Transcript	intron_variant,non_coding_transcript_variant	-	-	-	-	-	-	IMPACT=MODIFIER;STRAND=1;VARIANT_CLASS=SNV	Associated variant
DFI	1	159678249	G	C	5738	0.49573	-0.0585654	0.00732311	1.27139e-15	ENSSSCG00000034988		ENSSSCT00000042012	Transcript	intron_variant,non_coding_transcript_variant	-	-	-	-	-	-	IMPACT=MODIFIER;STRAND=1;VARIANT_CLASS=SNV	Associated variant
DFI	1	159678249	G	C	5738	0.49573	-0.0585654	0.00732311	1.27139e-15	ENSSSCG00000034988		ENSSSCT00000076334	Transcript	intron_variant,non_coding_transcript_variant	-	-	-	-	-	-	IMPACT=MODIFIER;STRAND=1;VARIANT_CLASS=SNV	Associated variant
DFI	1	159678249	G	C	5738	0.49573	-0.0585654	0.00732311	1.27139e-15	ENSSSCG00000034988		ENSSSCT00000080171	Transcript	intron_variant,non_coding_transcript_variant	-	-	-	-	-	-	IMPACT=MODIFIER;STRAND=1;VARIANT_CLASS=SNV	Associated variant
DFI	1	159880355	G	A	5738	0.382276	0.0627946	0.00785858	1.34303e-15	ENSSSCG00000004903	CDH20	ENSSSCT00000005409	Transcript	intron_variant	-	-	-	-	-	-	IMPACT=MODIFIER;STRAND=-1;VARIANT_CLASS=SNV;SYMBOL=CDH20;SYMBOL_SOURCE=HGNC;HGNC_ID=HGNC:1760	Associated variant
DFI	1	159880355	G	A	5738	0.382276	0.0627946	0.00785858	1.34303e-15	ENSSSCG00000004903	CDH20	ENSSSCT00000005409	Transcript	intron_variant	-	-	-	-	-	-	IMPACT=MODIFIER;STRAND=-1;VARIANT_CLASS=SNV;SYMBOL=CDH20;SYMBOL_SOURCE=HGNC;HGNC_ID=HGNC:1760	Associated variant
DFI	1	161505928	A	G	5738	0.424712	0.0607509	0.00760564	1.37576e-15	ENSSSCG00000004907	CCBE1	ENSSSCT00000005413	Transcript	intron_variant	-	-	-	-	-	-	IMPACT=MODIFIER;STRAND=1;VARIANT_CLASS=SNV;SYMBOL=CCBE1;SYMBOL_SOURCE=HGNC;HGNC_ID=HGNC:29426	Associated variant
DFI	1	161505928	A	G	5738	0.424712	0.0607509	0.00760564	1.37576e-15	ENSSSCG00000004907	CCBE1	ENSSSCT00000067151	Transcript	intron_variant	-	-	-	-	-	-	IMPACT=MODIFIER;STRAND=1;VARIANT_CLASS=SNV;SYMBOL=CCBE1;SYMBOL_SOURCE=HGNC;HGNC_ID=HGNC:29426	Associated variant
DFI	1	161505928	A	G	5738	0.424712	0.0607509	0.00760564	1.37576e-15	ENSSSCG00000004907	CCBE1	ENSSSCT00000005413	Transcript	intron_variant	-	-	-	-	-	-	IMPACT=MODIFIER;STRAND=1;VARIANT_CLASS=SNV;SYMBOL=CCBE1;SYMBOL_SOURCE=HGNC;HGNC_ID=HGNC:29426	Associated variant
DFI	1	161505928	A	G	5738	0.424712	0.0607509	0.00760564	1.37576e-15	ENSSSCG00000004907	CCBE1	ENSSSCT00000067151	Transcript	intron_variant	-	-	-	-	-	-	IMPACT=MODIFIER;STRAND=1;VARIANT_CLASS=SNV;SYMBOL=CCBE1;SYMBOL_SOURCE=HGNC;HGNC_ID=HGNC:29426	Associated variant
DFI	1	159886425	A	C	5738	0.381927	0.0626392	0.0078444	1.40282e-15	ENSSSCG00000004903	CDH20	ENSSSCT00000005409	Transcript	intron_variant	-	-	-	-	-	-	IMPACT=MODIFIER;STRAND=-1;VARIANT_CLASS=SNV;SYMBOL=CDH20;SYMBOL_SOURCE=HGNC;HGNC_ID=HGNC:1760	Associated variant
DFI	1	159886425	A	C	5738	0.381927	0.0626392	0.0078444	1.40282e-15	ENSSSCG00000004903	CDH20	ENSSSCT00000005409	Transcript	intron_variant	-	-	-	-	-	-	IMPACT=MODIFIER;STRAND=-1;VARIANT_CLASS=SNV;SYMBOL=CDH20;SYMBOL_SOURCE=HGNC;HGNC_ID=HGNC:1760	Associated variant
DFI	1	161839715	A	G	5738	0.468369	0.0603008	0.0075525	1.41417e-15	ENSSSCG00000004911		ENSSSCT00000005418	Transcript	intron_variant	-	-	-	-	-	-	IMPACT=MODIFIER;STRAND=-1;VARIANT_CLASS=SNV	Associated variant
DFI	1	161839715	A	G	5738	0.468369	0.0603008	0.0075525	1.41417e-15	ENSSSCG00000004911		ENSSSCT00000005418	Transcript	intron_variant	-	-	-	-	-	-	IMPACT=MODIFIER;STRAND=-1;VARIANT_CLASS=SNV	Associated variant
DFI	1	161930195	A	G	5738	0.434908	0.061331	0.00768873	1.50256e-15	ENSSSCG00000034704	ZNF532	ENSSSCT00000005423	Transcript	intron_variant	-	-	-	-	-	-	IMPACT=MODIFIER;STRAND=-1;VARIANT_CLASS=SNV;SYMBOL=ZNF532;SYMBOL_SOURCE=HGNC;HGNC_ID=HGNC:30940	Associated variant
DFI	1	161930195	A	G	5738	0.434908	0.061331	0.00768873	1.50256e-15	ENSSSCG00000034704	ZNF532	ENSSSCT00000041916	Transcript	intron_variant	-	-	-	-	-	-	IMPACT=MODIFIER;STRAND=-1;VARIANT_CLASS=SNV;SYMBOL=ZNF532;SYMBOL_SOURCE=HGNC;HGNC_ID=HGNC:30940	Associated variant
DFI	1	161930195	A	G	5738	0.434908	0.061331	0.00768873	1.50256e-15	ENSSSCG00000034704	ZNF532	ENSSSCT00000057907	Transcript	intron_variant	-	-	-	-	-	-	IMPACT=MODIFIER;STRAND=-1;VARIANT_CLASS=SNV;SYMBOL=ZNF532;SYMBOL_SOURCE=HGNC;HGNC_ID=HGNC:30940	Associated variant
DFI	1	161930195	A	G	5738	0.434908	0.061331	0.00768873	1.50256e-15	ENSSSCG00000034704	ZNF532	ENSSSCT00000058237	Transcript	intron_variant	-	-	-	-	-	-	IMPACT=MODIFIER;STRAND=-1;VARIANT_CLASS=SNV;SYMBOL=ZNF532;SYMBOL_SOURCE=HGNC;HGNC_ID=HGNC:30940	Associated variant
DFI	1	161930195	A	G	5738	0.434908	0.061331	0.00768873	1.50256e-15	ENSSSCG00000034704	ZNF532	ENSSSCT00000062940	Transcript	intron_variant	-	-	-	-	-	-	IMPACT=MODIFIER;STRAND=-1;VARIANT_CLASS=SNV;SYMBOL=ZNF532;SYMBOL_SOURCE=HGNC;HGNC_ID=HGNC:30940	Associated variant
DFI	1	161930195	A	G	5738	0.434908	0.061331	0.00768873	1.50256e-15	ENSSSCG00000034704	ZNF532	ENSSSCT00000005423	Transcript	intron_variant	-	-	-	-	-	-	IMPACT=MODIFIER;STRAND=-1;VARIANT_CLASS=SNV;SYMBOL=ZNF532;SYMBOL_SOURCE=HGNC;HGNC_ID=HGNC:30940	Associated variant
DFI	1	161930195	A	G	5738	0.434908	0.061331	0.00768873	1.50256e-15	ENSSSCG00000034704	ZNF532	ENSSSCT00000041916	Transcript	intron_variant	-	-	-	-	-	-	IMPACT=MODIFIER;STRAND=-1;VARIANT_CLASS=SNV;SYMBOL=ZNF532;SYMBOL_SOURCE=HGNC;HGNC_ID=HGNC:30940	Associated variant
DFI	1	161930195	A	G	5738	0.434908	0.061331	0.00768873	1.50256e-15	ENSSSCG00000034704	ZNF532	ENSSSCT00000057907	Transcript	intron_variant	-	-	-	-	-	-	IMPACT=MODIFIER;STRAND=-1;VARIANT_CLASS=SNV;SYMBOL=ZNF532;SYMBOL_SOURCE=HGNC;HGNC_ID=HGNC:30940	Associated variant
DFI	1	161930195	A	G	5738	0.434908	0.061331	0.00768873	1.50256e-15	ENSSSCG00000034704	ZNF532	ENSSSCT00000058237	Transcript	intron_variant	-	-	-	-	-	-	IMPACT=MODIFIER;STRAND=-1;VARIANT_CLASS=SNV;SYMBOL=ZNF532;SYMBOL_SOURCE=HGNC;HGNC_ID=HGNC:30940	Associated variant
DFI	1	161930195	A	G	5738	0.434908	0.061331	0.00768873	1.50256e-15	ENSSSCG00000034704	ZNF532	ENSSSCT00000062940	Transcript	intron_variant	-	-	-	-	-	-	IMPACT=MODIFIER;STRAND=-1;VARIANT_CLASS=SNV;SYMBOL=ZNF532;SYMBOL_SOURCE=HGNC;HGNC_ID=HGNC:30940	Associated variant
DFI	1	159671033	G	A	5738	0.492419	-0.0577737	0.00724354	1.5128e-15	ENSSSCG00000034988		ENSSSCT00000042012	Transcript	intron_variant,non_coding_transcript_variant	-	-	-	-	-	-	IMPACT=MODIFIER;STRAND=1;VARIANT_CLASS=SNV	Associated variant
DFI	1	159671033	G	A	5738	0.492419	-0.0577737	0.00724354	1.5128e-15	ENSSSCG00000034988		ENSSSCT00000076334	Transcript	intron_variant,non_coding_transcript_variant	-	-	-	-	-	-	IMPACT=MODIFIER;STRAND=1;VARIANT_CLASS=SNV	Associated variant
DFI	1	159671033	G	A	5738	0.492419	-0.0577737	0.00724354	1.5128e-15	ENSSSCG00000034988		ENSSSCT00000080171	Transcript	intron_variant,non_coding_transcript_variant	-	-	-	-	-	-	IMPACT=MODIFIER;STRAND=1;VARIANT_CLASS=SNV	Associated variant
DFI	1	159671033	G	A	5738	0.492419	-0.0577737	0.00724354	1.5128e-15	ENSSSCG00000034988		ENSSSCT00000042012	Transcript	intron_variant,non_coding_transcript_variant	-	-	-	-	-	-	IMPACT=MODIFIER;STRAND=1;VARIANT_CLASS=SNV	Associated variant
DFI	1	159671033	G	A	5738	0.492419	-0.0577737	0.00724354	1.5128e-15	ENSSSCG00000034988		ENSSSCT00000076334	Transcript	intron_variant,non_coding_transcript_variant	-	-	-	-	-	-	IMPACT=MODIFIER;STRAND=1;VARIANT_CLASS=SNV	Associated variant
DFI	1	159671033	G	A	5738	0.492419	-0.0577737	0.00724354	1.5128e-15	ENSSSCG00000034988		ENSSSCT00000080171	Transcript	intron_variant,non_coding_transcript_variant	-	-	-	-	-	-	IMPACT=MODIFIER;STRAND=1;VARIANT_CLASS=SNV	Associated variant
DFI	1	159670216	T	C	5738	0.497299	0.0578796	0.00725994	1.55546e-15	ENSSSCG00000034988		ENSSSCT00000042012	Transcript	intron_variant,non_coding_transcript_variant	-	-	-	-	-	-	IMPACT=MODIFIER;STRAND=1;VARIANT_CLASS=SNV	Associated variant
DFI	1	159670216	T	C	5738	0.497299	0.0578796	0.00725994	1.55546e-15	ENSSSCG00000034988		ENSSSCT00000076334	Transcript	intron_variant,non_coding_transcript_variant	-	-	-	-	-	-	IMPACT=MODIFIER;STRAND=1;VARIANT_CLASS=SNV	Associated variant
DFI	1	159670216	T	C	5738	0.497299	0.0578796	0.00725994	1.55546e-15	ENSSSCG00000034988		ENSSSCT00000080171	Transcript	intron_variant,non_coding_transcript_variant	-	-	-	-	-	-	IMPACT=MODIFIER;STRAND=1;VARIANT_CLASS=SNV	Associated variant
DFI	1	159670216	T	C	5738	0.497299	0.0578796	0.00725994	1.55546e-15	ENSSSCG00000034988		ENSSSCT00000042012	Transcript	intron_variant,non_coding_transcript_variant	-	-	-	-	-	-	IMPACT=MODIFIER;STRAND=1;VARIANT_CLASS=SNV	Associated variant
DFI	1	159670216	T	C	5738	0.497299	0.0578796	0.00725994	1.55546e-15	ENSSSCG00000034988		ENSSSCT00000076334	Transcript	intron_variant,non_coding_transcript_variant	-	-	-	-	-	-	IMPACT=MODIFIER;STRAND=1;VARIANT_CLASS=SNV	Associated variant
DFI	1	159670216	T	C	5738	0.497299	0.0578796	0.00725994	1.55546e-15	ENSSSCG00000034988		ENSSSCT00000080171	Transcript	intron_variant,non_coding_transcript_variant	-	-	-	-	-	-	IMPACT=MODIFIER;STRAND=1;VARIANT_CLASS=SNV	Associated variant
DFI	1	161505924	T	C	5738	0.424538	0.0606093	0.00760386	1.57573e-15	ENSSSCG00000004907	CCBE1	ENSSSCT00000005413	Transcript	intron_variant	-	-	-	-	-	-	IMPACT=MODIFIER;STRAND=1;VARIANT_CLASS=SNV;SYMBOL=CCBE1;SYMBOL_SOURCE=HGNC;HGNC_ID=HGNC:29426	Associated variant
DFI	1	161505924	T	C	5738	0.424538	0.0606093	0.00760386	1.57573e-15	ENSSSCG00000004907	CCBE1	ENSSSCT00000067151	Transcript	intron_variant	-	-	-	-	-	-	IMPACT=MODIFIER;STRAND=1;VARIANT_CLASS=SNV;SYMBOL=CCBE1;SYMBOL_SOURCE=HGNC;HGNC_ID=HGNC:29426	Associated variant
DFI	1	161505924	T	C	5738	0.424538	0.0606093	0.00760386	1.57573e-15	ENSSSCG00000004907	CCBE1	ENSSSCT00000005413	Transcript	intron_variant	-	-	-	-	-	-	IMPACT=MODIFIER;STRAND=1;VARIANT_CLASS=SNV;SYMBOL=CCBE1;SYMBOL_SOURCE=HGNC;HGNC_ID=HGNC:29426	Associated variant
DFI	1	161505924	T	C	5738	0.424538	0.0606093	0.00760386	1.57573e-15	ENSSSCG00000004907	CCBE1	ENSSSCT00000067151	Transcript	intron_variant	-	-	-	-	-	-	IMPACT=MODIFIER;STRAND=1;VARIANT_CLASS=SNV;SYMBOL=CCBE1;SYMBOL_SOURCE=HGNC;HGNC_ID=HGNC:29426	Associated variant
DFI	1	161645531	T	C	5738	0.422795	0.0607085	0.00763217	1.80161e-15	ENSSSCG00000004909	CPLX4	ENSSSCT00000005416	Transcript	intron_variant	-	-	-	-	-	-	IMPACT=MODIFIER;STRAND=1;VARIANT_CLASS=SNV;SYMBOL=CPLX4;SYMBOL_SOURCE=HGNC;HGNC_ID=HGNC:24330	Associated variant
DFI	1	161645531	T	C	5738	0.422795	0.0607085	0.00763217	1.80161e-15	ENSSSCG00000004909	CPLX4	ENSSSCT00000087743	Transcript	intron_variant	-	-	-	-	-	-	IMPACT=MODIFIER;STRAND=1;VARIANT_CLASS=SNV;SYMBOL=CPLX4;SYMBOL_SOURCE=HGNC;HGNC_ID=HGNC:24330	Associated variant
DFI	1	161645531	T	C	5738	0.422795	0.0607085	0.00763217	1.80161e-15	ENSSSCG00000004909	CPLX4	ENSSSCT00000005416	Transcript	intron_variant	-	-	-	-	-	-	IMPACT=MODIFIER;STRAND=1;VARIANT_CLASS=SNV;SYMBOL=CPLX4;SYMBOL_SOURCE=HGNC;HGNC_ID=HGNC:24330	Associated variant
DFI	1	161645531	T	C	5738	0.422795	0.0607085	0.00763217	1.80161e-15	ENSSSCG00000004909	CPLX4	ENSSSCT00000087743	Transcript	intron_variant	-	-	-	-	-	-	IMPACT=MODIFIER;STRAND=1;VARIANT_CLASS=SNV;SYMBOL=CPLX4;SYMBOL_SOURCE=HGNC;HGNC_ID=HGNC:24330	Associated variant
DFI	1	161981011	G	C	5738	0.443011	0.0614523	0.00772893	1.85096e-15	ENSSSCG00000034704	ZNF532	ENSSSCT00000041916	Transcript	intron_variant	-	-	-	-	-	-	IMPACT=MODIFIER;STRAND=-1;VARIANT_CLASS=SNV;SYMBOL=ZNF532;SYMBOL_SOURCE=HGNC;HGNC_ID=HGNC:30940	Associated variant
DFI	1	161981011	G	C	5738	0.443011	0.0614523	0.00772893	1.85096e-15	ENSSSCG00000034704	ZNF532	ENSSSCT00000058237	Transcript	intron_variant	-	-	-	-	-	-	IMPACT=MODIFIER;STRAND=-1;VARIANT_CLASS=SNV;SYMBOL=ZNF532;SYMBOL_SOURCE=HGNC;HGNC_ID=HGNC:30940	Associated variant
DFI	1	161981011	G	C	5738	0.443011	0.0614523	0.00772893	1.85096e-15	ENSSSCG00000034704	ZNF532	ENSSSCT00000062940	Transcript	intron_variant	-	-	-	-	-	-	IMPACT=MODIFIER;STRAND=-1;VARIANT_CLASS=SNV;SYMBOL=ZNF532;SYMBOL_SOURCE=HGNC;HGNC_ID=HGNC:30940	Associated variant
DFI	1	161981011	G	C	5738	0.443011	0.0614523	0.00772893	1.85096e-15	ENSSSCG00000034704	ZNF532	ENSSSCT00000041916	Transcript	intron_variant	-	-	-	-	-	-	IMPACT=MODIFIER;STRAND=-1;VARIANT_CLASS=SNV;SYMBOL=ZNF532;SYMBOL_SOURCE=HGNC;HGNC_ID=HGNC:30940	Associated variant
DFI	1	161981011	G	C	5738	0.443011	0.0614523	0.00772893	1.85096e-15	ENSSSCG00000034704	ZNF532	ENSSSCT00000058237	Transcript	intron_variant	-	-	-	-	-	-	IMPACT=MODIFIER;STRAND=-1;VARIANT_CLASS=SNV;SYMBOL=ZNF532;SYMBOL_SOURCE=HGNC;HGNC_ID=HGNC:30940	Associated variant
DFI	1	161981011	G	C	5738	0.443011	0.0614523	0.00772893	1.85096e-15	ENSSSCG00000034704	ZNF532	ENSSSCT00000062940	Transcript	intron_variant	-	-	-	-	-	-	IMPACT=MODIFIER;STRAND=-1;VARIANT_CLASS=SNV;SYMBOL=ZNF532;SYMBOL_SOURCE=HGNC;HGNC_ID=HGNC:30940	Associated variant
DFI	1	159683847	T	G	5738	0.49878	-0.0584053	0.00735819	2.06382e-15	ENSSSCG00000034988		ENSSSCT00000042012	Transcript	intron_variant,non_coding_transcript_variant	-	-	-	-	-	-	IMPACT=MODIFIER;STRAND=1;VARIANT_CLASS=SNV	Associated variant
DFI	1	159683847	T	G	5738	0.49878	-0.0584053	0.00735819	2.06382e-15	ENSSSCG00000034988		ENSSSCT00000076334	Transcript	intron_variant,non_coding_transcript_variant	-	-	-	-	-	-	IMPACT=MODIFIER;STRAND=1;VARIANT_CLASS=SNV	Associated variant
DFI	1	159683847	T	G	5738	0.49878	-0.0584053	0.00735819	2.06382e-15	ENSSSCG00000034988		ENSSSCT00000080171	Transcript	intron_variant,non_coding_transcript_variant	-	-	-	-	-	-	IMPACT=MODIFIER;STRAND=1;VARIANT_CLASS=SNV	Associated variant
DFI	1	159683847	T	G	5738	0.49878	-0.0584053	0.00735819	2.06382e-15	ENSSSCG00000034988		ENSSSCT00000042012	Transcript	intron_variant,non_coding_transcript_variant	-	-	-	-	-	-	IMPACT=MODIFIER;STRAND=1;VARIANT_CLASS=SNV	Associated variant
DFI	1	159683847	T	G	5738	0.49878	-0.0584053	0.00735819	2.06382e-15	ENSSSCG00000034988		ENSSSCT00000076334	Transcript	intron_variant,non_coding_transcript_variant	-	-	-	-	-	-	IMPACT=MODIFIER;STRAND=1;VARIANT_CLASS=SNV	Associated variant
DFI	1	159683847	T	G	5738	0.49878	-0.0584053	0.00735819	2.06382e-15	ENSSSCG00000034988		ENSSSCT00000080171	Transcript	intron_variant,non_coding_transcript_variant	-	-	-	-	-	-	IMPACT=MODIFIER;STRAND=1;VARIANT_CLASS=SNV	Associated variant
DFI	1	159683847	T	G	5738	0.49878	-0.0584053	0.00735819	2.06382e-15	ENSSSCG00000034988		ENSSSCT00000042012	Transcript	intron_variant,non_coding_transcript_variant	-	-	-	-	-	-	IMPACT=MODIFIER;STRAND=1;VARIANT_CLASS=SNV	Associated variant
DFI	1	159683847	T	G	5738	0.49878	-0.0584053	0.00735819	2.06382e-15	ENSSSCG00000034988		ENSSSCT00000076334	Transcript	intron_variant,non_coding_transcript_variant	-	-	-	-	-	-	IMPACT=MODIFIER;STRAND=1;VARIANT_CLASS=SNV	Associated variant
DFI	1	159683847	T	G	5738	0.49878	-0.0584053	0.00735819	2.06382e-15	ENSSSCG00000034988		ENSSSCT00000080171	Transcript	intron_variant,non_coding_transcript_variant	-	-	-	-	-	-	IMPACT=MODIFIER;STRAND=1;VARIANT_CLASS=SNV	Associated variant
DFI	1	161836558	A	T	5738	0.467672	0.0587589	0.00740591	2.12101e-15	ENSSSCG00000004911		ENSSSCT00000005418	Transcript	missense_variant	636	598	200	M/L	Atg/Ttg	-	IMPACT=MODERATE;STRAND=-1;VARIANT_CLASS=SNV;SIFT=tolerated(0.48)	Associated variant
DFI	1	161836558	A	T	5738	0.467672	0.0587589	0.00740591	2.12101e-15	ENSSSCG00000004911		ENSSSCT00000005418	Transcript	missense_variant	636	598	200	M/L	Atg/Ttg	-	IMPACT=MODERATE;STRAND=-1;VARIANT_CLASS=SNV;SIFT=tolerated(0.48)	Associated variant
DFI	1	159670399	G	C	5738	0.497996	0.0579084	0.00730687	2.27764e-15	ENSSSCG00000034988		ENSSSCT00000042012	Transcript	intron_variant,non_coding_transcript_variant	-	-	-	-	-	-	IMPACT=MODIFIER;STRAND=1;VARIANT_CLASS=SNV	Associated variant
DFI	1	159670399	G	C	5738	0.497996	0.0579084	0.00730687	2.27764e-15	ENSSSCG00000034988		ENSSSCT00000076334	Transcript	intron_variant,non_coding_transcript_variant	-	-	-	-	-	-	IMPACT=MODIFIER;STRAND=1;VARIANT_CLASS=SNV	Associated variant
DFI	1	159670399	G	C	5738	0.497996	0.0579084	0.00730687	2.27764e-15	ENSSSCG00000034988		ENSSSCT00000080171	Transcript	intron_variant,non_coding_transcript_variant	-	-	-	-	-	-	IMPACT=MODIFIER;STRAND=1;VARIANT_CLASS=SNV	Associated variant
DFI	1	159670399	G	C	5738	0.497996	0.0579084	0.00730687	2.27764e-15	ENSSSCG00000034988		ENSSSCT00000042012	Transcript	intron_variant,non_coding_transcript_variant	-	-	-	-	-	-	IMPACT=MODIFIER;STRAND=1;VARIANT_CLASS=SNV	Associated variant
DFI	1	159670399	G	C	5738	0.497996	0.0579084	0.00730687	2.27764e-15	ENSSSCG00000034988		ENSSSCT00000076334	Transcript	intron_variant,non_coding_transcript_variant	-	-	-	-	-	-	IMPACT=MODIFIER;STRAND=1;VARIANT_CLASS=SNV	Associated variant
DFI	1	159670399	G	C	5738	0.497996	0.0579084	0.00730687	2.27764e-15	ENSSSCG00000034988		ENSSSCT00000080171	Transcript	intron_variant,non_coding_transcript_variant	-	-	-	-	-	-	IMPACT=MODIFIER;STRAND=1;VARIANT_CLASS=SNV	Associated variant
DFI	1	159670399	G	C	5738	0.497996	0.0579084	0.00730687	2.27764e-15	ENSSSCG00000034988		ENSSSCT00000042012	Transcript	intron_variant,non_coding_transcript_variant	-	-	-	-	-	-	IMPACT=MODIFIER;STRAND=1;VARIANT_CLASS=SNV	Associated variant
DFI	1	159670399	G	C	5738	0.497996	0.0579084	0.00730687	2.27764e-15	ENSSSCG00000034988		ENSSSCT00000076334	Transcript	intron_variant,non_coding_transcript_variant	-	-	-	-	-	-	IMPACT=MODIFIER;STRAND=1;VARIANT_CLASS=SNV	Associated variant
DFI	1	159670399	G	C	5738	0.497996	0.0579084	0.00730687	2.27764e-15	ENSSSCG00000034988		ENSSSCT00000080171	Transcript	intron_variant,non_coding_transcript_variant	-	-	-	-	-	-	IMPACT=MODIFIER;STRAND=1;VARIANT_CLASS=SNV	Associated variant
DFI	1	161835561	C	T	5738	0.448414	0.057735	0.00728884	2.35581e-15	ENSSSCG00000004911		ENSSSCT00000005418	Transcript	intron_variant	-	-	-	-	-	-	IMPACT=MODIFIER;STRAND=-1;VARIANT_CLASS=SNV	Associated variant
DFI	1	161835561	C	T	5738	0.448414	0.057735	0.00728884	2.35581e-15	ENSSSCG00000004911		ENSSSCT00000005418	Transcript	intron_variant	-	-	-	-	-	-	IMPACT=MODIFIER;STRAND=-1;VARIANT_CLASS=SNV	Associated variant
DFI	1	159674159	G	A	5738	0.498693	0.0579087	0.00731133	2.36742e-15	ENSSSCG00000034988		ENSSSCT00000042012	Transcript	intron_variant,non_coding_transcript_variant	-	-	-	-	-	-	IMPACT=MODIFIER;STRAND=1;VARIANT_CLASS=SNV	Associated variant
DFI	1	159674159	G	A	5738	0.498693	0.0579087	0.00731133	2.36742e-15	ENSSSCG00000034988		ENSSSCT00000076334	Transcript	intron_variant,non_coding_transcript_variant	-	-	-	-	-	-	IMPACT=MODIFIER;STRAND=1;VARIANT_CLASS=SNV	Associated variant
DFI	1	159674159	G	A	5738	0.498693	0.0579087	0.00731133	2.36742e-15	ENSSSCG00000034988		ENSSSCT00000080171	Transcript	intron_variant,non_coding_transcript_variant	-	-	-	-	-	-	IMPACT=MODIFIER;STRAND=1;VARIANT_CLASS=SNV	Associated variant
DFI	1	159674159	G	A	5738	0.498693	0.0579087	0.00731133	2.36742e-15	ENSSSCG00000034988		ENSSSCT00000042012	Transcript	intron_variant,non_coding_transcript_variant	-	-	-	-	-	-	IMPACT=MODIFIER;STRAND=1;VARIANT_CLASS=SNV	Associated variant
DFI	1	159674159	G	A	5738	0.498693	0.0579087	0.00731133	2.36742e-15	ENSSSCG00000034988		ENSSSCT00000076334	Transcript	intron_variant,non_coding_transcript_variant	-	-	-	-	-	-	IMPACT=MODIFIER;STRAND=1;VARIANT_CLASS=SNV	Associated variant
DFI	1	159674159	G	A	5738	0.498693	0.0579087	0.00731133	2.36742e-15	ENSSSCG00000034988		ENSSSCT00000080171	Transcript	intron_variant,non_coding_transcript_variant	-	-	-	-	-	-	IMPACT=MODIFIER;STRAND=1;VARIANT_CLASS=SNV	Associated variant
DFI	1	159674159	G	A	5738	0.498693	0.0579087	0.00731133	2.36742e-15	ENSSSCG00000034988		ENSSSCT00000042012	Transcript	intron_variant,non_coding_transcript_variant	-	-	-	-	-	-	IMPACT=MODIFIER;STRAND=1;VARIANT_CLASS=SNV	Associated variant
DFI	1	159674159	G	A	5738	0.498693	0.0579087	0.00731133	2.36742e-15	ENSSSCG00000034988		ENSSSCT00000076334	Transcript	intron_variant,non_coding_transcript_variant	-	-	-	-	-	-	IMPACT=MODIFIER;STRAND=1;VARIANT_CLASS=SNV	Associated variant
DFI	1	159674159	G	A	5738	0.498693	0.0579087	0.00731133	2.36742e-15	ENSSSCG00000034988		ENSSSCT00000080171	Transcript	intron_variant,non_coding_transcript_variant	-	-	-	-	-	-	IMPACT=MODIFIER;STRAND=1;VARIANT_CLASS=SNV	Associated variant
DFI	1	159898629	T	G	5738	0.378878	0.0619122	0.00782454	2.52136e-15	ENSSSCG00000004903	CDH20	ENSSSCT00000005409	Transcript	intron_variant	-	-	-	-	-	-	IMPACT=MODIFIER;STRAND=-1;VARIANT_CLASS=SNV;SYMBOL=CDH20;SYMBOL_SOURCE=HGNC;HGNC_ID=HGNC:1760	Associated variant
DFI	1	159898629	T	G	5738	0.378878	0.0619122	0.00782454	2.52136e-15	ENSSSCG00000004903	CDH20	ENSSSCT00000005409	Transcript	intron_variant	-	-	-	-	-	-	IMPACT=MODIFIER;STRAND=-1;VARIANT_CLASS=SNV;SYMBOL=CDH20;SYMBOL_SOURCE=HGNC;HGNC_ID=HGNC:1760	Associated variant
DFI	1	162023698	T	C	5738	0.43665	0.0608635	0.00769251	2.5319e-15	-		-	-	intergenic_variant	-	-	-	-	-	-	IMPACT=MODIFIER;VARIANT_CLASS=SNV	Associated variant
DFI	1	162023698	T	C	5738	0.43665	0.0608635	0.00769251	2.5319e-15	-		-	-	intergenic_variant	-	-	-	-	-	-	IMPACT=MODIFIER;VARIANT_CLASS=SNV	Associated variant
DFI	1	159881239	T	C	5738	0.379662	0.0622051	0.00786461	2.58431e-15	ENSSSCG00000004903	CDH20	ENSSSCT00000005409	Transcript	intron_variant	-	-	-	-	-	-	IMPACT=MODIFIER;STRAND=-1;VARIANT_CLASS=SNV;SYMBOL=CDH20;SYMBOL_SOURCE=HGNC;HGNC_ID=HGNC:1760	Associated variant
DFI	1	159881239	T	C	5738	0.379662	0.0622051	0.00786461	2.58431e-15	ENSSSCG00000004903	CDH20	ENSSSCT00000005409	Transcript	intron_variant	-	-	-	-	-	-	IMPACT=MODIFIER;STRAND=-1;VARIANT_CLASS=SNV;SYMBOL=CDH20;SYMBOL_SOURCE=HGNC;HGNC_ID=HGNC:1760	Associated variant
DFI	1	159658890	C	T	5738	0.496776	-0.0582176	0.00737116	2.83346e-15	ENSSSCG00000034988		ENSSSCT00000080171	Transcript	intron_variant,non_coding_transcript_variant	-	-	-	-	-	-	IMPACT=MODIFIER;STRAND=1;VARIANT_CLASS=SNV	Associated variant
DFI	1	159658890	C	T	5738	0.496776	-0.0582176	0.00737116	2.83346e-15	ENSSSCG00000034988		ENSSSCT00000080171	Transcript	intron_variant,non_coding_transcript_variant	-	-	-	-	-	-	IMPACT=MODIFIER;STRAND=1;VARIANT_CLASS=SNV	Associated variant
DFI	1	159658890	C	T	5738	0.496776	-0.0582176	0.00737116	2.83346e-15	ENSSSCG00000034988		ENSSSCT00000080171	Transcript	intron_variant,non_coding_transcript_variant	-	-	-	-	-	-	IMPACT=MODIFIER;STRAND=1;VARIANT_CLASS=SNV	Associated variant
DFI	1	159667482	C	T	5738	0.498432	-0.0586106	0.00742134	2.84384e-15	ENSSSCG00000034988		ENSSSCT00000042012	Transcript	intron_variant,non_coding_transcript_variant	-	-	-	-	-	-	IMPACT=MODIFIER;STRAND=1;VARIANT_CLASS=SNV	Associated variant
DFI	1	159667482	C	T	5738	0.498432	-0.0586106	0.00742134	2.84384e-15	ENSSSCG00000034988		ENSSSCT00000076334	Transcript	intron_variant,non_coding_transcript_variant	-	-	-	-	-	-	IMPACT=MODIFIER;STRAND=1;VARIANT_CLASS=SNV	Associated variant
DFI	1	159667482	C	T	5738	0.498432	-0.0586106	0.00742134	2.84384e-15	ENSSSCG00000034988		ENSSSCT00000080171	Transcript	intron_variant,non_coding_transcript_variant	-	-	-	-	-	-	IMPACT=MODIFIER;STRAND=1;VARIANT_CLASS=SNV	Associated variant
DFI	1	159667482	C	T	5738	0.498432	-0.0586106	0.00742134	2.84384e-15	ENSSSCG00000034988		ENSSSCT00000042012	Transcript	intron_variant,non_coding_transcript_variant	-	-	-	-	-	-	IMPACT=MODIFIER;STRAND=1;VARIANT_CLASS=SNV	Associated variant
DFI	1	159667482	C	T	5738	0.498432	-0.0586106	0.00742134	2.84384e-15	ENSSSCG00000034988		ENSSSCT00000076334	Transcript	intron_variant,non_coding_transcript_variant	-	-	-	-	-	-	IMPACT=MODIFIER;STRAND=1;VARIANT_CLASS=SNV	Associated variant
DFI	1	159667482	C	T	5738	0.498432	-0.0586106	0.00742134	2.84384e-15	ENSSSCG00000034988		ENSSSCT00000080171	Transcript	intron_variant,non_coding_transcript_variant	-	-	-	-	-	-	IMPACT=MODIFIER;STRAND=1;VARIANT_CLASS=SNV	Associated variant
DFI	1	159667482	C	T	5738	0.498432	-0.0586106	0.00742134	2.84384e-15	ENSSSCG00000034988		ENSSSCT00000042012	Transcript	intron_variant,non_coding_transcript_variant	-	-	-	-	-	-	IMPACT=MODIFIER;STRAND=1;VARIANT_CLASS=SNV	Associated variant
DFI	1	159667482	C	T	5738	0.498432	-0.0586106	0.00742134	2.84384e-15	ENSSSCG00000034988		ENSSSCT00000076334	Transcript	intron_variant,non_coding_transcript_variant	-	-	-	-	-	-	IMPACT=MODIFIER;STRAND=1;VARIANT_CLASS=SNV	Associated variant
DFI	1	159667482	C	T	5738	0.498432	-0.0586106	0.00742134	2.84384e-15	ENSSSCG00000034988		ENSSSCT00000080171	Transcript	intron_variant,non_coding_transcript_variant	-	-	-	-	-	-	IMPACT=MODIFIER;STRAND=1;VARIANT_CLASS=SNV	Associated variant
DFI	1	159892067	A	G	5738	0.376873	0.0620878	0.00786402	2.899e-15	ENSSSCG00000004903	CDH20	ENSSSCT00000005409	Transcript	intron_variant	-	-	-	-	-	-	IMPACT=MODIFIER;STRAND=-1;VARIANT_CLASS=SNV;SYMBOL=CDH20;SYMBOL_SOURCE=HGNC;HGNC_ID=HGNC:1760	Associated variant
DFI	1	159892067	A	G	5738	0.376873	0.0620878	0.00786402	2.899e-15	ENSSSCG00000004903	CDH20	ENSSSCT00000005409	Transcript	intron_variant	-	-	-	-	-	-	IMPACT=MODIFIER;STRAND=-1;VARIANT_CLASS=SNV;SYMBOL=CDH20;SYMBOL_SOURCE=HGNC;HGNC_ID=HGNC:1760	Associated variant
DFI	1	161506990	A	T	5738	0.426455	0.0603074	0.00763905	2.91194e-15	ENSSSCG00000004907	CCBE1	ENSSSCT00000005413	Transcript	intron_variant	-	-	-	-	-	-	IMPACT=MODIFIER;STRAND=1;VARIANT_CLASS=SNV;SYMBOL=CCBE1;SYMBOL_SOURCE=HGNC;HGNC_ID=HGNC:29426	Associated variant
DFI	1	161506990	A	T	5738	0.426455	0.0603074	0.00763905	2.91194e-15	ENSSSCG00000004907	CCBE1	ENSSSCT00000067151	Transcript	intron_variant	-	-	-	-	-	-	IMPACT=MODIFIER;STRAND=1;VARIANT_CLASS=SNV;SYMBOL=CCBE1;SYMBOL_SOURCE=HGNC;HGNC_ID=HGNC:29426	Associated variant
DFI	1	161506990	A	T	5738	0.426455	0.0603074	0.00763905	2.91194e-15	ENSSSCG00000004907	CCBE1	ENSSSCT00000005413	Transcript	intron_variant	-	-	-	-	-	-	IMPACT=MODIFIER;STRAND=1;VARIANT_CLASS=SNV;SYMBOL=CCBE1;SYMBOL_SOURCE=HGNC;HGNC_ID=HGNC:29426	Associated variant
DFI	1	161506990	A	T	5738	0.426455	0.0603074	0.00763905	2.91194e-15	ENSSSCG00000004907	CCBE1	ENSSSCT00000067151	Transcript	intron_variant	-	-	-	-	-	-	IMPACT=MODIFIER;STRAND=1;VARIANT_CLASS=SNV;SYMBOL=CCBE1;SYMBOL_SOURCE=HGNC;HGNC_ID=HGNC:29426	Associated variant
DFI	1	159673261	A	G	5738	0.497734	0.0568999	0.00721922	3.22887e-15	ENSSSCG00000034988		ENSSSCT00000042012	Transcript	intron_variant,non_coding_transcript_variant	-	-	-	-	-	-	IMPACT=MODIFIER;STRAND=1;VARIANT_CLASS=SNV	Associated variant
DFI	1	159673261	A	G	5738	0.497734	0.0568999	0.00721922	3.22887e-15	ENSSSCG00000034988		ENSSSCT00000076334	Transcript	intron_variant,non_coding_transcript_variant	-	-	-	-	-	-	IMPACT=MODIFIER;STRAND=1;VARIANT_CLASS=SNV	Associated variant
DFI	1	159673261	A	G	5738	0.497734	0.0568999	0.00721922	3.22887e-15	ENSSSCG00000034988		ENSSSCT00000080171	Transcript	intron_variant,non_coding_transcript_variant	-	-	-	-	-	-	IMPACT=MODIFIER;STRAND=1;VARIANT_CLASS=SNV	Associated variant
DFI	1	159673261	A	G	5738	0.497734	0.0568999	0.00721922	3.22887e-15	ENSSSCG00000034988		ENSSSCT00000042012	Transcript	intron_variant,non_coding_transcript_variant	-	-	-	-	-	-	IMPACT=MODIFIER;STRAND=1;VARIANT_CLASS=SNV	Associated variant
DFI	1	159673261	A	G	5738	0.497734	0.0568999	0.00721922	3.22887e-15	ENSSSCG00000034988		ENSSSCT00000076334	Transcript	intron_variant,non_coding_transcript_variant	-	-	-	-	-	-	IMPACT=MODIFIER;STRAND=1;VARIANT_CLASS=SNV	Associated variant
DFI	1	159673261	A	G	5738	0.497734	0.0568999	0.00721922	3.22887e-15	ENSSSCG00000034988		ENSSSCT00000080171	Transcript	intron_variant,non_coding_transcript_variant	-	-	-	-	-	-	IMPACT=MODIFIER;STRAND=1;VARIANT_CLASS=SNV	Associated variant
DFI	1	159895279	A	G	5738	0.379052	0.0621352	0.00788779	3.34291e-15	ENSSSCG00000004903	CDH20	ENSSSCT00000005409	Transcript	intron_variant	-	-	-	-	-	-	IMPACT=MODIFIER;STRAND=-1;VARIANT_CLASS=SNV;SYMBOL=CDH20;SYMBOL_SOURCE=HGNC;HGNC_ID=HGNC:1760	Associated variant
DFI	1	159895279	A	G	5738	0.379052	0.0621352	0.00788779	3.34291e-15	ENSSSCG00000004903	CDH20	ENSSSCT00000005409	Transcript	intron_variant	-	-	-	-	-	-	IMPACT=MODIFIER;STRAND=-1;VARIANT_CLASS=SNV;SYMBOL=CDH20;SYMBOL_SOURCE=HGNC;HGNC_ID=HGNC:1760	Associated variant
DFI	1	159704006	A	G	5738	0.484402	0.0589677	0.00748919	3.44274e-15	ENSSSCG00000034988		ENSSSCT00000042012	Transcript	intron_variant,non_coding_transcript_variant	-	-	-	-	-	-	IMPACT=MODIFIER;STRAND=1;VARIANT_CLASS=SNV	Associated variant
DFI	1	159704006	A	G	5738	0.484402	0.0589677	0.00748919	3.44274e-15	ENSSSCG00000034988		ENSSSCT00000076334	Transcript	intron_variant,non_coding_transcript_variant	-	-	-	-	-	-	IMPACT=MODIFIER;STRAND=1;VARIANT_CLASS=SNV	Associated variant
DFI	1	159704006	A	G	5738	0.484402	0.0589677	0.00748919	3.44274e-15	ENSSSCG00000034988		ENSSSCT00000080171	Transcript	intron_variant,non_coding_transcript_variant	-	-	-	-	-	-	IMPACT=MODIFIER;STRAND=1;VARIANT_CLASS=SNV	Associated variant
DFI	1	159704006	A	G	5738	0.484402	0.0589677	0.00748919	3.44274e-15	ENSSSCG00000034988		ENSSSCT00000042012	Transcript	intron_variant,non_coding_transcript_variant	-	-	-	-	-	-	IMPACT=MODIFIER;STRAND=1;VARIANT_CLASS=SNV	Associated variant
DFI	1	159704006	A	G	5738	0.484402	0.0589677	0.00748919	3.44274e-15	ENSSSCG00000034988		ENSSSCT00000076334	Transcript	intron_variant,non_coding_transcript_variant	-	-	-	-	-	-	IMPACT=MODIFIER;STRAND=1;VARIANT_CLASS=SNV	Associated variant
DFI	1	159704006	A	G	5738	0.484402	0.0589677	0.00748919	3.44274e-15	ENSSSCG00000034988		ENSSSCT00000080171	Transcript	intron_variant,non_coding_transcript_variant	-	-	-	-	-	-	IMPACT=MODIFIER;STRAND=1;VARIANT_CLASS=SNV	Associated variant
DFI	1	159704006	A	G	5738	0.484402	0.0589677	0.00748919	3.44274e-15	ENSSSCG00000034988		ENSSSCT00000042012	Transcript	intron_variant,non_coding_transcript_variant	-	-	-	-	-	-	IMPACT=MODIFIER;STRAND=1;VARIANT_CLASS=SNV	Associated variant
DFI	1	159704006	A	G	5738	0.484402	0.0589677	0.00748919	3.44274e-15	ENSSSCG00000034988		ENSSSCT00000076334	Transcript	intron_variant,non_coding_transcript_variant	-	-	-	-	-	-	IMPACT=MODIFIER;STRAND=1;VARIANT_CLASS=SNV	Associated variant
DFI	1	159704006	A	G	5738	0.484402	0.0589677	0.00748919	3.44274e-15	ENSSSCG00000034988		ENSSSCT00000080171	Transcript	intron_variant,non_coding_transcript_variant	-	-	-	-	-	-	IMPACT=MODIFIER;STRAND=1;VARIANT_CLASS=SNV	Associated variant
DFI	1	159674307	G	A	5738	0.499303	-0.0573465	0.00729213	3.71582e-15	ENSSSCG00000034988		ENSSSCT00000042012	Transcript	intron_variant,non_coding_transcript_variant	-	-	-	-	-	-	IMPACT=MODIFIER;STRAND=1;VARIANT_CLASS=SNV	Associated variant
DFI	1	159674307	G	A	5738	0.499303	-0.0573465	0.00729213	3.71582e-15	ENSSSCG00000034988		ENSSSCT00000076334	Transcript	intron_variant,non_coding_transcript_variant	-	-	-	-	-	-	IMPACT=MODIFIER;STRAND=1;VARIANT_CLASS=SNV	Associated variant
DFI	1	159674307	G	A	5738	0.499303	-0.0573465	0.00729213	3.71582e-15	ENSSSCG00000034988		ENSSSCT00000080171	Transcript	intron_variant,non_coding_transcript_variant	-	-	-	-	-	-	IMPACT=MODIFIER;STRAND=1;VARIANT_CLASS=SNV	Associated variant
DFI	1	159674307	G	A	5738	0.499303	-0.0573465	0.00729213	3.71582e-15	ENSSSCG00000034988		ENSSSCT00000042012	Transcript	intron_variant,non_coding_transcript_variant	-	-	-	-	-	-	IMPACT=MODIFIER;STRAND=1;VARIANT_CLASS=SNV	Associated variant
DFI	1	159674307	G	A	5738	0.499303	-0.0573465	0.00729213	3.71582e-15	ENSSSCG00000034988		ENSSSCT00000076334	Transcript	intron_variant,non_coding_transcript_variant	-	-	-	-	-	-	IMPACT=MODIFIER;STRAND=1;VARIANT_CLASS=SNV	Associated variant
DFI	1	159674307	G	A	5738	0.499303	-0.0573465	0.00729213	3.71582e-15	ENSSSCG00000034988		ENSSSCT00000080171	Transcript	intron_variant,non_coding_transcript_variant	-	-	-	-	-	-	IMPACT=MODIFIER;STRAND=1;VARIANT_CLASS=SNV	Associated variant
DFI	1	159674307	G	A	5738	0.499303	-0.0573465	0.00729213	3.71582e-15	ENSSSCG00000034988		ENSSSCT00000042012	Transcript	intron_variant,non_coding_transcript_variant	-	-	-	-	-	-	IMPACT=MODIFIER;STRAND=1;VARIANT_CLASS=SNV	Associated variant
DFI	1	159674307	G	A	5738	0.499303	-0.0573465	0.00729213	3.71582e-15	ENSSSCG00000034988		ENSSSCT00000076334	Transcript	intron_variant,non_coding_transcript_variant	-	-	-	-	-	-	IMPACT=MODIFIER;STRAND=1;VARIANT_CLASS=SNV	Associated variant
DFI	1	159674307	G	A	5738	0.499303	-0.0573465	0.00729213	3.71582e-15	ENSSSCG00000034988		ENSSSCT00000080171	Transcript	intron_variant,non_coding_transcript_variant	-	-	-	-	-	-	IMPACT=MODIFIER;STRAND=1;VARIANT_CLASS=SNV	Associated variant
DFI	1	159671584	C	T	5738	0.49817	0.0571654	0.00727095	3.77549e-15	ENSSSCG00000034988		ENSSSCT00000042012	Transcript	intron_variant,non_coding_transcript_variant	-	-	-	-	-	-	IMPACT=MODIFIER;STRAND=1;VARIANT_CLASS=SNV	Associated variant
DFI	1	159671584	C	T	5738	0.49817	0.0571654	0.00727095	3.77549e-15	ENSSSCG00000034988		ENSSSCT00000076334	Transcript	intron_variant,non_coding_transcript_variant	-	-	-	-	-	-	IMPACT=MODIFIER;STRAND=1;VARIANT_CLASS=SNV	Associated variant
DFI	1	159671584	C	T	5738	0.49817	0.0571654	0.00727095	3.77549e-15	ENSSSCG00000034988		ENSSSCT00000080171	Transcript	intron_variant,non_coding_transcript_variant	-	-	-	-	-	-	IMPACT=MODIFIER;STRAND=1;VARIANT_CLASS=SNV	Associated variant
DFI	1	159671584	C	T	5738	0.49817	0.0571654	0.00727095	3.77549e-15	ENSSSCG00000034988		ENSSSCT00000042012	Transcript	intron_variant,non_coding_transcript_variant	-	-	-	-	-	-	IMPACT=MODIFIER;STRAND=1;VARIANT_CLASS=SNV	Associated variant
DFI	1	159671584	C	T	5738	0.49817	0.0571654	0.00727095	3.77549e-15	ENSSSCG00000034988		ENSSSCT00000076334	Transcript	intron_variant,non_coding_transcript_variant	-	-	-	-	-	-	IMPACT=MODIFIER;STRAND=1;VARIANT_CLASS=SNV	Associated variant
DFI	1	159671584	C	T	5738	0.49817	0.0571654	0.00727095	3.77549e-15	ENSSSCG00000034988		ENSSSCT00000080171	Transcript	intron_variant,non_coding_transcript_variant	-	-	-	-	-	-	IMPACT=MODIFIER;STRAND=1;VARIANT_CLASS=SNV	Associated variant
DFI	1	159671584	C	T	5738	0.49817	0.0571654	0.00727095	3.77549e-15	ENSSSCG00000034988		ENSSSCT00000042012	Transcript	intron_variant,non_coding_transcript_variant	-	-	-	-	-	-	IMPACT=MODIFIER;STRAND=1;VARIANT_CLASS=SNV	Associated variant
DFI	1	159671584	C	T	5738	0.49817	0.0571654	0.00727095	3.77549e-15	ENSSSCG00000034988		ENSSSCT00000076334	Transcript	intron_variant,non_coding_transcript_variant	-	-	-	-	-	-	IMPACT=MODIFIER;STRAND=1;VARIANT_CLASS=SNV	Associated variant
DFI	1	159671584	C	T	5738	0.49817	0.0571654	0.00727095	3.77549e-15	ENSSSCG00000034988		ENSSSCT00000080171	Transcript	intron_variant,non_coding_transcript_variant	-	-	-	-	-	-	IMPACT=MODIFIER;STRAND=1;VARIANT_CLASS=SNV	Associated variant
DFI	1	162241690	A	G	5738	0.408418	0.059963	0.00763049	3.89243e-15	ENSSSCG00000004918	ALPK2	ENSSSCT00000005427	Transcript	intron_variant	-	-	-	-	-	-	IMPACT=MODIFIER;STRAND=1;VARIANT_CLASS=SNV;SYMBOL=ALPK2;SYMBOL_SOURCE=HGNC;HGNC_ID=HGNC:20565	Associated variant
DFI	1	162241690	A	G	5738	0.408418	0.059963	0.00763049	3.89243e-15	ENSSSCG00000004918	ALPK2	ENSSSCT00000041269	Transcript	intron_variant	-	-	-	-	-	-	IMPACT=MODIFIER;STRAND=1;VARIANT_CLASS=SNV;SYMBOL=ALPK2;SYMBOL_SOURCE=HGNC;HGNC_ID=HGNC:20565	Associated variant
DFI	1	162241690	A	G	5738	0.408418	0.059963	0.00763049	3.89243e-15	ENSSSCG00000004918	ALPK2	ENSSSCT00000062871	Transcript	intron_variant	-	-	-	-	-	-	IMPACT=MODIFIER;STRAND=1;VARIANT_CLASS=SNV;SYMBOL=ALPK2;SYMBOL_SOURCE=HGNC;HGNC_ID=HGNC:20565	Associated variant
DFI	1	162241690	A	G	5738	0.408418	0.059963	0.00763049	3.89243e-15	ENSSSCG00000004918	ALPK2	ENSSSCT00000005427	Transcript	intron_variant	-	-	-	-	-	-	IMPACT=MODIFIER;STRAND=1;VARIANT_CLASS=SNV;SYMBOL=ALPK2;SYMBOL_SOURCE=HGNC;HGNC_ID=HGNC:20565	Associated variant
DFI	1	162241690	A	G	5738	0.408418	0.059963	0.00763049	3.89243e-15	ENSSSCG00000004918	ALPK2	ENSSSCT00000041269	Transcript	intron_variant	-	-	-	-	-	-	IMPACT=MODIFIER;STRAND=1;VARIANT_CLASS=SNV;SYMBOL=ALPK2;SYMBOL_SOURCE=HGNC;HGNC_ID=HGNC:20565	Associated variant
DFI	1	162241690	A	G	5738	0.408418	0.059963	0.00763049	3.89243e-15	ENSSSCG00000004918	ALPK2	ENSSSCT00000062871	Transcript	intron_variant	-	-	-	-	-	-	IMPACT=MODIFIER;STRAND=1;VARIANT_CLASS=SNV;SYMBOL=ALPK2;SYMBOL_SOURCE=HGNC;HGNC_ID=HGNC:20565	Associated variant
DFI	1	159684108	T	C	5738	0.493813	-0.0565078	0.00720159	4.27558e-15	ENSSSCG00000034988		ENSSSCT00000042012	Transcript	intron_variant,non_coding_transcript_variant	-	-	-	-	-	-	IMPACT=MODIFIER;STRAND=1;VARIANT_CLASS=SNV	Associated variant
DFI	1	159684108	T	C	5738	0.493813	-0.0565078	0.00720159	4.27558e-15	ENSSSCG00000034988		ENSSSCT00000076334	Transcript	intron_variant,non_coding_transcript_variant	-	-	-	-	-	-	IMPACT=MODIFIER;STRAND=1;VARIANT_CLASS=SNV	Associated variant
DFI	1	159684108	T	C	5738	0.493813	-0.0565078	0.00720159	4.27558e-15	ENSSSCG00000034988		ENSSSCT00000080171	Transcript	intron_variant,non_coding_transcript_variant	-	-	-	-	-	-	IMPACT=MODIFIER;STRAND=1;VARIANT_CLASS=SNV	Associated variant
DFI	1	159684108	T	C	5738	0.493813	-0.0565078	0.00720159	4.27558e-15	ENSSSCG00000034988		ENSSSCT00000042012	Transcript	intron_variant,non_coding_transcript_variant	-	-	-	-	-	-	IMPACT=MODIFIER;STRAND=1;VARIANT_CLASS=SNV	Associated variant
DFI	1	159684108	T	C	5738	0.493813	-0.0565078	0.00720159	4.27558e-15	ENSSSCG00000034988		ENSSSCT00000076334	Transcript	intron_variant,non_coding_transcript_variant	-	-	-	-	-	-	IMPACT=MODIFIER;STRAND=1;VARIANT_CLASS=SNV	Associated variant
DFI	1	159684108	T	C	5738	0.493813	-0.0565078	0.00720159	4.27558e-15	ENSSSCG00000034988		ENSSSCT00000080171	Transcript	intron_variant,non_coding_transcript_variant	-	-	-	-	-	-	IMPACT=MODIFIER;STRAND=1;VARIANT_CLASS=SNV	Associated variant
DFI	1	159684108	T	C	5738	0.493813	-0.0565078	0.00720159	4.27558e-15	ENSSSCG00000034988		ENSSSCT00000042012	Transcript	intron_variant,non_coding_transcript_variant	-	-	-	-	-	-	IMPACT=MODIFIER;STRAND=1;VARIANT_CLASS=SNV	Associated variant
DFI	1	159684108	T	C	5738	0.493813	-0.0565078	0.00720159	4.27558e-15	ENSSSCG00000034988		ENSSSCT00000076334	Transcript	intron_variant,non_coding_transcript_variant	-	-	-	-	-	-	IMPACT=MODIFIER;STRAND=1;VARIANT_CLASS=SNV	Associated variant
DFI	1	159684108	T	C	5738	0.493813	-0.0565078	0.00720159	4.27558e-15	ENSSSCG00000034988		ENSSSCT00000080171	Transcript	intron_variant,non_coding_transcript_variant	-	-	-	-	-	-	IMPACT=MODIFIER;STRAND=1;VARIANT_CLASS=SNV	Associated variant
DFI	1	159678733	A	T	5738	0.494336	-0.0576311	0.00734633	4.33392e-15	ENSSSCG00000034988		ENSSSCT00000042012	Transcript	intron_variant,non_coding_transcript_variant	-	-	-	-	-	-	IMPACT=MODIFIER;STRAND=1;VARIANT_CLASS=SNV	Associated variant
DFI	1	159678733	A	T	5738	0.494336	-0.0576311	0.00734633	4.33392e-15	ENSSSCG00000034988		ENSSSCT00000076334	Transcript	intron_variant,non_coding_transcript_variant	-	-	-	-	-	-	IMPACT=MODIFIER;STRAND=1;VARIANT_CLASS=SNV	Associated variant
DFI	1	159678733	A	T	5738	0.494336	-0.0576311	0.00734633	4.33392e-15	ENSSSCG00000034988		ENSSSCT00000080171	Transcript	intron_variant,non_coding_transcript_variant	-	-	-	-	-	-	IMPACT=MODIFIER;STRAND=1;VARIANT_CLASS=SNV	Associated variant
DFI	1	159678733	A	T	5738	0.494336	-0.0576311	0.00734633	4.33392e-15	ENSSSCG00000034988		ENSSSCT00000042012	Transcript	intron_variant,non_coding_transcript_variant	-	-	-	-	-	-	IMPACT=MODIFIER;STRAND=1;VARIANT_CLASS=SNV	Associated variant
DFI	1	159678733	A	T	5738	0.494336	-0.0576311	0.00734633	4.33392e-15	ENSSSCG00000034988		ENSSSCT00000076334	Transcript	intron_variant,non_coding_transcript_variant	-	-	-	-	-	-	IMPACT=MODIFIER;STRAND=1;VARIANT_CLASS=SNV	Associated variant
DFI	1	159678733	A	T	5738	0.494336	-0.0576311	0.00734633	4.33392e-15	ENSSSCG00000034988		ENSSSCT00000080171	Transcript	intron_variant,non_coding_transcript_variant	-	-	-	-	-	-	IMPACT=MODIFIER;STRAND=1;VARIANT_CLASS=SNV	Associated variant
DFI	1	159678733	A	T	5738	0.494336	-0.0576311	0.00734633	4.33392e-15	ENSSSCG00000034988		ENSSSCT00000042012	Transcript	intron_variant,non_coding_transcript_variant	-	-	-	-	-	-	IMPACT=MODIFIER;STRAND=1;VARIANT_CLASS=SNV	Associated variant
DFI	1	159678733	A	T	5738	0.494336	-0.0576311	0.00734633	4.33392e-15	ENSSSCG00000034988		ENSSSCT00000076334	Transcript	intron_variant,non_coding_transcript_variant	-	-	-	-	-	-	IMPACT=MODIFIER;STRAND=1;VARIANT_CLASS=SNV	Associated variant
DFI	1	159678733	A	T	5738	0.494336	-0.0576311	0.00734633	4.33392e-15	ENSSSCG00000034988		ENSSSCT00000080171	Transcript	intron_variant,non_coding_transcript_variant	-	-	-	-	-	-	IMPACT=MODIFIER;STRAND=1;VARIANT_CLASS=SNV	Associated variant
DFI	1	159670240	G	A	5738	0.497473	0.0568291	0.00724886	4.51551e-15	ENSSSCG00000034988		ENSSSCT00000042012	Transcript	intron_variant,non_coding_transcript_variant	-	-	-	-	-	-	IMPACT=MODIFIER;STRAND=1;VARIANT_CLASS=SNV	Associated variant
DFI	1	159670240	G	A	5738	0.497473	0.0568291	0.00724886	4.51551e-15	ENSSSCG00000034988		ENSSSCT00000076334	Transcript	intron_variant,non_coding_transcript_variant	-	-	-	-	-	-	IMPACT=MODIFIER;STRAND=1;VARIANT_CLASS=SNV	Associated variant
DFI	1	159670240	G	A	5738	0.497473	0.0568291	0.00724886	4.51551e-15	ENSSSCG00000034988		ENSSSCT00000080171	Transcript	intron_variant,non_coding_transcript_variant	-	-	-	-	-	-	IMPACT=MODIFIER;STRAND=1;VARIANT_CLASS=SNV	Associated variant
DFI	1	159670240	G	A	5738	0.497473	0.0568291	0.00724886	4.51551e-15	ENSSSCG00000034988		ENSSSCT00000042012	Transcript	intron_variant,non_coding_transcript_variant	-	-	-	-	-	-	IMPACT=MODIFIER;STRAND=1;VARIANT_CLASS=SNV	Associated variant
DFI	1	159670240	G	A	5738	0.497473	0.0568291	0.00724886	4.51551e-15	ENSSSCG00000034988		ENSSSCT00000076334	Transcript	intron_variant,non_coding_transcript_variant	-	-	-	-	-	-	IMPACT=MODIFIER;STRAND=1;VARIANT_CLASS=SNV	Associated variant
DFI	1	159670240	G	A	5738	0.497473	0.0568291	0.00724886	4.51551e-15	ENSSSCG00000034988		ENSSSCT00000080171	Transcript	intron_variant,non_coding_transcript_variant	-	-	-	-	-	-	IMPACT=MODIFIER;STRAND=1;VARIANT_CLASS=SNV	Associated variant
DFI	1	159667926	T	C	5738	0.491896	-0.0568329	0.00725036	4.55483e-15	ENSSSCG00000034988		ENSSSCT00000042012	Transcript	intron_variant,non_coding_transcript_variant	-	-	-	-	-	-	IMPACT=MODIFIER;STRAND=1;VARIANT_CLASS=SNV	Associated variant
DFI	1	159667926	T	C	5738	0.491896	-0.0568329	0.00725036	4.55483e-15	ENSSSCG00000034988		ENSSSCT00000076334	Transcript	intron_variant,non_coding_transcript_variant	-	-	-	-	-	-	IMPACT=MODIFIER;STRAND=1;VARIANT_CLASS=SNV	Associated variant
DFI	1	159667926	T	C	5738	0.491896	-0.0568329	0.00725036	4.55483e-15	ENSSSCG00000034988		ENSSSCT00000080171	Transcript	intron_variant,non_coding_transcript_variant	-	-	-	-	-	-	IMPACT=MODIFIER;STRAND=1;VARIANT_CLASS=SNV	Associated variant
DFI	1	159667926	T	C	5738	0.491896	-0.0568329	0.00725036	4.55483e-15	ENSSSCG00000034988		ENSSSCT00000042012	Transcript	intron_variant,non_coding_transcript_variant	-	-	-	-	-	-	IMPACT=MODIFIER;STRAND=1;VARIANT_CLASS=SNV	Associated variant
DFI	1	159667926	T	C	5738	0.491896	-0.0568329	0.00725036	4.55483e-15	ENSSSCG00000034988		ENSSSCT00000076334	Transcript	intron_variant,non_coding_transcript_variant	-	-	-	-	-	-	IMPACT=MODIFIER;STRAND=1;VARIANT_CLASS=SNV	Associated variant
DFI	1	159667926	T	C	5738	0.491896	-0.0568329	0.00725036	4.55483e-15	ENSSSCG00000034988		ENSSSCT00000080171	Transcript	intron_variant,non_coding_transcript_variant	-	-	-	-	-	-	IMPACT=MODIFIER;STRAND=1;VARIANT_CLASS=SNV	Associated variant
DFI	1	159667926	T	C	5738	0.491896	-0.0568329	0.00725036	4.55483e-15	ENSSSCG00000034988		ENSSSCT00000042012	Transcript	intron_variant,non_coding_transcript_variant	-	-	-	-	-	-	IMPACT=MODIFIER;STRAND=1;VARIANT_CLASS=SNV	Associated variant
DFI	1	159667926	T	C	5738	0.491896	-0.0568329	0.00725036	4.55483e-15	ENSSSCG00000034988		ENSSSCT00000076334	Transcript	intron_variant,non_coding_transcript_variant	-	-	-	-	-	-	IMPACT=MODIFIER;STRAND=1;VARIANT_CLASS=SNV	Associated variant
DFI	1	159667926	T	C	5738	0.491896	-0.0568329	0.00725036	4.55483e-15	ENSSSCG00000034988		ENSSSCT00000080171	Transcript	intron_variant,non_coding_transcript_variant	-	-	-	-	-	-	IMPACT=MODIFIER;STRAND=1;VARIANT_CLASS=SNV	Associated variant
DFI	1	159670110	A	T	5738	0.479784	-0.0574237	0.0073299	4.71951e-15	ENSSSCG00000034988		ENSSSCT00000042012	Transcript	intron_variant,non_coding_transcript_variant	-	-	-	-	-	-	IMPACT=MODIFIER;STRAND=1;VARIANT_CLASS=SNV	Associated variant
DFI	1	159670110	A	T	5738	0.479784	-0.0574237	0.0073299	4.71951e-15	ENSSSCG00000034988		ENSSSCT00000076334	Transcript	intron_variant,non_coding_transcript_variant	-	-	-	-	-	-	IMPACT=MODIFIER;STRAND=1;VARIANT_CLASS=SNV	Associated variant
DFI	1	159670110	A	T	5738	0.479784	-0.0574237	0.0073299	4.71951e-15	ENSSSCG00000034988		ENSSSCT00000080171	Transcript	intron_variant,non_coding_transcript_variant	-	-	-	-	-	-	IMPACT=MODIFIER;STRAND=1;VARIANT_CLASS=SNV	Associated variant
DFI	1	159670110	A	T	5738	0.479784	-0.0574237	0.0073299	4.71951e-15	ENSSSCG00000034988		ENSSSCT00000042012	Transcript	intron_variant,non_coding_transcript_variant	-	-	-	-	-	-	IMPACT=MODIFIER;STRAND=1;VARIANT_CLASS=SNV	Associated variant
DFI	1	159670110	A	T	5738	0.479784	-0.0574237	0.0073299	4.71951e-15	ENSSSCG00000034988		ENSSSCT00000076334	Transcript	intron_variant,non_coding_transcript_variant	-	-	-	-	-	-	IMPACT=MODIFIER;STRAND=1;VARIANT_CLASS=SNV	Associated variant
DFI	1	159670110	A	T	5738	0.479784	-0.0574237	0.0073299	4.71951e-15	ENSSSCG00000034988		ENSSSCT00000080171	Transcript	intron_variant,non_coding_transcript_variant	-	-	-	-	-	-	IMPACT=MODIFIER;STRAND=1;VARIANT_CLASS=SNV	Associated variant
DFI	1	160128994	A	G	5738	0.487191	0.0581871	0.00743643	5.09294e-15	-		-	-	intergenic_variant	-	-	-	-	-	-	IMPACT=MODIFIER;VARIANT_CLASS=SNV	Associated variant
DFI	1	160128994	A	G	5738	0.487191	0.0581871	0.00743643	5.09294e-15	-		-	-	intergenic_variant	-	-	-	-	-	-	IMPACT=MODIFIER;VARIANT_CLASS=SNV	Associated variant
DFI	1	159673612	C	T	5738	0.498606	0.0568821	0.00727426	5.29771e-15	ENSSSCG00000034988		ENSSSCT00000042012	Transcript	intron_variant,non_coding_transcript_variant	-	-	-	-	-	-	IMPACT=MODIFIER;STRAND=1;VARIANT_CLASS=SNV	Associated variant
DFI	1	159673612	C	T	5738	0.498606	0.0568821	0.00727426	5.29771e-15	ENSSSCG00000034988		ENSSSCT00000076334	Transcript	intron_variant,non_coding_transcript_variant	-	-	-	-	-	-	IMPACT=MODIFIER;STRAND=1;VARIANT_CLASS=SNV	Associated variant
DFI	1	159673612	C	T	5738	0.498606	0.0568821	0.00727426	5.29771e-15	ENSSSCG00000034988		ENSSSCT00000080171	Transcript	intron_variant,non_coding_transcript_variant	-	-	-	-	-	-	IMPACT=MODIFIER;STRAND=1;VARIANT_CLASS=SNV	Associated variant
DFI	1	159673612	C	T	5738	0.498606	0.0568821	0.00727426	5.29771e-15	ENSSSCG00000034988		ENSSSCT00000042012	Transcript	intron_variant,non_coding_transcript_variant	-	-	-	-	-	-	IMPACT=MODIFIER;STRAND=1;VARIANT_CLASS=SNV	Associated variant
DFI	1	159673612	C	T	5738	0.498606	0.0568821	0.00727426	5.29771e-15	ENSSSCG00000034988		ENSSSCT00000076334	Transcript	intron_variant,non_coding_transcript_variant	-	-	-	-	-	-	IMPACT=MODIFIER;STRAND=1;VARIANT_CLASS=SNV	Associated variant
DFI	1	159673612	C	T	5738	0.498606	0.0568821	0.00727426	5.29771e-15	ENSSSCG00000034988		ENSSSCT00000080171	Transcript	intron_variant,non_coding_transcript_variant	-	-	-	-	-	-	IMPACT=MODIFIER;STRAND=1;VARIANT_CLASS=SNV	Associated variant
DFI	1	159673612	C	T	5738	0.498606	0.0568821	0.00727426	5.29771e-15	ENSSSCG00000034988		ENSSSCT00000042012	Transcript	intron_variant,non_coding_transcript_variant	-	-	-	-	-	-	IMPACT=MODIFIER;STRAND=1;VARIANT_CLASS=SNV	Associated variant
DFI	1	159673612	C	T	5738	0.498606	0.0568821	0.00727426	5.29771e-15	ENSSSCG00000034988		ENSSSCT00000076334	Transcript	intron_variant,non_coding_transcript_variant	-	-	-	-	-	-	IMPACT=MODIFIER;STRAND=1;VARIANT_CLASS=SNV	Associated variant
DFI	1	159673612	C	T	5738	0.498606	0.0568821	0.00727426	5.29771e-15	ENSSSCG00000034988		ENSSSCT00000080171	Transcript	intron_variant,non_coding_transcript_variant	-	-	-	-	-	-	IMPACT=MODIFIER;STRAND=1;VARIANT_CLASS=SNV	Associated variant
DFI	1	161834607	G	A	5738	0.457041	0.0580163	0.00742051	5.35132e-15	ENSSSCG00000004911		ENSSSCT00000005418	Transcript	intron_variant	-	-	-	-	-	-	IMPACT=MODIFIER;STRAND=-1;VARIANT_CLASS=SNV	Associated variant
DFI	1	161834607	G	A	5738	0.457041	0.0580163	0.00742051	5.35132e-15	ENSSSCG00000004911		ENSSSCT00000005418	Transcript	intron_variant	-	-	-	-	-	-	IMPACT=MODIFIER;STRAND=-1;VARIANT_CLASS=SNV	Associated variant
DFI	1	159669151	T	C	5738	0.497473	-0.0574447	0.00734795	5.37634e-15	ENSSSCG00000034988		ENSSSCT00000042012	Transcript	intron_variant,non_coding_transcript_variant	-	-	-	-	-	-	IMPACT=MODIFIER;STRAND=1;VARIANT_CLASS=SNV	Associated variant
DFI	1	159669151	T	C	5738	0.497473	-0.0574447	0.00734795	5.37634e-15	ENSSSCG00000034988		ENSSSCT00000076334	Transcript	intron_variant,non_coding_transcript_variant	-	-	-	-	-	-	IMPACT=MODIFIER;STRAND=1;VARIANT_CLASS=SNV	Associated variant
DFI	1	159669151	T	C	5738	0.497473	-0.0574447	0.00734795	5.37634e-15	ENSSSCG00000034988		ENSSSCT00000080171	Transcript	intron_variant,non_coding_transcript_variant	-	-	-	-	-	-	IMPACT=MODIFIER;STRAND=1;VARIANT_CLASS=SNV	Associated variant
DFI	1	159669151	T	C	5738	0.497473	-0.0574447	0.00734795	5.37634e-15	ENSSSCG00000034988		ENSSSCT00000042012	Transcript	intron_variant,non_coding_transcript_variant	-	-	-	-	-	-	IMPACT=MODIFIER;STRAND=1;VARIANT_CLASS=SNV	Associated variant
DFI	1	159669151	T	C	5738	0.497473	-0.0574447	0.00734795	5.37634e-15	ENSSSCG00000034988		ENSSSCT00000076334	Transcript	intron_variant,non_coding_transcript_variant	-	-	-	-	-	-	IMPACT=MODIFIER;STRAND=1;VARIANT_CLASS=SNV	Associated variant
DFI	1	159669151	T	C	5738	0.497473	-0.0574447	0.00734795	5.37634e-15	ENSSSCG00000034988		ENSSSCT00000080171	Transcript	intron_variant,non_coding_transcript_variant	-	-	-	-	-	-	IMPACT=MODIFIER;STRAND=1;VARIANT_CLASS=SNV	Associated variant
DFI	1	159669151	T	C	5738	0.497473	-0.0574447	0.00734795	5.37634e-15	ENSSSCG00000034988		ENSSSCT00000042012	Transcript	intron_variant,non_coding_transcript_variant	-	-	-	-	-	-	IMPACT=MODIFIER;STRAND=1;VARIANT_CLASS=SNV	Associated variant
DFI	1	159669151	T	C	5738	0.497473	-0.0574447	0.00734795	5.37634e-15	ENSSSCG00000034988		ENSSSCT00000076334	Transcript	intron_variant,non_coding_transcript_variant	-	-	-	-	-	-	IMPACT=MODIFIER;STRAND=1;VARIANT_CLASS=SNV	Associated variant
DFI	1	159669151	T	C	5738	0.497473	-0.0574447	0.00734795	5.37634e-15	ENSSSCG00000034988		ENSSSCT00000080171	Transcript	intron_variant,non_coding_transcript_variant	-	-	-	-	-	-	IMPACT=MODIFIER;STRAND=1;VARIANT_CLASS=SNV	Associated variant
DFI	1	161836549	T	C	5738	0.468194	0.0578868	0.00740501	5.39878e-15	ENSSSCG00000004911		ENSSSCT00000005418	Transcript	missense_variant	645	607	203	A/T	Gct/Act	-	IMPACT=MODERATE;STRAND=-1;VARIANT_CLASS=SNV;SIFT=tolerated(0.59)	Associated variant
DFI	1	161836549	T	C	5738	0.468194	0.0578868	0.00740501	5.39878e-15	ENSSSCG00000004911		ENSSSCT00000005418	Transcript	missense_variant	645	607	203	A/T	Gct/Act	-	IMPACT=MODERATE;STRAND=-1;VARIANT_CLASS=SNV;SIFT=tolerated(0.59)	Associated variant
DFI	1	159673758	T	C	5738	0.498257	-0.0565841	0.00723887	5.42242e-15	ENSSSCG00000034988		ENSSSCT00000042012	Transcript	intron_variant,non_coding_transcript_variant	-	-	-	-	-	-	IMPACT=MODIFIER;STRAND=1;VARIANT_CLASS=SNV	Associated variant
DFI	1	159673758	T	C	5738	0.498257	-0.0565841	0.00723887	5.42242e-15	ENSSSCG00000034988		ENSSSCT00000076334	Transcript	intron_variant,non_coding_transcript_variant	-	-	-	-	-	-	IMPACT=MODIFIER;STRAND=1;VARIANT_CLASS=SNV	Associated variant
DFI	1	159673758	T	C	5738	0.498257	-0.0565841	0.00723887	5.42242e-15	ENSSSCG00000034988		ENSSSCT00000080171	Transcript	intron_variant,non_coding_transcript_variant	-	-	-	-	-	-	IMPACT=MODIFIER;STRAND=1;VARIANT_CLASS=SNV	Associated variant
DFI	1	159673758	T	C	5738	0.498257	-0.0565841	0.00723887	5.42242e-15	ENSSSCG00000034988		ENSSSCT00000042012	Transcript	intron_variant,non_coding_transcript_variant	-	-	-	-	-	-	IMPACT=MODIFIER;STRAND=1;VARIANT_CLASS=SNV	Associated variant
DFI	1	159673758	T	C	5738	0.498257	-0.0565841	0.00723887	5.42242e-15	ENSSSCG00000034988		ENSSSCT00000076334	Transcript	intron_variant,non_coding_transcript_variant	-	-	-	-	-	-	IMPACT=MODIFIER;STRAND=1;VARIANT_CLASS=SNV	Associated variant
DFI	1	159673758	T	C	5738	0.498257	-0.0565841	0.00723887	5.42242e-15	ENSSSCG00000034988		ENSSSCT00000080171	Transcript	intron_variant,non_coding_transcript_variant	-	-	-	-	-	-	IMPACT=MODIFIER;STRAND=1;VARIANT_CLASS=SNV	Associated variant
DFI	1	159673758	T	C	5738	0.498257	-0.0565841	0.00723887	5.42242e-15	ENSSSCG00000034988		ENSSSCT00000042012	Transcript	intron_variant,non_coding_transcript_variant	-	-	-	-	-	-	IMPACT=MODIFIER;STRAND=1;VARIANT_CLASS=SNV	Associated variant
DFI	1	159673758	T	C	5738	0.498257	-0.0565841	0.00723887	5.42242e-15	ENSSSCG00000034988		ENSSSCT00000076334	Transcript	intron_variant,non_coding_transcript_variant	-	-	-	-	-	-	IMPACT=MODIFIER;STRAND=1;VARIANT_CLASS=SNV	Associated variant
DFI	1	159673758	T	C	5738	0.498257	-0.0565841	0.00723887	5.42242e-15	ENSSSCG00000034988		ENSSSCT00000080171	Transcript	intron_variant,non_coding_transcript_variant	-	-	-	-	-	-	IMPACT=MODIFIER;STRAND=1;VARIANT_CLASS=SNV	Associated variant
DFI	1	159671908	A	G	5738	0.498867	0.0571545	0.00731359	5.50352e-15	ENSSSCG00000034988		ENSSSCT00000042012	Transcript	intron_variant,non_coding_transcript_variant	-	-	-	-	-	-	IMPACT=MODIFIER;STRAND=1;VARIANT_CLASS=SNV	Associated variant
DFI	1	159671908	A	G	5738	0.498867	0.0571545	0.00731359	5.50352e-15	ENSSSCG00000034988		ENSSSCT00000076334	Transcript	intron_variant,non_coding_transcript_variant	-	-	-	-	-	-	IMPACT=MODIFIER;STRAND=1;VARIANT_CLASS=SNV	Associated variant
DFI	1	159671908	A	G	5738	0.498867	0.0571545	0.00731359	5.50352e-15	ENSSSCG00000034988		ENSSSCT00000080171	Transcript	intron_variant,non_coding_transcript_variant	-	-	-	-	-	-	IMPACT=MODIFIER;STRAND=1;VARIANT_CLASS=SNV	Associated variant
DFI	1	159671908	A	G	5738	0.498867	0.0571545	0.00731359	5.50352e-15	ENSSSCG00000034988		ENSSSCT00000042012	Transcript	intron_variant,non_coding_transcript_variant	-	-	-	-	-	-	IMPACT=MODIFIER;STRAND=1;VARIANT_CLASS=SNV	Associated variant
DFI	1	159671908	A	G	5738	0.498867	0.0571545	0.00731359	5.50352e-15	ENSSSCG00000034988		ENSSSCT00000076334	Transcript	intron_variant,non_coding_transcript_variant	-	-	-	-	-	-	IMPACT=MODIFIER;STRAND=1;VARIANT_CLASS=SNV	Associated variant
DFI	1	159671908	A	G	5738	0.498867	0.0571545	0.00731359	5.50352e-15	ENSSSCG00000034988		ENSSSCT00000080171	Transcript	intron_variant,non_coding_transcript_variant	-	-	-	-	-	-	IMPACT=MODIFIER;STRAND=1;VARIANT_CLASS=SNV	Associated variant
DFI	1	159671908	A	G	5738	0.498867	0.0571545	0.00731359	5.50352e-15	ENSSSCG00000034988		ENSSSCT00000042012	Transcript	intron_variant,non_coding_transcript_variant	-	-	-	-	-	-	IMPACT=MODIFIER;STRAND=1;VARIANT_CLASS=SNV	Associated variant
DFI	1	159671908	A	G	5738	0.498867	0.0571545	0.00731359	5.50352e-15	ENSSSCG00000034988		ENSSSCT00000076334	Transcript	intron_variant,non_coding_transcript_variant	-	-	-	-	-	-	IMPACT=MODIFIER;STRAND=1;VARIANT_CLASS=SNV	Associated variant
DFI	1	159671908	A	G	5738	0.498867	0.0571545	0.00731359	5.50352e-15	ENSSSCG00000034988		ENSSSCT00000080171	Transcript	intron_variant,non_coding_transcript_variant	-	-	-	-	-	-	IMPACT=MODIFIER;STRAND=1;VARIANT_CLASS=SNV	Associated variant
DFI	1	159892289	G	A	5738	0.392036	0.0612827	0.00784378	5.58879e-15	ENSSSCG00000004903	CDH20	ENSSSCT00000005409	Transcript	intron_variant	-	-	-	-	-	-	IMPACT=MODIFIER;STRAND=-1;VARIANT_CLASS=SNV;SYMBOL=CDH20;SYMBOL_SOURCE=HGNC;HGNC_ID=HGNC:1760	Associated variant
DFI	1	159892289	G	A	5738	0.392036	0.0612827	0.00784378	5.58879e-15	ENSSSCG00000004903	CDH20	ENSSSCT00000005409	Transcript	intron_variant	-	-	-	-	-	-	IMPACT=MODIFIER;STRAND=-1;VARIANT_CLASS=SNV;SYMBOL=CDH20;SYMBOL_SOURCE=HGNC;HGNC_ID=HGNC:1760	Associated variant
DFI	1	159676590	G	A	5738	0.496427	0.0564047	0.0072205	5.64012e-15	ENSSSCG00000034988		ENSSSCT00000042012	Transcript	intron_variant,non_coding_transcript_variant	-	-	-	-	-	-	IMPACT=MODIFIER;STRAND=1;VARIANT_CLASS=SNV	Associated variant
DFI	1	159676590	G	A	5738	0.496427	0.0564047	0.0072205	5.64012e-15	ENSSSCG00000034988		ENSSSCT00000076334	Transcript	intron_variant,non_coding_transcript_variant	-	-	-	-	-	-	IMPACT=MODIFIER;STRAND=1;VARIANT_CLASS=SNV	Associated variant
DFI	1	159676590	G	A	5738	0.496427	0.0564047	0.0072205	5.64012e-15	ENSSSCG00000034988		ENSSSCT00000080171	Transcript	intron_variant,non_coding_transcript_variant	-	-	-	-	-	-	IMPACT=MODIFIER;STRAND=1;VARIANT_CLASS=SNV	Associated variant
DFI	1	159676590	G	A	5738	0.496427	0.0564047	0.0072205	5.64012e-15	ENSSSCG00000034988		ENSSSCT00000042012	Transcript	intron_variant,non_coding_transcript_variant	-	-	-	-	-	-	IMPACT=MODIFIER;STRAND=1;VARIANT_CLASS=SNV	Associated variant
DFI	1	159676590	G	A	5738	0.496427	0.0564047	0.0072205	5.64012e-15	ENSSSCG00000034988		ENSSSCT00000076334	Transcript	intron_variant,non_coding_transcript_variant	-	-	-	-	-	-	IMPACT=MODIFIER;STRAND=1;VARIANT_CLASS=SNV	Associated variant
DFI	1	159676590	G	A	5738	0.496427	0.0564047	0.0072205	5.64012e-15	ENSSSCG00000034988		ENSSSCT00000080171	Transcript	intron_variant,non_coding_transcript_variant	-	-	-	-	-	-	IMPACT=MODIFIER;STRAND=1;VARIANT_CLASS=SNV	Associated variant
DFI	1	161834614	T	C	5738	0.456954	0.057826	0.00741953	6.50443e-15	ENSSSCG00000004911		ENSSSCT00000005418	Transcript	intron_variant	-	-	-	-	-	-	IMPACT=MODIFIER;STRAND=-1;VARIANT_CLASS=SNV	Associated variant
DFI	1	161834614	T	C	5738	0.456954	0.057826	0.00741953	6.50443e-15	ENSSSCG00000004911		ENSSSCT00000005418	Transcript	intron_variant	-	-	-	-	-	-	IMPACT=MODIFIER;STRAND=-1;VARIANT_CLASS=SNV	Associated variant
DFI	1	161724687	G	A	5738	0.471331	0.0579767	0.00744251	6.70427e-15	ENSSSCG00000037300	GRP	ENSSSCT00000040819	Transcript	upstream_gene_variant	-	-	-	-	-	-	IMPACT=MODIFIER;DISTANCE=2905;STRAND=-1;VARIANT_CLASS=SNV;SYMBOL=GRP;SYMBOL_SOURCE=HGNC;HGNC_ID=HGNC:4605	Associated variant
DFI	1	161724687	G	A	5738	0.471331	0.0579767	0.00744251	6.70427e-15	ENSSSCG00000037300	GRP	ENSSSCT00000040819	Transcript	upstream_gene_variant	-	-	-	-	-	-	IMPACT=MODIFIER;DISTANCE=2905;STRAND=-1;VARIANT_CLASS=SNV;SYMBOL=GRP;SYMBOL_SOURCE=HGNC;HGNC_ID=HGNC:4605	Associated variant
DFI	1	161724687	G	A	5738	0.471331	0.0579767	0.00744251	6.70427e-15	ENSSSCG00000037300	GRP	ENSSSCT00000040819	Transcript	upstream_gene_variant	-	-	-	-	-	-	IMPACT=MODIFIER;DISTANCE=2905;STRAND=-1;VARIANT_CLASS=SNV;SYMBOL=GRP;SYMBOL_SOURCE=HGNC;HGNC_ID=HGNC:4605	Associated variant
DFI	1	159678015	C	T	5738	0.497212	-0.0565735	0.00726328	6.75613e-15	ENSSSCG00000034988		ENSSSCT00000042012	Transcript	intron_variant,non_coding_transcript_variant	-	-	-	-	-	-	IMPACT=MODIFIER;STRAND=1;VARIANT_CLASS=SNV	Associated variant
DFI	1	159678015	C	T	5738	0.497212	-0.0565735	0.00726328	6.75613e-15	ENSSSCG00000034988		ENSSSCT00000076334	Transcript	intron_variant,non_coding_transcript_variant	-	-	-	-	-	-	IMPACT=MODIFIER;STRAND=1;VARIANT_CLASS=SNV	Associated variant
DFI	1	159678015	C	T	5738	0.497212	-0.0565735	0.00726328	6.75613e-15	ENSSSCG00000034988		ENSSSCT00000080171	Transcript	intron_variant,non_coding_transcript_variant	-	-	-	-	-	-	IMPACT=MODIFIER;STRAND=1;VARIANT_CLASS=SNV	Associated variant
DFI	1	159678015	C	T	5738	0.497212	-0.0565735	0.00726328	6.75613e-15	ENSSSCG00000034988		ENSSSCT00000042012	Transcript	intron_variant,non_coding_transcript_variant	-	-	-	-	-	-	IMPACT=MODIFIER;STRAND=1;VARIANT_CLASS=SNV	Associated variant
DFI	1	159678015	C	T	5738	0.497212	-0.0565735	0.00726328	6.75613e-15	ENSSSCG00000034988		ENSSSCT00000076334	Transcript	intron_variant,non_coding_transcript_variant	-	-	-	-	-	-	IMPACT=MODIFIER;STRAND=1;VARIANT_CLASS=SNV	Associated variant
DFI	1	159678015	C	T	5738	0.497212	-0.0565735	0.00726328	6.75613e-15	ENSSSCG00000034988		ENSSSCT00000080171	Transcript	intron_variant,non_coding_transcript_variant	-	-	-	-	-	-	IMPACT=MODIFIER;STRAND=1;VARIANT_CLASS=SNV	Associated variant
DFI	1	159678015	C	T	5738	0.497212	-0.0565735	0.00726328	6.75613e-15	ENSSSCG00000034988		ENSSSCT00000042012	Transcript	intron_variant,non_coding_transcript_variant	-	-	-	-	-	-	IMPACT=MODIFIER;STRAND=1;VARIANT_CLASS=SNV	Associated variant
DFI	1	159678015	C	T	5738	0.497212	-0.0565735	0.00726328	6.75613e-15	ENSSSCG00000034988		ENSSSCT00000076334	Transcript	intron_variant,non_coding_transcript_variant	-	-	-	-	-	-	IMPACT=MODIFIER;STRAND=1;VARIANT_CLASS=SNV	Associated variant
DFI	1	159678015	C	T	5738	0.497212	-0.0565735	0.00726328	6.75613e-15	ENSSSCG00000034988		ENSSSCT00000080171	Transcript	intron_variant,non_coding_transcript_variant	-	-	-	-	-	-	IMPACT=MODIFIER;STRAND=1;VARIANT_CLASS=SNV	Associated variant
DFI	1	159661815	C	T	5738	0.499216	-0.0579954	0.00744628	6.78022e-15	ENSSSCG00000034988		ENSSSCT00000042012	Transcript	upstream_gene_variant	-	-	-	-	-	-	IMPACT=MODIFIER;DISTANCE=3891;STRAND=1;VARIANT_CLASS=SNV	Associated variant
DFI	1	159661815	C	T	5738	0.499216	-0.0579954	0.00744628	6.78022e-15	ENSSSCG00000034988		ENSSSCT00000076334	Transcript	upstream_gene_variant	-	-	-	-	-	-	IMPACT=MODIFIER;DISTANCE=4962;STRAND=1;VARIANT_CLASS=SNV	Associated variant
DFI	1	159661815	C	T	5738	0.499216	-0.0579954	0.00744628	6.78022e-15	ENSSSCG00000034988		ENSSSCT00000080171	Transcript	intron_variant,non_coding_transcript_variant	-	-	-	-	-	-	IMPACT=MODIFIER;STRAND=1;VARIANT_CLASS=SNV	Associated variant
DFI	1	159661815	C	T	5738	0.499216	-0.0579954	0.00744628	6.78022e-15	ENSSSCG00000034988		ENSSSCT00000042012	Transcript	upstream_gene_variant	-	-	-	-	-	-	IMPACT=MODIFIER;DISTANCE=3891;STRAND=1;VARIANT_CLASS=SNV	Associated variant
DFI	1	159661815	C	T	5738	0.499216	-0.0579954	0.00744628	6.78022e-15	ENSSSCG00000034988		ENSSSCT00000076334	Transcript	upstream_gene_variant	-	-	-	-	-	-	IMPACT=MODIFIER;DISTANCE=4962;STRAND=1;VARIANT_CLASS=SNV	Associated variant
DFI	1	159661815	C	T	5738	0.499216	-0.0579954	0.00744628	6.78022e-15	ENSSSCG00000034988		ENSSSCT00000080171	Transcript	intron_variant,non_coding_transcript_variant	-	-	-	-	-	-	IMPACT=MODIFIER;STRAND=1;VARIANT_CLASS=SNV	Associated variant
DFI	1	159661815	C	T	5738	0.499216	-0.0579954	0.00744628	6.78022e-15	ENSSSCG00000034988		ENSSSCT00000042012	Transcript	upstream_gene_variant	-	-	-	-	-	-	IMPACT=MODIFIER;DISTANCE=3891;STRAND=1;VARIANT_CLASS=SNV	Associated variant
DFI	1	159661815	C	T	5738	0.499216	-0.0579954	0.00744628	6.78022e-15	ENSSSCG00000034988		ENSSSCT00000076334	Transcript	upstream_gene_variant	-	-	-	-	-	-	IMPACT=MODIFIER;DISTANCE=4962;STRAND=1;VARIANT_CLASS=SNV	Associated variant
DFI	1	159661815	C	T	5738	0.499216	-0.0579954	0.00744628	6.78022e-15	ENSSSCG00000034988		ENSSSCT00000080171	Transcript	intron_variant,non_coding_transcript_variant	-	-	-	-	-	-	IMPACT=MODIFIER;STRAND=1;VARIANT_CLASS=SNV	Associated variant
DFI	1	159668973	T	C	5738	0.491025	-0.0571361	0.00733615	6.7922e-15	ENSSSCG00000034988		ENSSSCT00000042012	Transcript	intron_variant,non_coding_transcript_variant	-	-	-	-	-	-	IMPACT=MODIFIER;STRAND=1;VARIANT_CLASS=SNV	Associated variant
DFI	1	159668973	T	C	5738	0.491025	-0.0571361	0.00733615	6.7922e-15	ENSSSCG00000034988		ENSSSCT00000076334	Transcript	intron_variant,non_coding_transcript_variant	-	-	-	-	-	-	IMPACT=MODIFIER;STRAND=1;VARIANT_CLASS=SNV	Associated variant
DFI	1	159668973	T	C	5738	0.491025	-0.0571361	0.00733615	6.7922e-15	ENSSSCG00000034988		ENSSSCT00000080171	Transcript	intron_variant,non_coding_transcript_variant	-	-	-	-	-	-	IMPACT=MODIFIER;STRAND=1;VARIANT_CLASS=SNV	Associated variant
DFI	1	159668973	T	C	5738	0.491025	-0.0571361	0.00733615	6.7922e-15	ENSSSCG00000034988		ENSSSCT00000042012	Transcript	intron_variant,non_coding_transcript_variant	-	-	-	-	-	-	IMPACT=MODIFIER;STRAND=1;VARIANT_CLASS=SNV	Associated variant
DFI	1	159668973	T	C	5738	0.491025	-0.0571361	0.00733615	6.7922e-15	ENSSSCG00000034988		ENSSSCT00000076334	Transcript	intron_variant,non_coding_transcript_variant	-	-	-	-	-	-	IMPACT=MODIFIER;STRAND=1;VARIANT_CLASS=SNV	Associated variant
DFI	1	159668973	T	C	5738	0.491025	-0.0571361	0.00733615	6.7922e-15	ENSSSCG00000034988		ENSSSCT00000080171	Transcript	intron_variant,non_coding_transcript_variant	-	-	-	-	-	-	IMPACT=MODIFIER;STRAND=1;VARIANT_CLASS=SNV	Associated variant
DFI	1	159668973	T	C	5738	0.491025	-0.0571361	0.00733615	6.7922e-15	ENSSSCG00000034988		ENSSSCT00000042012	Transcript	intron_variant,non_coding_transcript_variant	-	-	-	-	-	-	IMPACT=MODIFIER;STRAND=1;VARIANT_CLASS=SNV	Associated variant
DFI	1	159668973	T	C	5738	0.491025	-0.0571361	0.00733615	6.7922e-15	ENSSSCG00000034988		ENSSSCT00000076334	Transcript	intron_variant,non_coding_transcript_variant	-	-	-	-	-	-	IMPACT=MODIFIER;STRAND=1;VARIANT_CLASS=SNV	Associated variant
DFI	1	159668973	T	C	5738	0.491025	-0.0571361	0.00733615	6.7922e-15	ENSSSCG00000034988		ENSSSCT00000080171	Transcript	intron_variant,non_coding_transcript_variant	-	-	-	-	-	-	IMPACT=MODIFIER;STRAND=1;VARIANT_CLASS=SNV	Associated variant
DFI	1	159659951	C	T	5738	0.483879	-0.056093	0.00720276	6.82352e-15	ENSSSCG00000034988		ENSSSCT00000080171	Transcript	intron_variant,non_coding_transcript_variant	-	-	-	-	-	-	IMPACT=MODIFIER;STRAND=1;VARIANT_CLASS=SNV	Associated variant
DFI	1	159659951	C	T	5738	0.483879	-0.056093	0.00720276	6.82352e-15	ENSSSCG00000034988		ENSSSCT00000080171	Transcript	intron_variant,non_coding_transcript_variant	-	-	-	-	-	-	IMPACT=MODIFIER;STRAND=1;VARIANT_CLASS=SNV	Associated variant
DFI	1	159053883	G	A	5738	0.445016	-0.0589939	0.00757812	6.98423e-15	ENSSSCG00000039179		ENSSSCT00000053201	Transcript	intron_variant,non_coding_transcript_variant	-	-	-	-	-	-	IMPACT=MODIFIER;STRAND=1;VARIANT_CLASS=SNV	Associated variant
DFI	1	159053883	G	A	5738	0.445016	-0.0589939	0.00757812	6.98423e-15	ENSSSCG00000039179		ENSSSCT00000062385	Transcript	intron_variant,non_coding_transcript_variant	-	-	-	-	-	-	IMPACT=MODIFIER;STRAND=1;VARIANT_CLASS=SNV	Associated variant
DFI	1	159053883	G	A	5738	0.445016	-0.0589939	0.00757812	6.98423e-15	ENSSSCG00000041383		ENSSSCT00000083686	Transcript	downstream_gene_variant	-	-	-	-	-	-	IMPACT=MODIFIER;DISTANCE=1250;STRAND=1;VARIANT_CLASS=SNV	Associated variant
DFI	1	159053883	G	A	5738	0.445016	-0.0589939	0.00757812	6.98423e-15	ENSSSCG00000039179		ENSSSCT00000089150	Transcript	intron_variant,non_coding_transcript_variant	-	-	-	-	-	-	IMPACT=MODIFIER;STRAND=1;VARIANT_CLASS=SNV	Associated variant
DFI	1	159053883	G	A	5738	0.445016	-0.0589939	0.00757812	6.98423e-15	ENSSSCG00000039179		ENSSSCT00000053201	Transcript	intron_variant,non_coding_transcript_variant	-	-	-	-	-	-	IMPACT=MODIFIER;STRAND=1;VARIANT_CLASS=SNV	Associated variant
DFI	1	159053883	G	A	5738	0.445016	-0.0589939	0.00757812	6.98423e-15	ENSSSCG00000039179		ENSSSCT00000062385	Transcript	intron_variant,non_coding_transcript_variant	-	-	-	-	-	-	IMPACT=MODIFIER;STRAND=1;VARIANT_CLASS=SNV	Associated variant
DFI	1	159053883	G	A	5738	0.445016	-0.0589939	0.00757812	6.98423e-15	ENSSSCG00000041383		ENSSSCT00000083686	Transcript	downstream_gene_variant	-	-	-	-	-	-	IMPACT=MODIFIER;DISTANCE=1250;STRAND=1;VARIANT_CLASS=SNV	Associated variant
DFI	1	159053883	G	A	5738	0.445016	-0.0589939	0.00757812	6.98423e-15	ENSSSCG00000039179		ENSSSCT00000089150	Transcript	intron_variant,non_coding_transcript_variant	-	-	-	-	-	-	IMPACT=MODIFIER;STRAND=1;VARIANT_CLASS=SNV	Associated variant
DFI	1	159053804	A	G	5738	0.441704	-0.0589655	0.00757637	7.09274e-15	ENSSSCG00000039179		ENSSSCT00000053201	Transcript	intron_variant,non_coding_transcript_variant	-	-	-	-	-	-	IMPACT=MODIFIER;STRAND=1;VARIANT_CLASS=SNV	Associated variant
DFI	1	159053804	A	G	5738	0.441704	-0.0589655	0.00757637	7.09274e-15	ENSSSCG00000039179		ENSSSCT00000062385	Transcript	intron_variant,non_coding_transcript_variant	-	-	-	-	-	-	IMPACT=MODIFIER;STRAND=1;VARIANT_CLASS=SNV	Associated variant
DFI	1	159053804	A	G	5738	0.441704	-0.0589655	0.00757637	7.09274e-15	ENSSSCG00000041383		ENSSSCT00000083686	Transcript	downstream_gene_variant	-	-	-	-	-	-	IMPACT=MODIFIER;DISTANCE=1171;STRAND=1;VARIANT_CLASS=SNV	Associated variant
DFI	1	159053804	A	G	5738	0.441704	-0.0589655	0.00757637	7.09274e-15	ENSSSCG00000039179		ENSSSCT00000089150	Transcript	intron_variant,non_coding_transcript_variant	-	-	-	-	-	-	IMPACT=MODIFIER;STRAND=1;VARIANT_CLASS=SNV	Associated variant
DFI	1	159053804	A	G	5738	0.441704	-0.0589655	0.00757637	7.09274e-15	ENSSSCG00000039179		ENSSSCT00000053201	Transcript	intron_variant,non_coding_transcript_variant	-	-	-	-	-	-	IMPACT=MODIFIER;STRAND=1;VARIANT_CLASS=SNV	Associated variant
DFI	1	159053804	A	G	5738	0.441704	-0.0589655	0.00757637	7.09274e-15	ENSSSCG00000039179		ENSSSCT00000062385	Transcript	intron_variant,non_coding_transcript_variant	-	-	-	-	-	-	IMPACT=MODIFIER;STRAND=1;VARIANT_CLASS=SNV	Associated variant
DFI	1	159053804	A	G	5738	0.441704	-0.0589655	0.00757637	7.09274e-15	ENSSSCG00000041383		ENSSSCT00000083686	Transcript	downstream_gene_variant	-	-	-	-	-	-	IMPACT=MODIFIER;DISTANCE=1171;STRAND=1;VARIANT_CLASS=SNV	Associated variant
DFI	1	159053804	A	G	5738	0.441704	-0.0589655	0.00757637	7.09274e-15	ENSSSCG00000039179		ENSSSCT00000089150	Transcript	intron_variant,non_coding_transcript_variant	-	-	-	-	-	-	IMPACT=MODIFIER;STRAND=1;VARIANT_CLASS=SNV	Associated variant
DFI	1	162028076	C	A	5738	0.441617	0.0599161	0.00770192	7.28821e-15	-		-	-	intergenic_variant	-	-	-	-	-	-	IMPACT=MODIFIER;VARIANT_CLASS=SNV	Associated variant
DFI	1	162028076	C	A	5738	0.441617	0.0599161	0.00770192	7.28821e-15	-		-	-	intergenic_variant	-	-	-	-	-	-	IMPACT=MODIFIER;VARIANT_CLASS=SNV	Associated variant
DFI	1	159699622	A	G	5738	0.483967	0.0583323	0.007503	7.57276e-15	ENSSSCG00000034988		ENSSSCT00000042012	Transcript	intron_variant,non_coding_transcript_variant	-	-	-	-	-	-	IMPACT=MODIFIER;STRAND=1;VARIANT_CLASS=SNV	Associated variant
DFI	1	159699622	A	G	5738	0.483967	0.0583323	0.007503	7.57276e-15	ENSSSCG00000034988		ENSSSCT00000076334	Transcript	intron_variant,non_coding_transcript_variant	-	-	-	-	-	-	IMPACT=MODIFIER;STRAND=1;VARIANT_CLASS=SNV	Associated variant
DFI	1	159699622	A	G	5738	0.483967	0.0583323	0.007503	7.57276e-15	ENSSSCG00000034988		ENSSSCT00000080171	Transcript	intron_variant,non_coding_transcript_variant	-	-	-	-	-	-	IMPACT=MODIFIER;STRAND=1;VARIANT_CLASS=SNV	Associated variant
DFI	1	159699622	A	G	5738	0.483967	0.0583323	0.007503	7.57276e-15	ENSSSCG00000034988		ENSSSCT00000042012	Transcript	intron_variant,non_coding_transcript_variant	-	-	-	-	-	-	IMPACT=MODIFIER;STRAND=1;VARIANT_CLASS=SNV	Associated variant
DFI	1	159699622	A	G	5738	0.483967	0.0583323	0.007503	7.57276e-15	ENSSSCG00000034988		ENSSSCT00000076334	Transcript	intron_variant,non_coding_transcript_variant	-	-	-	-	-	-	IMPACT=MODIFIER;STRAND=1;VARIANT_CLASS=SNV	Associated variant
DFI	1	159699622	A	G	5738	0.483967	0.0583323	0.007503	7.57276e-15	ENSSSCG00000034988		ENSSSCT00000080171	Transcript	intron_variant,non_coding_transcript_variant	-	-	-	-	-	-	IMPACT=MODIFIER;STRAND=1;VARIANT_CLASS=SNV	Associated variant
DFI	1	159663627	C	T	5738	0.487191	-0.0580189	0.00746519	7.73006e-15	ENSSSCG00000034988		ENSSSCT00000042012	Transcript	upstream_gene_variant	-	-	-	-	-	-	IMPACT=MODIFIER;DISTANCE=2079;STRAND=1;VARIANT_CLASS=SNV	Associated variant
DFI	1	159663627	C	T	5738	0.487191	-0.0580189	0.00746519	7.73006e-15	ENSSSCG00000034988		ENSSSCT00000076334	Transcript	upstream_gene_variant	-	-	-	-	-	-	IMPACT=MODIFIER;DISTANCE=3150;STRAND=1;VARIANT_CLASS=SNV	Associated variant
DFI	1	159663627	C	T	5738	0.487191	-0.0580189	0.00746519	7.73006e-15	ENSSSCG00000034988		ENSSSCT00000080171	Transcript	intron_variant,non_coding_transcript_variant	-	-	-	-	-	-	IMPACT=MODIFIER;STRAND=1;VARIANT_CLASS=SNV	Associated variant
DFI	1	159663627	C	T	5738	0.487191	-0.0580189	0.00746519	7.73006e-15	ENSSSCG00000034988		ENSSSCT00000042012	Transcript	upstream_gene_variant	-	-	-	-	-	-	IMPACT=MODIFIER;DISTANCE=2079;STRAND=1;VARIANT_CLASS=SNV	Associated variant
DFI	1	159663627	C	T	5738	0.487191	-0.0580189	0.00746519	7.73006e-15	ENSSSCG00000034988		ENSSSCT00000076334	Transcript	upstream_gene_variant	-	-	-	-	-	-	IMPACT=MODIFIER;DISTANCE=3150;STRAND=1;VARIANT_CLASS=SNV	Associated variant
DFI	1	159663627	C	T	5738	0.487191	-0.0580189	0.00746519	7.73006e-15	ENSSSCG00000034988		ENSSSCT00000080171	Transcript	intron_variant,non_coding_transcript_variant	-	-	-	-	-	-	IMPACT=MODIFIER;STRAND=1;VARIANT_CLASS=SNV	Associated variant
DFI	1	159663627	C	T	5738	0.487191	-0.0580189	0.00746519	7.73006e-15	ENSSSCG00000034988		ENSSSCT00000042012	Transcript	upstream_gene_variant	-	-	-	-	-	-	IMPACT=MODIFIER;DISTANCE=2079;STRAND=1;VARIANT_CLASS=SNV	Associated variant
DFI	1	159663627	C	T	5738	0.487191	-0.0580189	0.00746519	7.73006e-15	ENSSSCG00000034988		ENSSSCT00000076334	Transcript	upstream_gene_variant	-	-	-	-	-	-	IMPACT=MODIFIER;DISTANCE=3150;STRAND=1;VARIANT_CLASS=SNV	Associated variant
DFI	1	159663627	C	T	5738	0.487191	-0.0580189	0.00746519	7.73006e-15	ENSSSCG00000034988		ENSSSCT00000080171	Transcript	intron_variant,non_coding_transcript_variant	-	-	-	-	-	-	IMPACT=MODIFIER;STRAND=1;VARIANT_CLASS=SNV	Associated variant
DFI	1	159670574	C	T	5738	0.493639	0.0567916	0.00730781	7.76516e-15	ENSSSCG00000034988		ENSSSCT00000042012	Transcript	intron_variant,non_coding_transcript_variant	-	-	-	-	-	-	IMPACT=MODIFIER;STRAND=1;VARIANT_CLASS=SNV	Associated variant
DFI	1	159670574	C	T	5738	0.493639	0.0567916	0.00730781	7.76516e-15	ENSSSCG00000034988		ENSSSCT00000076334	Transcript	intron_variant,non_coding_transcript_variant	-	-	-	-	-	-	IMPACT=MODIFIER;STRAND=1;VARIANT_CLASS=SNV	Associated variant
DFI	1	159670574	C	T	5738	0.493639	0.0567916	0.00730781	7.76516e-15	ENSSSCG00000034988		ENSSSCT00000080171	Transcript	intron_variant,non_coding_transcript_variant	-	-	-	-	-	-	IMPACT=MODIFIER;STRAND=1;VARIANT_CLASS=SNV	Associated variant
DFI	1	159670574	C	T	5738	0.493639	0.0567916	0.00730781	7.76516e-15	ENSSSCG00000034988		ENSSSCT00000042012	Transcript	intron_variant,non_coding_transcript_variant	-	-	-	-	-	-	IMPACT=MODIFIER;STRAND=1;VARIANT_CLASS=SNV	Associated variant
DFI	1	159670574	C	T	5738	0.493639	0.0567916	0.00730781	7.76516e-15	ENSSSCG00000034988		ENSSSCT00000076334	Transcript	intron_variant,non_coding_transcript_variant	-	-	-	-	-	-	IMPACT=MODIFIER;STRAND=1;VARIANT_CLASS=SNV	Associated variant
DFI	1	159670574	C	T	5738	0.493639	0.0567916	0.00730781	7.76516e-15	ENSSSCG00000034988		ENSSSCT00000080171	Transcript	intron_variant,non_coding_transcript_variant	-	-	-	-	-	-	IMPACT=MODIFIER;STRAND=1;VARIANT_CLASS=SNV	Associated variant
DFI	1	159677882	A	G	5738	0.498954	0.0557006	0.0071695	7.90459e-15	ENSSSCG00000034988		ENSSSCT00000042012	Transcript	intron_variant,non_coding_transcript_variant	-	-	-	-	-	-	IMPACT=MODIFIER;STRAND=1;VARIANT_CLASS=SNV	Associated variant
DFI	1	159677882	A	G	5738	0.498954	0.0557006	0.0071695	7.90459e-15	ENSSSCG00000034988		ENSSSCT00000076334	Transcript	intron_variant,non_coding_transcript_variant	-	-	-	-	-	-	IMPACT=MODIFIER;STRAND=1;VARIANT_CLASS=SNV	Associated variant
DFI	1	159677882	A	G	5738	0.498954	0.0557006	0.0071695	7.90459e-15	ENSSSCG00000034988		ENSSSCT00000080171	Transcript	intron_variant,non_coding_transcript_variant	-	-	-	-	-	-	IMPACT=MODIFIER;STRAND=1;VARIANT_CLASS=SNV	Associated variant
DFI	1	159677882	A	G	5738	0.498954	0.0557006	0.0071695	7.90459e-15	ENSSSCG00000034988		ENSSSCT00000042012	Transcript	intron_variant,non_coding_transcript_variant	-	-	-	-	-	-	IMPACT=MODIFIER;STRAND=1;VARIANT_CLASS=SNV	Associated variant
DFI	1	159677882	A	G	5738	0.498954	0.0557006	0.0071695	7.90459e-15	ENSSSCG00000034988		ENSSSCT00000076334	Transcript	intron_variant,non_coding_transcript_variant	-	-	-	-	-	-	IMPACT=MODIFIER;STRAND=1;VARIANT_CLASS=SNV	Associated variant
DFI	1	159677882	A	G	5738	0.498954	0.0557006	0.0071695	7.90459e-15	ENSSSCG00000034988		ENSSSCT00000080171	Transcript	intron_variant,non_coding_transcript_variant	-	-	-	-	-	-	IMPACT=MODIFIER;STRAND=1;VARIANT_CLASS=SNV	Associated variant
DFI	1	159677882	A	G	5738	0.498954	0.0557006	0.0071695	7.90459e-15	ENSSSCG00000034988		ENSSSCT00000042012	Transcript	intron_variant,non_coding_transcript_variant	-	-	-	-	-	-	IMPACT=MODIFIER;STRAND=1;VARIANT_CLASS=SNV	Associated variant
DFI	1	159677882	A	G	5738	0.498954	0.0557006	0.0071695	7.90459e-15	ENSSSCG00000034988		ENSSSCT00000076334	Transcript	intron_variant,non_coding_transcript_variant	-	-	-	-	-	-	IMPACT=MODIFIER;STRAND=1;VARIANT_CLASS=SNV	Associated variant
DFI	1	159677882	A	G	5738	0.498954	0.0557006	0.0071695	7.90459e-15	ENSSSCG00000034988		ENSSSCT00000080171	Transcript	intron_variant,non_coding_transcript_variant	-	-	-	-	-	-	IMPACT=MODIFIER;STRAND=1;VARIANT_CLASS=SNV	Associated variant
DFI	1	159893800	T	C	5738	0.377745	0.0609234	0.0078459	8.16445e-15	ENSSSCG00000004903	CDH20	ENSSSCT00000005409	Transcript	intron_variant	-	-	-	-	-	-	IMPACT=MODIFIER;STRAND=-1;VARIANT_CLASS=SNV;SYMBOL=CDH20;SYMBOL_SOURCE=HGNC;HGNC_ID=HGNC:1760	Associated variant
DFI	1	159893800	T	C	5738	0.377745	0.0609234	0.0078459	8.16445e-15	ENSSSCG00000004903	CDH20	ENSSSCT00000005409	Transcript	intron_variant	-	-	-	-	-	-	IMPACT=MODIFIER;STRAND=-1;VARIANT_CLASS=SNV;SYMBOL=CDH20;SYMBOL_SOURCE=HGNC;HGNC_ID=HGNC:1760	Associated variant
DFI	1	161845561	A	C	5738	0.442663	0.0595892	0.00767456	8.19603e-15	ENSSSCG00000004911		ENSSSCT00000005418	Transcript	intron_variant	-	-	-	-	-	-	IMPACT=MODIFIER;STRAND=-1;VARIANT_CLASS=SNV	Associated variant
DFI	1	161845561	A	C	5738	0.442663	0.0595892	0.00767456	8.19603e-15	ENSSSCG00000004911		ENSSSCT00000005418	Transcript	intron_variant	-	-	-	-	-	-	IMPACT=MODIFIER;STRAND=-1;VARIANT_CLASS=SNV	Associated variant
DFI	1	159729800	C	A	5738	0.483879	0.058245	0.00750185	8.22404e-15	ENSSSCG00000034988		ENSSSCT00000042012	Transcript	intron_variant,non_coding_transcript_variant	-	-	-	-	-	-	IMPACT=MODIFIER;STRAND=1;VARIANT_CLASS=SNV	Associated variant
DFI	1	159729800	C	A	5738	0.483879	0.058245	0.00750185	8.22404e-15	ENSSSCG00000034988		ENSSSCT00000076334	Transcript	intron_variant,non_coding_transcript_variant	-	-	-	-	-	-	IMPACT=MODIFIER;STRAND=1;VARIANT_CLASS=SNV	Associated variant
DFI	1	159729800	C	A	5738	0.483879	0.058245	0.00750185	8.22404e-15	ENSSSCG00000034988		ENSSSCT00000080171	Transcript	intron_variant,non_coding_transcript_variant	-	-	-	-	-	-	IMPACT=MODIFIER;STRAND=1;VARIANT_CLASS=SNV	Associated variant
DFI	1	159729800	C	A	5738	0.483879	0.058245	0.00750185	8.22404e-15	ENSSSCG00000034988		ENSSSCT00000042012	Transcript	intron_variant,non_coding_transcript_variant	-	-	-	-	-	-	IMPACT=MODIFIER;STRAND=1;VARIANT_CLASS=SNV	Associated variant
DFI	1	159729800	C	A	5738	0.483879	0.058245	0.00750185	8.22404e-15	ENSSSCG00000034988		ENSSSCT00000076334	Transcript	intron_variant,non_coding_transcript_variant	-	-	-	-	-	-	IMPACT=MODIFIER;STRAND=1;VARIANT_CLASS=SNV	Associated variant
DFI	1	159729800	C	A	5738	0.483879	0.058245	0.00750185	8.22404e-15	ENSSSCG00000034988		ENSSSCT00000080171	Transcript	intron_variant,non_coding_transcript_variant	-	-	-	-	-	-	IMPACT=MODIFIER;STRAND=1;VARIANT_CLASS=SNV	Associated variant
DFI	1	159893755	A	G	5738	0.379139	0.0605328	0.00780456	8.75907e-15	ENSSSCG00000004903	CDH20	ENSSSCT00000005409	Transcript	intron_variant	-	-	-	-	-	-	IMPACT=MODIFIER;STRAND=-1;VARIANT_CLASS=SNV;SYMBOL=CDH20;SYMBOL_SOURCE=HGNC;HGNC_ID=HGNC:1760	Associated variant
DFI	1	159893755	A	G	5738	0.379139	0.0605328	0.00780456	8.75907e-15	ENSSSCG00000004903	CDH20	ENSSSCT00000005409	Transcript	intron_variant	-	-	-	-	-	-	IMPACT=MODIFIER;STRAND=-1;VARIANT_CLASS=SNV;SYMBOL=CDH20;SYMBOL_SOURCE=HGNC;HGNC_ID=HGNC:1760	Associated variant
DFI	1	159670505	C	T	5738	0.494946	0.0564263	0.00727933	9.07549e-15	ENSSSCG00000034988		ENSSSCT00000042012	Transcript	intron_variant,non_coding_transcript_variant	-	-	-	-	-	-	IMPACT=MODIFIER;STRAND=1;VARIANT_CLASS=SNV	Associated variant
DFI	1	159670505	C	T	5738	0.494946	0.0564263	0.00727933	9.07549e-15	ENSSSCG00000034988		ENSSSCT00000076334	Transcript	intron_variant,non_coding_transcript_variant	-	-	-	-	-	-	IMPACT=MODIFIER;STRAND=1;VARIANT_CLASS=SNV	Associated variant
DFI	1	159670505	C	T	5738	0.494946	0.0564263	0.00727933	9.07549e-15	ENSSSCG00000034988		ENSSSCT00000080171	Transcript	intron_variant,non_coding_transcript_variant	-	-	-	-	-	-	IMPACT=MODIFIER;STRAND=1;VARIANT_CLASS=SNV	Associated variant
DFI	1	159670505	C	T	5738	0.494946	0.0564263	0.00727933	9.07549e-15	ENSSSCG00000034988		ENSSSCT00000042012	Transcript	intron_variant,non_coding_transcript_variant	-	-	-	-	-	-	IMPACT=MODIFIER;STRAND=1;VARIANT_CLASS=SNV	Associated variant
DFI	1	159670505	C	T	5738	0.494946	0.0564263	0.00727933	9.07549e-15	ENSSSCG00000034988		ENSSSCT00000076334	Transcript	intron_variant,non_coding_transcript_variant	-	-	-	-	-	-	IMPACT=MODIFIER;STRAND=1;VARIANT_CLASS=SNV	Associated variant
DFI	1	159670505	C	T	5738	0.494946	0.0564263	0.00727933	9.07549e-15	ENSSSCG00000034988		ENSSSCT00000080171	Transcript	intron_variant,non_coding_transcript_variant	-	-	-	-	-	-	IMPACT=MODIFIER;STRAND=1;VARIANT_CLASS=SNV	Associated variant
DFI	1	159895445	A	G	5738	0.377919	0.0609149	0.00785855	9.08702e-15	ENSSSCG00000004903	CDH20	ENSSSCT00000005409	Transcript	intron_variant	-	-	-	-	-	-	IMPACT=MODIFIER;STRAND=-1;VARIANT_CLASS=SNV;SYMBOL=CDH20;SYMBOL_SOURCE=HGNC;HGNC_ID=HGNC:1760	Associated variant
DFI	1	159895445	A	G	5738	0.377919	0.0609149	0.00785855	9.08702e-15	ENSSSCG00000004903	CDH20	ENSSSCT00000005409	Transcript	intron_variant	-	-	-	-	-	-	IMPACT=MODIFIER;STRAND=-1;VARIANT_CLASS=SNV;SYMBOL=CDH20;SYMBOL_SOURCE=HGNC;HGNC_ID=HGNC:1760	Associated variant
DFI	1	159670847	A	G	5738	0.499826	0.056656	0.00731242	9.3418e-15	ENSSSCG00000034988		ENSSSCT00000042012	Transcript	intron_variant,non_coding_transcript_variant	-	-	-	-	-	-	IMPACT=MODIFIER;STRAND=1;VARIANT_CLASS=SNV	Associated variant
DFI	1	159670847	A	G	5738	0.499826	0.056656	0.00731242	9.3418e-15	ENSSSCG00000034988		ENSSSCT00000076334	Transcript	intron_variant,non_coding_transcript_variant	-	-	-	-	-	-	IMPACT=MODIFIER;STRAND=1;VARIANT_CLASS=SNV	Associated variant
DFI	1	159670847	A	G	5738	0.499826	0.056656	0.00731242	9.3418e-15	ENSSSCG00000034988		ENSSSCT00000080171	Transcript	intron_variant,non_coding_transcript_variant	-	-	-	-	-	-	IMPACT=MODIFIER;STRAND=1;VARIANT_CLASS=SNV	Associated variant
DFI	1	159670847	A	G	5738	0.499826	0.056656	0.00731242	9.3418e-15	ENSSSCG00000034988		ENSSSCT00000042012	Transcript	intron_variant,non_coding_transcript_variant	-	-	-	-	-	-	IMPACT=MODIFIER;STRAND=1;VARIANT_CLASS=SNV	Associated variant
DFI	1	159670847	A	G	5738	0.499826	0.056656	0.00731242	9.3418e-15	ENSSSCG00000034988		ENSSSCT00000076334	Transcript	intron_variant,non_coding_transcript_variant	-	-	-	-	-	-	IMPACT=MODIFIER;STRAND=1;VARIANT_CLASS=SNV	Associated variant
DFI	1	159670847	A	G	5738	0.499826	0.056656	0.00731242	9.3418e-15	ENSSSCG00000034988		ENSSSCT00000080171	Transcript	intron_variant,non_coding_transcript_variant	-	-	-	-	-	-	IMPACT=MODIFIER;STRAND=1;VARIANT_CLASS=SNV	Associated variant
DFI	1	159670847	A	G	5738	0.499826	0.056656	0.00731242	9.3418e-15	ENSSSCG00000034988		ENSSSCT00000042012	Transcript	intron_variant,non_coding_transcript_variant	-	-	-	-	-	-	IMPACT=MODIFIER;STRAND=1;VARIANT_CLASS=SNV	Associated variant
DFI	1	159670847	A	G	5738	0.499826	0.056656	0.00731242	9.3418e-15	ENSSSCG00000034988		ENSSSCT00000076334	Transcript	intron_variant,non_coding_transcript_variant	-	-	-	-	-	-	IMPACT=MODIFIER;STRAND=1;VARIANT_CLASS=SNV	Associated variant
DFI	1	159670847	A	G	5738	0.499826	0.056656	0.00731242	9.3418e-15	ENSSSCG00000034988		ENSSSCT00000080171	Transcript	intron_variant,non_coding_transcript_variant	-	-	-	-	-	-	IMPACT=MODIFIER;STRAND=1;VARIANT_CLASS=SNV	Associated variant
DFI	1	159683539	G	T	5738	0.49695	-0.0571941	0.00738742	9.77915e-15	ENSSSCG00000034988		ENSSSCT00000042012	Transcript	intron_variant,non_coding_transcript_variant	-	-	-	-	-	-	IMPACT=MODIFIER;STRAND=1;VARIANT_CLASS=SNV	Associated variant
DFI	1	159683539	G	T	5738	0.49695	-0.0571941	0.00738742	9.77915e-15	ENSSSCG00000034988		ENSSSCT00000076334	Transcript	intron_variant,non_coding_transcript_variant	-	-	-	-	-	-	IMPACT=MODIFIER;STRAND=1;VARIANT_CLASS=SNV	Associated variant
DFI	1	159683539	G	T	5738	0.49695	-0.0571941	0.00738742	9.77915e-15	ENSSSCG00000034988		ENSSSCT00000080171	Transcript	intron_variant,non_coding_transcript_variant	-	-	-	-	-	-	IMPACT=MODIFIER;STRAND=1;VARIANT_CLASS=SNV	Associated variant
DFI	1	159683539	G	T	5738	0.49695	-0.0571941	0.00738742	9.77915e-15	ENSSSCG00000034988		ENSSSCT00000042012	Transcript	intron_variant,non_coding_transcript_variant	-	-	-	-	-	-	IMPACT=MODIFIER;STRAND=1;VARIANT_CLASS=SNV	Associated variant
DFI	1	159683539	G	T	5738	0.49695	-0.0571941	0.00738742	9.77915e-15	ENSSSCG00000034988		ENSSSCT00000076334	Transcript	intron_variant,non_coding_transcript_variant	-	-	-	-	-	-	IMPACT=MODIFIER;STRAND=1;VARIANT_CLASS=SNV	Associated variant
DFI	1	159683539	G	T	5738	0.49695	-0.0571941	0.00738742	9.77915e-15	ENSSSCG00000034988		ENSSSCT00000080171	Transcript	intron_variant,non_coding_transcript_variant	-	-	-	-	-	-	IMPACT=MODIFIER;STRAND=1;VARIANT_CLASS=SNV	Associated variant
DFI	1	159683539	G	T	5738	0.49695	-0.0571941	0.00738742	9.77915e-15	ENSSSCG00000034988		ENSSSCT00000042012	Transcript	intron_variant,non_coding_transcript_variant	-	-	-	-	-	-	IMPACT=MODIFIER;STRAND=1;VARIANT_CLASS=SNV	Associated variant
DFI	1	159683539	G	T	5738	0.49695	-0.0571941	0.00738742	9.77915e-15	ENSSSCG00000034988		ENSSSCT00000076334	Transcript	intron_variant,non_coding_transcript_variant	-	-	-	-	-	-	IMPACT=MODIFIER;STRAND=1;VARIANT_CLASS=SNV	Associated variant
DFI	1	159683539	G	T	5738	0.49695	-0.0571941	0.00738742	9.77915e-15	ENSSSCG00000034988		ENSSSCT00000080171	Transcript	intron_variant,non_coding_transcript_variant	-	-	-	-	-	-	IMPACT=MODIFIER;STRAND=1;VARIANT_CLASS=SNV	Associated variant
DFI	1	159865322	G	A	5738	0.432206	0.05816	0.0075123	9.78811e-15	ENSSSCG00000004903	CDH20	ENSSSCT00000005409	Transcript	intron_variant	-	-	-	-	-	-	IMPACT=MODIFIER;STRAND=-1;VARIANT_CLASS=SNV;SYMBOL=CDH20;SYMBOL_SOURCE=HGNC;HGNC_ID=HGNC:1760	Associated variant
DFI	1	159865322	G	A	5738	0.432206	0.05816	0.0075123	9.78811e-15	ENSSSCG00000004903	CDH20	ENSSSCT00000005409	Transcript	intron_variant	-	-	-	-	-	-	IMPACT=MODIFIER;STRAND=-1;VARIANT_CLASS=SNV;SYMBOL=CDH20;SYMBOL_SOURCE=HGNC;HGNC_ID=HGNC:1760	Associated variant
DFI	1	159865322	G	A	5738	0.432206	0.05816	0.0075123	9.78811e-15	ENSSSCG00000004903	CDH20	ENSSSCT00000005409	Transcript	intron_variant	-	-	-	-	-	-	IMPACT=MODIFIER;STRAND=-1;VARIANT_CLASS=SNV;SYMBOL=CDH20;SYMBOL_SOURCE=HGNC;HGNC_ID=HGNC:1760	Associated variant
DFI	1	159667896	C	T	5738	0.492332	-0.0560362	0.00724468	1.03553e-14	ENSSSCG00000034988		ENSSSCT00000042012	Transcript	intron_variant,non_coding_transcript_variant	-	-	-	-	-	-	IMPACT=MODIFIER;STRAND=1;VARIANT_CLASS=SNV	Associated variant
DFI	1	159667896	C	T	5738	0.492332	-0.0560362	0.00724468	1.03553e-14	ENSSSCG00000034988		ENSSSCT00000076334	Transcript	intron_variant,non_coding_transcript_variant	-	-	-	-	-	-	IMPACT=MODIFIER;STRAND=1;VARIANT_CLASS=SNV	Associated variant
DFI	1	159667896	C	T	5738	0.492332	-0.0560362	0.00724468	1.03553e-14	ENSSSCG00000034988		ENSSSCT00000080171	Transcript	intron_variant,non_coding_transcript_variant	-	-	-	-	-	-	IMPACT=MODIFIER;STRAND=1;VARIANT_CLASS=SNV	Associated variant
DFI	1	159667896	C	T	5738	0.492332	-0.0560362	0.00724468	1.03553e-14	ENSSSCG00000034988		ENSSSCT00000042012	Transcript	intron_variant,non_coding_transcript_variant	-	-	-	-	-	-	IMPACT=MODIFIER;STRAND=1;VARIANT_CLASS=SNV	Associated variant
DFI	1	159667896	C	T	5738	0.492332	-0.0560362	0.00724468	1.03553e-14	ENSSSCG00000034988		ENSSSCT00000076334	Transcript	intron_variant,non_coding_transcript_variant	-	-	-	-	-	-	IMPACT=MODIFIER;STRAND=1;VARIANT_CLASS=SNV	Associated variant
DFI	1	159667896	C	T	5738	0.492332	-0.0560362	0.00724468	1.03553e-14	ENSSSCG00000034988		ENSSSCT00000080171	Transcript	intron_variant,non_coding_transcript_variant	-	-	-	-	-	-	IMPACT=MODIFIER;STRAND=1;VARIANT_CLASS=SNV	Associated variant
DFI	1	159671462	C	T	5738	0.499564	0.0560826	0.00725312	1.05705e-14	ENSSSCG00000034988		ENSSSCT00000042012	Transcript	intron_variant,non_coding_transcript_variant	-	-	-	-	-	-	IMPACT=MODIFIER;STRAND=1;VARIANT_CLASS=SNV	Associated variant
DFI	1	159671462	C	T	5738	0.499564	0.0560826	0.00725312	1.05705e-14	ENSSSCG00000034988		ENSSSCT00000076334	Transcript	intron_variant,non_coding_transcript_variant	-	-	-	-	-	-	IMPACT=MODIFIER;STRAND=1;VARIANT_CLASS=SNV	Associated variant
DFI	1	159671462	C	T	5738	0.499564	0.0560826	0.00725312	1.05705e-14	ENSSSCG00000034988		ENSSSCT00000080171	Transcript	intron_variant,non_coding_transcript_variant	-	-	-	-	-	-	IMPACT=MODIFIER;STRAND=1;VARIANT_CLASS=SNV	Associated variant
DFI	1	159671462	C	T	5738	0.499564	0.0560826	0.00725312	1.05705e-14	ENSSSCG00000034988		ENSSSCT00000042012	Transcript	intron_variant,non_coding_transcript_variant	-	-	-	-	-	-	IMPACT=MODIFIER;STRAND=1;VARIANT_CLASS=SNV	Associated variant
DFI	1	159671462	C	T	5738	0.499564	0.0560826	0.00725312	1.05705e-14	ENSSSCG00000034988		ENSSSCT00000076334	Transcript	intron_variant,non_coding_transcript_variant	-	-	-	-	-	-	IMPACT=MODIFIER;STRAND=1;VARIANT_CLASS=SNV	Associated variant
DFI	1	159671462	C	T	5738	0.499564	0.0560826	0.00725312	1.05705e-14	ENSSSCG00000034988		ENSSSCT00000080171	Transcript	intron_variant,non_coding_transcript_variant	-	-	-	-	-	-	IMPACT=MODIFIER;STRAND=1;VARIANT_CLASS=SNV	Associated variant
DFI	1	159671462	C	T	5738	0.499564	0.0560826	0.00725312	1.05705e-14	ENSSSCG00000034988		ENSSSCT00000042012	Transcript	intron_variant,non_coding_transcript_variant	-	-	-	-	-	-	IMPACT=MODIFIER;STRAND=1;VARIANT_CLASS=SNV	Associated variant
DFI	1	159671462	C	T	5738	0.499564	0.0560826	0.00725312	1.05705e-14	ENSSSCG00000034988		ENSSSCT00000076334	Transcript	intron_variant,non_coding_transcript_variant	-	-	-	-	-	-	IMPACT=MODIFIER;STRAND=1;VARIANT_CLASS=SNV	Associated variant
DFI	1	159671462	C	T	5738	0.499564	0.0560826	0.00725312	1.05705e-14	ENSSSCG00000034988		ENSSSCT00000080171	Transcript	intron_variant,non_coding_transcript_variant	-	-	-	-	-	-	IMPACT=MODIFIER;STRAND=1;VARIANT_CLASS=SNV	Associated variant
DFI	1	159675840	C	T	5738	0.493813	0.0549773	0.00711031	1.05825e-14	ENSSSCG00000034988		ENSSSCT00000042012	Transcript	intron_variant,non_coding_transcript_variant	-	-	-	-	-	-	IMPACT=MODIFIER;STRAND=1;VARIANT_CLASS=SNV	Independent lead variant
DFI	1	159675840	C	T	5738	0.493813	0.0549773	0.00711031	1.05825e-14	ENSSSCG00000034988		ENSSSCT00000076334	Transcript	intron_variant,non_coding_transcript_variant	-	-	-	-	-	-	IMPACT=MODIFIER;STRAND=1;VARIANT_CLASS=SNV	Independent lead variant
DFI	1	159675840	C	T	5738	0.493813	0.0549773	0.00711031	1.05825e-14	ENSSSCG00000034988		ENSSSCT00000080171	Transcript	intron_variant,non_coding_transcript_variant	-	-	-	-	-	-	IMPACT=MODIFIER;STRAND=1;VARIANT_CLASS=SNV	Independent lead variant
DFI	1	159675840	C	T	5738	0.493813	0.0549773	0.00711031	1.05825e-14	ENSSSCG00000034988		ENSSSCT00000042012	Transcript	intron_variant,non_coding_transcript_variant	-	-	-	-	-	-	IMPACT=MODIFIER;STRAND=1;VARIANT_CLASS=SNV	Independent lead variant
DFI	1	159675840	C	T	5738	0.493813	0.0549773	0.00711031	1.05825e-14	ENSSSCG00000034988		ENSSSCT00000076334	Transcript	intron_variant,non_coding_transcript_variant	-	-	-	-	-	-	IMPACT=MODIFIER;STRAND=1;VARIANT_CLASS=SNV	Independent lead variant
DFI	1	159675840	C	T	5738	0.493813	0.0549773	0.00711031	1.05825e-14	ENSSSCG00000034988		ENSSSCT00000080171	Transcript	intron_variant,non_coding_transcript_variant	-	-	-	-	-	-	IMPACT=MODIFIER;STRAND=1;VARIANT_CLASS=SNV	Independent lead variant
DFI	1	159675840	C	T	5738	0.493813	0.0549773	0.00711031	1.05825e-14	ENSSSCG00000034988		ENSSSCT00000042012	Transcript	intron_variant,non_coding_transcript_variant	-	-	-	-	-	-	IMPACT=MODIFIER;STRAND=1;VARIANT_CLASS=SNV	Independent lead variant
DFI	1	159675840	C	T	5738	0.493813	0.0549773	0.00711031	1.05825e-14	ENSSSCG00000034988		ENSSSCT00000076334	Transcript	intron_variant,non_coding_transcript_variant	-	-	-	-	-	-	IMPACT=MODIFIER;STRAND=1;VARIANT_CLASS=SNV	Independent lead variant
DFI	1	159675840	C	T	5738	0.493813	0.0549773	0.00711031	1.05825e-14	ENSSSCG00000034988		ENSSSCT00000080171	Transcript	intron_variant,non_coding_transcript_variant	-	-	-	-	-	-	IMPACT=MODIFIER;STRAND=1;VARIANT_CLASS=SNV	Independent lead variant
DFI	1	159880117	T	C	5738	0.376612	0.0610213	0.00789303	1.06674e-14	ENSSSCG00000004903	CDH20	ENSSSCT00000005409	Transcript	intron_variant	-	-	-	-	-	-	IMPACT=MODIFIER;STRAND=-1;VARIANT_CLASS=SNV;SYMBOL=CDH20;SYMBOL_SOURCE=HGNC;HGNC_ID=HGNC:1760	Associated variant
DFI	1	159880117	T	C	5738	0.376612	0.0610213	0.00789303	1.06674e-14	ENSSSCG00000004903	CDH20	ENSSSCT00000005409	Transcript	intron_variant	-	-	-	-	-	-	IMPACT=MODIFIER;STRAND=-1;VARIANT_CLASS=SNV;SYMBOL=CDH20;SYMBOL_SOURCE=HGNC;HGNC_ID=HGNC:1760	Associated variant
DFI	1	158847217	T	C	5738	0.444319	0.0599184	0.00775261	1.08563e-14	ENSSSCG00000004896	PHLPP1	ENSSSCT00000005402	Transcript	intron_variant	-	-	-	-	-	-	IMPACT=MODIFIER;STRAND=-1;VARIANT_CLASS=SNV;SYMBOL=PHLPP1;SYMBOL_SOURCE=HGNC;HGNC_ID=HGNC:20610	Associated variant
DFI	1	158847217	T	C	5738	0.444319	0.0599184	0.00775261	1.08563e-14	ENSSSCG00000004896	PHLPP1	ENSSSCT00000038015	Transcript	intron_variant	-	-	-	-	-	-	IMPACT=MODIFIER;STRAND=-1;VARIANT_CLASS=SNV;SYMBOL=PHLPP1;SYMBOL_SOURCE=HGNC;HGNC_ID=HGNC:20610	Associated variant
DFI	1	158847217	T	C	5738	0.444319	0.0599184	0.00775261	1.08563e-14	ENSSSCG00000004896	PHLPP1	ENSSSCT00000051597	Transcript	intron_variant	-	-	-	-	-	-	IMPACT=MODIFIER;STRAND=-1;VARIANT_CLASS=SNV;SYMBOL=PHLPP1;SYMBOL_SOURCE=HGNC;HGNC_ID=HGNC:20610	Associated variant
DFI	1	158847217	T	C	5738	0.444319	0.0599184	0.00775261	1.08563e-14	ENSSSCG00000004896	PHLPP1	ENSSSCT00000090801	Transcript	intron_variant	-	-	-	-	-	-	IMPACT=MODIFIER;STRAND=-1;VARIANT_CLASS=SNV;SYMBOL=PHLPP1;SYMBOL_SOURCE=HGNC;HGNC_ID=HGNC:20610	Associated variant
DFI	1	158847217	T	C	5738	0.444319	0.0599184	0.00775261	1.08563e-14	ENSSSCG00000004896	PHLPP1	ENSSSCT00000005402	Transcript	intron_variant	-	-	-	-	-	-	IMPACT=MODIFIER;STRAND=-1;VARIANT_CLASS=SNV;SYMBOL=PHLPP1;SYMBOL_SOURCE=HGNC;HGNC_ID=HGNC:20610	Associated variant
DFI	1	158847217	T	C	5738	0.444319	0.0599184	0.00775261	1.08563e-14	ENSSSCG00000004896	PHLPP1	ENSSSCT00000038015	Transcript	intron_variant	-	-	-	-	-	-	IMPACT=MODIFIER;STRAND=-1;VARIANT_CLASS=SNV;SYMBOL=PHLPP1;SYMBOL_SOURCE=HGNC;HGNC_ID=HGNC:20610	Associated variant
DFI	1	158847217	T	C	5738	0.444319	0.0599184	0.00775261	1.08563e-14	ENSSSCG00000004896	PHLPP1	ENSSSCT00000051597	Transcript	intron_variant	-	-	-	-	-	-	IMPACT=MODIFIER;STRAND=-1;VARIANT_CLASS=SNV;SYMBOL=PHLPP1;SYMBOL_SOURCE=HGNC;HGNC_ID=HGNC:20610	Associated variant
DFI	1	158847217	T	C	5738	0.444319	0.0599184	0.00775261	1.08563e-14	ENSSSCG00000004896	PHLPP1	ENSSSCT00000090801	Transcript	intron_variant	-	-	-	-	-	-	IMPACT=MODIFIER;STRAND=-1;VARIANT_CLASS=SNV;SYMBOL=PHLPP1;SYMBOL_SOURCE=HGNC;HGNC_ID=HGNC:20610	Associated variant
DFI	1	158847217	T	C	5738	0.444319	0.0599184	0.00775261	1.08563e-14	ENSSSCG00000004896	PHLPP1	ENSSSCT00000005402	Transcript	intron_variant	-	-	-	-	-	-	IMPACT=MODIFIER;STRAND=-1;VARIANT_CLASS=SNV;SYMBOL=PHLPP1;SYMBOL_SOURCE=HGNC;HGNC_ID=HGNC:20610	Associated variant
DFI	1	158847217	T	C	5738	0.444319	0.0599184	0.00775261	1.08563e-14	ENSSSCG00000004896	PHLPP1	ENSSSCT00000038015	Transcript	intron_variant	-	-	-	-	-	-	IMPACT=MODIFIER;STRAND=-1;VARIANT_CLASS=SNV;SYMBOL=PHLPP1;SYMBOL_SOURCE=HGNC;HGNC_ID=HGNC:20610	Associated variant
DFI	1	158847217	T	C	5738	0.444319	0.0599184	0.00775261	1.08563e-14	ENSSSCG00000004896	PHLPP1	ENSSSCT00000051597	Transcript	intron_variant	-	-	-	-	-	-	IMPACT=MODIFIER;STRAND=-1;VARIANT_CLASS=SNV;SYMBOL=PHLPP1;SYMBOL_SOURCE=HGNC;HGNC_ID=HGNC:20610	Associated variant
DFI	1	158847217	T	C	5738	0.444319	0.0599184	0.00775261	1.08563e-14	ENSSSCG00000004896	PHLPP1	ENSSSCT00000090801	Transcript	intron_variant	-	-	-	-	-	-	IMPACT=MODIFIER;STRAND=-1;VARIANT_CLASS=SNV;SYMBOL=PHLPP1;SYMBOL_SOURCE=HGNC;HGNC_ID=HGNC:20610	Associated variant
DFI	1	161779780	G	A	5738	0.485099	0.0572712	0.00741429	1.12349e-14	-		-	-	intergenic_variant	-	-	-	-	-	-	IMPACT=MODIFIER;VARIANT_CLASS=SNV	Associated variant
DFI	1	161779780	G	A	5738	0.485099	0.0572712	0.00741429	1.12349e-14	-		-	-	intergenic_variant	-	-	-	-	-	-	IMPACT=MODIFIER;VARIANT_CLASS=SNV	Associated variant
DFI	1	159659948	C	A	5738	0.463315	-0.055773	0.00722115	1.13123e-14	ENSSSCG00000034988		ENSSSCT00000080171	Transcript	intron_variant,non_coding_transcript_variant	-	-	-	-	-	-	IMPACT=MODIFIER;STRAND=1;VARIANT_CLASS=SNV	Associated variant
DFI	1	159659948	C	A	5738	0.463315	-0.055773	0.00722115	1.13123e-14	ENSSSCG00000034988		ENSSSCT00000080171	Transcript	intron_variant,non_coding_transcript_variant	-	-	-	-	-	-	IMPACT=MODIFIER;STRAND=1;VARIANT_CLASS=SNV	Associated variant
DFI	1	159675173	A	C	5738	0.493203	0.0552639	0.00715783	1.15633e-14	ENSSSCG00000034988		ENSSSCT00000042012	Transcript	intron_variant,non_coding_transcript_variant	-	-	-	-	-	-	IMPACT=MODIFIER;STRAND=1;VARIANT_CLASS=SNV	Associated variant
DFI	1	159675173	A	C	5738	0.493203	0.0552639	0.00715783	1.15633e-14	ENSSSCG00000034988		ENSSSCT00000076334	Transcript	intron_variant,non_coding_transcript_variant	-	-	-	-	-	-	IMPACT=MODIFIER;STRAND=1;VARIANT_CLASS=SNV	Associated variant
DFI	1	159675173	A	C	5738	0.493203	0.0552639	0.00715783	1.15633e-14	ENSSSCG00000034988		ENSSSCT00000080171	Transcript	intron_variant,non_coding_transcript_variant	-	-	-	-	-	-	IMPACT=MODIFIER;STRAND=1;VARIANT_CLASS=SNV	Associated variant
DFI	1	159675173	A	C	5738	0.493203	0.0552639	0.00715783	1.15633e-14	ENSSSCG00000034988		ENSSSCT00000042012	Transcript	intron_variant,non_coding_transcript_variant	-	-	-	-	-	-	IMPACT=MODIFIER;STRAND=1;VARIANT_CLASS=SNV	Associated variant
DFI	1	159675173	A	C	5738	0.493203	0.0552639	0.00715783	1.15633e-14	ENSSSCG00000034988		ENSSSCT00000076334	Transcript	intron_variant,non_coding_transcript_variant	-	-	-	-	-	-	IMPACT=MODIFIER;STRAND=1;VARIANT_CLASS=SNV	Associated variant
DFI	1	159675173	A	C	5738	0.493203	0.0552639	0.00715783	1.15633e-14	ENSSSCG00000034988		ENSSSCT00000080171	Transcript	intron_variant,non_coding_transcript_variant	-	-	-	-	-	-	IMPACT=MODIFIER;STRAND=1;VARIANT_CLASS=SNV	Associated variant
DFI	1	159684193	A	G	5738	0.49146	-0.0565066	0.00731885	1.15697e-14	ENSSSCG00000034988		ENSSSCT00000042012	Transcript	intron_variant,non_coding_transcript_variant	-	-	-	-	-	-	IMPACT=MODIFIER;STRAND=1;VARIANT_CLASS=SNV	Associated variant
DFI	1	159684193	A	G	5738	0.49146	-0.0565066	0.00731885	1.15697e-14	ENSSSCG00000034988		ENSSSCT00000076334	Transcript	intron_variant,non_coding_transcript_variant	-	-	-	-	-	-	IMPACT=MODIFIER;STRAND=1;VARIANT_CLASS=SNV	Associated variant
DFI	1	159684193	A	G	5738	0.49146	-0.0565066	0.00731885	1.15697e-14	ENSSSCG00000034988		ENSSSCT00000080171	Transcript	intron_variant,non_coding_transcript_variant	-	-	-	-	-	-	IMPACT=MODIFIER;STRAND=1;VARIANT_CLASS=SNV	Associated variant
DFI	1	159684193	A	G	5738	0.49146	-0.0565066	0.00731885	1.15697e-14	ENSSSCG00000034988		ENSSSCT00000042012	Transcript	intron_variant,non_coding_transcript_variant	-	-	-	-	-	-	IMPACT=MODIFIER;STRAND=1;VARIANT_CLASS=SNV	Associated variant
DFI	1	159684193	A	G	5738	0.49146	-0.0565066	0.00731885	1.15697e-14	ENSSSCG00000034988		ENSSSCT00000076334	Transcript	intron_variant,non_coding_transcript_variant	-	-	-	-	-	-	IMPACT=MODIFIER;STRAND=1;VARIANT_CLASS=SNV	Associated variant
DFI	1	159684193	A	G	5738	0.49146	-0.0565066	0.00731885	1.15697e-14	ENSSSCG00000034988		ENSSSCT00000080171	Transcript	intron_variant,non_coding_transcript_variant	-	-	-	-	-	-	IMPACT=MODIFIER;STRAND=1;VARIANT_CLASS=SNV	Associated variant
DFI	1	159684193	A	G	5738	0.49146	-0.0565066	0.00731885	1.15697e-14	ENSSSCG00000034988		ENSSSCT00000042012	Transcript	intron_variant,non_coding_transcript_variant	-	-	-	-	-	-	IMPACT=MODIFIER;STRAND=1;VARIANT_CLASS=SNV	Associated variant
DFI	1	159684193	A	G	5738	0.49146	-0.0565066	0.00731885	1.15697e-14	ENSSSCG00000034988		ENSSSCT00000076334	Transcript	intron_variant,non_coding_transcript_variant	-	-	-	-	-	-	IMPACT=MODIFIER;STRAND=1;VARIANT_CLASS=SNV	Associated variant
DFI	1	159684193	A	G	5738	0.49146	-0.0565066	0.00731885	1.15697e-14	ENSSSCG00000034988		ENSSSCT00000080171	Transcript	intron_variant,non_coding_transcript_variant	-	-	-	-	-	-	IMPACT=MODIFIER;STRAND=1;VARIANT_CLASS=SNV	Associated variant
DFI	1	159890890	A	G	5738	0.380969	0.0601685	0.00779484	1.17229e-14	ENSSSCG00000004903	CDH20	ENSSSCT00000005409	Transcript	intron_variant	-	-	-	-	-	-	IMPACT=MODIFIER;STRAND=-1;VARIANT_CLASS=SNV;SYMBOL=CDH20;SYMBOL_SOURCE=HGNC;HGNC_ID=HGNC:1760	Associated variant
DFI	1	159890890	A	G	5738	0.380969	0.0601685	0.00779484	1.17229e-14	ENSSSCG00000004903	CDH20	ENSSSCT00000005409	Transcript	intron_variant	-	-	-	-	-	-	IMPACT=MODIFIER;STRAND=-1;VARIANT_CLASS=SNV;SYMBOL=CDH20;SYMBOL_SOURCE=HGNC;HGNC_ID=HGNC:1760	Associated variant
DFI	1	159880304	A	C	5738	0.379749	0.0605448	0.00784848	1.2173e-14	ENSSSCG00000004903	CDH20	ENSSSCT00000005409	Transcript	intron_variant	-	-	-	-	-	-	IMPACT=MODIFIER;STRAND=-1;VARIANT_CLASS=SNV;SYMBOL=CDH20;SYMBOL_SOURCE=HGNC;HGNC_ID=HGNC:1760	Associated variant
DFI	1	159880304	A	C	5738	0.379749	0.0605448	0.00784848	1.2173e-14	ENSSSCG00000004903	CDH20	ENSSSCT00000005409	Transcript	intron_variant	-	-	-	-	-	-	IMPACT=MODIFIER;STRAND=-1;VARIANT_CLASS=SNV;SYMBOL=CDH20;SYMBOL_SOURCE=HGNC;HGNC_ID=HGNC:1760	Associated variant
DFI	1	161851013	T	C	5738	0.426891	0.0578259	0.00749783	1.23522e-14	ENSSSCG00000004911		ENSSSCT00000005418	Transcript	intron_variant	-	-	-	-	-	-	IMPACT=MODIFIER;STRAND=-1;VARIANT_CLASS=SNV	Associated variant
DFI	1	161851013	T	C	5738	0.426891	0.0578259	0.00749783	1.23522e-14	ENSSSCG00000004911		ENSSSCT00000005418	Transcript	intron_variant	-	-	-	-	-	-	IMPACT=MODIFIER;STRAND=-1;VARIANT_CLASS=SNV	Associated variant
DFI	1	160953032	A	G	5738	0.420181	0.0591469	0.00767296	1.27312e-14	-		-	-	intergenic_variant	-	-	-	-	-	-	IMPACT=MODIFIER;VARIANT_CLASS=SNV	Associated variant
DFI	1	160953032	A	G	5738	0.420181	0.0591469	0.00767296	1.27312e-14	-		-	-	intergenic_variant	-	-	-	-	-	-	IMPACT=MODIFIER;VARIANT_CLASS=SNV	Associated variant
DFI	1	160953032	A	G	5738	0.420181	0.0591469	0.00767296	1.27312e-14	-		-	-	intergenic_variant	-	-	-	-	-	-	IMPACT=MODIFIER;VARIANT_CLASS=SNV	Associated variant
DFI	1	159904059	C	T	5738	0.378268	0.0608823	0.00789828	1.27511e-14	ENSSSCG00000004903	CDH20	ENSSSCT00000005409	Transcript	intron_variant	-	-	-	-	-	-	IMPACT=MODIFIER;STRAND=-1;VARIANT_CLASS=SNV;SYMBOL=CDH20;SYMBOL_SOURCE=HGNC;HGNC_ID=HGNC:1760	Associated variant
DFI	1	159904059	C	T	5738	0.378268	0.0608823	0.00789828	1.27511e-14	ENSSSCG00000004903	CDH20	ENSSSCT00000005409	Transcript	intron_variant	-	-	-	-	-	-	IMPACT=MODIFIER;STRAND=-1;VARIANT_CLASS=SNV;SYMBOL=CDH20;SYMBOL_SOURCE=HGNC;HGNC_ID=HGNC:1760	Associated variant
DFI	1	159665198	C	T	5738	0.498432	-0.0573672	0.00744753	1.33064e-14	ENSSSCG00000034988		ENSSSCT00000042012	Transcript	upstream_gene_variant	-	-	-	-	-	-	IMPACT=MODIFIER;DISTANCE=508;STRAND=1;VARIANT_CLASS=SNV	Associated variant
DFI	1	159665198	C	T	5738	0.498432	-0.0573672	0.00744753	1.33064e-14	ENSSSCG00000034988		ENSSSCT00000076334	Transcript	upstream_gene_variant	-	-	-	-	-	-	IMPACT=MODIFIER;DISTANCE=1579;STRAND=1;VARIANT_CLASS=SNV	Associated variant
DFI	1	159665198	C	T	5738	0.498432	-0.0573672	0.00744753	1.33064e-14	ENSSSCG00000034988		ENSSSCT00000080171	Transcript	intron_variant,non_coding_transcript_variant	-	-	-	-	-	-	IMPACT=MODIFIER;STRAND=1;VARIANT_CLASS=SNV	Associated variant
DFI	1	159665198	C	T	5738	0.498432	-0.0573672	0.00744753	1.33064e-14	ENSSSCG00000034988		ENSSSCT00000042012	Transcript	upstream_gene_variant	-	-	-	-	-	-	IMPACT=MODIFIER;DISTANCE=508;STRAND=1;VARIANT_CLASS=SNV	Associated variant
DFI	1	159665198	C	T	5738	0.498432	-0.0573672	0.00744753	1.33064e-14	ENSSSCG00000034988		ENSSSCT00000076334	Transcript	upstream_gene_variant	-	-	-	-	-	-	IMPACT=MODIFIER;DISTANCE=1579;STRAND=1;VARIANT_CLASS=SNV	Associated variant
DFI	1	159665198	C	T	5738	0.498432	-0.0573672	0.00744753	1.33064e-14	ENSSSCG00000034988		ENSSSCT00000080171	Transcript	intron_variant,non_coding_transcript_variant	-	-	-	-	-	-	IMPACT=MODIFIER;STRAND=1;VARIANT_CLASS=SNV	Associated variant
DFI	1	159665198	C	T	5738	0.498432	-0.0573672	0.00744753	1.33064e-14	ENSSSCG00000034988		ENSSSCT00000042012	Transcript	upstream_gene_variant	-	-	-	-	-	-	IMPACT=MODIFIER;DISTANCE=508;STRAND=1;VARIANT_CLASS=SNV	Associated variant
DFI	1	159665198	C	T	5738	0.498432	-0.0573672	0.00744753	1.33064e-14	ENSSSCG00000034988		ENSSSCT00000076334	Transcript	upstream_gene_variant	-	-	-	-	-	-	IMPACT=MODIFIER;DISTANCE=1579;STRAND=1;VARIANT_CLASS=SNV	Associated variant
DFI	1	159665198	C	T	5738	0.498432	-0.0573672	0.00744753	1.33064e-14	ENSSSCG00000034988		ENSSSCT00000080171	Transcript	intron_variant,non_coding_transcript_variant	-	-	-	-	-	-	IMPACT=MODIFIER;STRAND=1;VARIANT_CLASS=SNV	Associated variant
DFI	1	159881576	G	A	5738	0.380185	0.0603836	0.00785493	1.50205e-14	ENSSSCG00000004903	CDH20	ENSSSCT00000005409	Transcript	intron_variant	-	-	-	-	-	-	IMPACT=MODIFIER;STRAND=-1;VARIANT_CLASS=SNV;SYMBOL=CDH20;SYMBOL_SOURCE=HGNC;HGNC_ID=HGNC:1760	Associated variant
DFI	1	159881576	G	A	5738	0.380185	0.0603836	0.00785493	1.50205e-14	ENSSSCG00000004903	CDH20	ENSSSCT00000005409	Transcript	intron_variant	-	-	-	-	-	-	IMPACT=MODIFIER;STRAND=-1;VARIANT_CLASS=SNV;SYMBOL=CDH20;SYMBOL_SOURCE=HGNC;HGNC_ID=HGNC:1760	Associated variant
DFI	1	159661533	G	A	5738	0.499826	0.0566622	0.00737436	1.54594e-14	ENSSSCG00000034988		ENSSSCT00000042012	Transcript	upstream_gene_variant	-	-	-	-	-	-	IMPACT=MODIFIER;DISTANCE=4173;STRAND=1;VARIANT_CLASS=SNV	Associated variant
DFI	1	159661533	G	A	5738	0.499826	0.0566622	0.00737436	1.54594e-14	ENSSSCG00000034988		ENSSSCT00000080171	Transcript	intron_variant,non_coding_transcript_variant	-	-	-	-	-	-	IMPACT=MODIFIER;STRAND=1;VARIANT_CLASS=SNV	Associated variant
DFI	1	159661533	G	A	5738	0.499826	0.0566622	0.00737436	1.54594e-14	ENSSSCG00000034988		ENSSSCT00000042012	Transcript	upstream_gene_variant	-	-	-	-	-	-	IMPACT=MODIFIER;DISTANCE=4173;STRAND=1;VARIANT_CLASS=SNV	Associated variant
DFI	1	159661533	G	A	5738	0.499826	0.0566622	0.00737436	1.54594e-14	ENSSSCG00000034988		ENSSSCT00000080171	Transcript	intron_variant,non_coding_transcript_variant	-	-	-	-	-	-	IMPACT=MODIFIER;STRAND=1;VARIANT_CLASS=SNV	Associated variant
DFI	1	159661533	G	A	5738	0.499826	0.0566622	0.00737436	1.54594e-14	ENSSSCG00000034988		ENSSSCT00000042012	Transcript	upstream_gene_variant	-	-	-	-	-	-	IMPACT=MODIFIER;DISTANCE=4173;STRAND=1;VARIANT_CLASS=SNV	Associated variant
DFI	1	159661533	G	A	5738	0.499826	0.0566622	0.00737436	1.54594e-14	ENSSSCG00000034988		ENSSSCT00000080171	Transcript	intron_variant,non_coding_transcript_variant	-	-	-	-	-	-	IMPACT=MODIFIER;STRAND=1;VARIANT_CLASS=SNV	Associated variant
DFI	1	161835105	G	A	5738	0.454862	0.0561281	0.00730649	1.56693e-14	ENSSSCG00000004911		ENSSSCT00000005418	Transcript	intron_variant	-	-	-	-	-	-	IMPACT=MODIFIER;STRAND=-1;VARIANT_CLASS=SNV	Associated variant
DFI	1	161835105	G	A	5738	0.454862	0.0561281	0.00730649	1.56693e-14	ENSSSCG00000004911		ENSSSCT00000005418	Transcript	intron_variant	-	-	-	-	-	-	IMPACT=MODIFIER;STRAND=-1;VARIANT_CLASS=SNV	Associated variant
DFI	1	159661960	C	G	5738	0.498519	-0.0569969	0.00742252	1.60443e-14	ENSSSCG00000034988		ENSSSCT00000042012	Transcript	upstream_gene_variant	-	-	-	-	-	-	IMPACT=MODIFIER;DISTANCE=3746;STRAND=1;VARIANT_CLASS=SNV	Associated variant
DFI	1	159661960	C	G	5738	0.498519	-0.0569969	0.00742252	1.60443e-14	ENSSSCG00000034988		ENSSSCT00000076334	Transcript	upstream_gene_variant	-	-	-	-	-	-	IMPACT=MODIFIER;DISTANCE=4817;STRAND=1;VARIANT_CLASS=SNV	Associated variant
DFI	1	159661960	C	G	5738	0.498519	-0.0569969	0.00742252	1.60443e-14	ENSSSCG00000034988		ENSSSCT00000080171	Transcript	intron_variant,non_coding_transcript_variant	-	-	-	-	-	-	IMPACT=MODIFIER;STRAND=1;VARIANT_CLASS=SNV	Associated variant
DFI	1	159661960	C	G	5738	0.498519	-0.0569969	0.00742252	1.60443e-14	ENSSSCG00000034988		ENSSSCT00000042012	Transcript	upstream_gene_variant	-	-	-	-	-	-	IMPACT=MODIFIER;DISTANCE=3746;STRAND=1;VARIANT_CLASS=SNV	Associated variant
DFI	1	159661960	C	G	5738	0.498519	-0.0569969	0.00742252	1.60443e-14	ENSSSCG00000034988		ENSSSCT00000076334	Transcript	upstream_gene_variant	-	-	-	-	-	-	IMPACT=MODIFIER;DISTANCE=4817;STRAND=1;VARIANT_CLASS=SNV	Associated variant
DFI	1	159661960	C	G	5738	0.498519	-0.0569969	0.00742252	1.60443e-14	ENSSSCG00000034988		ENSSSCT00000080171	Transcript	intron_variant,non_coding_transcript_variant	-	-	-	-	-	-	IMPACT=MODIFIER;STRAND=1;VARIANT_CLASS=SNV	Associated variant
DFI	1	159661960	C	G	5738	0.498519	-0.0569969	0.00742252	1.60443e-14	ENSSSCG00000034988		ENSSSCT00000042012	Transcript	upstream_gene_variant	-	-	-	-	-	-	IMPACT=MODIFIER;DISTANCE=3746;STRAND=1;VARIANT_CLASS=SNV	Associated variant
DFI	1	159661960	C	G	5738	0.498519	-0.0569969	0.00742252	1.60443e-14	ENSSSCG00000034988		ENSSSCT00000076334	Transcript	upstream_gene_variant	-	-	-	-	-	-	IMPACT=MODIFIER;DISTANCE=4817;STRAND=1;VARIANT_CLASS=SNV	Associated variant
DFI	1	159661960	C	G	5738	0.498519	-0.0569969	0.00742252	1.60443e-14	ENSSSCG00000034988		ENSSSCT00000080171	Transcript	intron_variant,non_coding_transcript_variant	-	-	-	-	-	-	IMPACT=MODIFIER;STRAND=1;VARIANT_CLASS=SNV	Associated variant
DFI	1	159684082	G	A	5738	0.494946	-0.055233	0.00719587	1.64575e-14	ENSSSCG00000034988		ENSSSCT00000042012	Transcript	intron_variant,non_coding_transcript_variant	-	-	-	-	-	-	IMPACT=MODIFIER;STRAND=1;VARIANT_CLASS=SNV	Associated variant
DFI	1	159684082	G	A	5738	0.494946	-0.055233	0.00719587	1.64575e-14	ENSSSCG00000034988		ENSSSCT00000076334	Transcript	intron_variant,non_coding_transcript_variant	-	-	-	-	-	-	IMPACT=MODIFIER;STRAND=1;VARIANT_CLASS=SNV	Associated variant
DFI	1	159684082	G	A	5738	0.494946	-0.055233	0.00719587	1.64575e-14	ENSSSCG00000034988		ENSSSCT00000080171	Transcript	intron_variant,non_coding_transcript_variant	-	-	-	-	-	-	IMPACT=MODIFIER;STRAND=1;VARIANT_CLASS=SNV	Associated variant
DFI	1	159684082	G	A	5738	0.494946	-0.055233	0.00719587	1.64575e-14	ENSSSCG00000034988		ENSSSCT00000042012	Transcript	intron_variant,non_coding_transcript_variant	-	-	-	-	-	-	IMPACT=MODIFIER;STRAND=1;VARIANT_CLASS=SNV	Associated variant
DFI	1	159684082	G	A	5738	0.494946	-0.055233	0.00719587	1.64575e-14	ENSSSCG00000034988		ENSSSCT00000076334	Transcript	intron_variant,non_coding_transcript_variant	-	-	-	-	-	-	IMPACT=MODIFIER;STRAND=1;VARIANT_CLASS=SNV	Associated variant
DFI	1	159684082	G	A	5738	0.494946	-0.055233	0.00719587	1.64575e-14	ENSSSCG00000034988		ENSSSCT00000080171	Transcript	intron_variant,non_coding_transcript_variant	-	-	-	-	-	-	IMPACT=MODIFIER;STRAND=1;VARIANT_CLASS=SNV	Associated variant
DFI	1	159684082	G	A	5738	0.494946	-0.055233	0.00719587	1.64575e-14	ENSSSCG00000034988		ENSSSCT00000042012	Transcript	intron_variant,non_coding_transcript_variant	-	-	-	-	-	-	IMPACT=MODIFIER;STRAND=1;VARIANT_CLASS=SNV	Associated variant
DFI	1	159684082	G	A	5738	0.494946	-0.055233	0.00719587	1.64575e-14	ENSSSCG00000034988		ENSSSCT00000076334	Transcript	intron_variant,non_coding_transcript_variant	-	-	-	-	-	-	IMPACT=MODIFIER;STRAND=1;VARIANT_CLASS=SNV	Associated variant
DFI	1	159684082	G	A	5738	0.494946	-0.055233	0.00719587	1.64575e-14	ENSSSCG00000034988		ENSSSCT00000080171	Transcript	intron_variant,non_coding_transcript_variant	-	-	-	-	-	-	IMPACT=MODIFIER;STRAND=1;VARIANT_CLASS=SNV	Associated variant
DFI	1	161507632	C	T	5738	0.427152	0.0577524	0.00752994	1.72399e-14	ENSSSCG00000004907	CCBE1	ENSSSCT00000005413	Transcript	intron_variant	-	-	-	-	-	-	IMPACT=MODIFIER;STRAND=1;VARIANT_CLASS=SNV;SYMBOL=CCBE1;SYMBOL_SOURCE=HGNC;HGNC_ID=HGNC:29426	Associated variant
DFI	1	161507632	C	T	5738	0.427152	0.0577524	0.00752994	1.72399e-14	ENSSSCG00000004907	CCBE1	ENSSSCT00000067151	Transcript	intron_variant	-	-	-	-	-	-	IMPACT=MODIFIER;STRAND=1;VARIANT_CLASS=SNV;SYMBOL=CCBE1;SYMBOL_SOURCE=HGNC;HGNC_ID=HGNC:29426	Associated variant
DFI	1	161507632	C	T	5738	0.427152	0.0577524	0.00752994	1.72399e-14	ENSSSCG00000004907	CCBE1	ENSSSCT00000005413	Transcript	intron_variant	-	-	-	-	-	-	IMPACT=MODIFIER;STRAND=1;VARIANT_CLASS=SNV;SYMBOL=CCBE1;SYMBOL_SOURCE=HGNC;HGNC_ID=HGNC:29426	Associated variant
DFI	1	161507632	C	T	5738	0.427152	0.0577524	0.00752994	1.72399e-14	ENSSSCG00000004907	CCBE1	ENSSSCT00000067151	Transcript	intron_variant	-	-	-	-	-	-	IMPACT=MODIFIER;STRAND=1;VARIANT_CLASS=SNV;SYMBOL=CCBE1;SYMBOL_SOURCE=HGNC;HGNC_ID=HGNC:29426	Associated variant
DFI	1	159888139	A	G	5738	0.378965	0.0602491	0.0078616	1.80623e-14	ENSSSCG00000004903	CDH20	ENSSSCT00000005409	Transcript	intron_variant	-	-	-	-	-	-	IMPACT=MODIFIER;STRAND=-1;VARIANT_CLASS=SNV;SYMBOL=CDH20;SYMBOL_SOURCE=HGNC;HGNC_ID=HGNC:1760	Associated variant
DFI	1	159888139	A	G	5738	0.378965	0.0602491	0.0078616	1.80623e-14	ENSSSCG00000004903	CDH20	ENSSSCT00000005409	Transcript	intron_variant	-	-	-	-	-	-	IMPACT=MODIFIER;STRAND=-1;VARIANT_CLASS=SNV;SYMBOL=CDH20;SYMBOL_SOURCE=HGNC;HGNC_ID=HGNC:1760	Associated variant
DFI	1	160815271	A	G	5738	0.456954	-0.0547202	0.00714033	1.80882e-14	-		-	-	intergenic_variant	-	-	-	-	-	-	IMPACT=MODIFIER;VARIANT_CLASS=SNV	Associated variant
DFI	1	161842016	A	G	5738	0.458958	0.0562487	0.00734166	1.83655e-14	ENSSSCG00000004911		ENSSSCT00000005418	Transcript	intron_variant	-	-	-	-	-	-	IMPACT=MODIFIER;STRAND=-1;VARIANT_CLASS=SNV	Associated variant
DFI	1	161842016	A	G	5738	0.458958	0.0562487	0.00734166	1.83655e-14	ENSSSCG00000004911		ENSSSCT00000005418	Transcript	intron_variant	-	-	-	-	-	-	IMPACT=MODIFIER;STRAND=-1;VARIANT_CLASS=SNV	Associated variant
DFI	1	159665496	C	T	5738	0.498257	-0.0570547	0.00744754	1.84672e-14	ENSSSCG00000034988		ENSSSCT00000042012	Transcript	upstream_gene_variant	-	-	-	-	-	-	IMPACT=MODIFIER;DISTANCE=210;STRAND=1;VARIANT_CLASS=SNV	Associated variant
DFI	1	159665496	C	T	5738	0.498257	-0.0570547	0.00744754	1.84672e-14	ENSSSCG00000034988		ENSSSCT00000076334	Transcript	upstream_gene_variant	-	-	-	-	-	-	IMPACT=MODIFIER;DISTANCE=1281;STRAND=1;VARIANT_CLASS=SNV	Associated variant
DFI	1	159665496	C	T	5738	0.498257	-0.0570547	0.00744754	1.84672e-14	ENSSSCG00000034988		ENSSSCT00000080171	Transcript	intron_variant,non_coding_transcript_variant	-	-	-	-	-	-	IMPACT=MODIFIER;STRAND=1;VARIANT_CLASS=SNV	Associated variant
DFI	1	159665496	C	T	5738	0.498257	-0.0570547	0.00744754	1.84672e-14	ENSSSCG00000034988		ENSSSCT00000042012	Transcript	upstream_gene_variant	-	-	-	-	-	-	IMPACT=MODIFIER;DISTANCE=210;STRAND=1;VARIANT_CLASS=SNV	Associated variant
DFI	1	159665496	C	T	5738	0.498257	-0.0570547	0.00744754	1.84672e-14	ENSSSCG00000034988		ENSSSCT00000076334	Transcript	upstream_gene_variant	-	-	-	-	-	-	IMPACT=MODIFIER;DISTANCE=1281;STRAND=1;VARIANT_CLASS=SNV	Associated variant
DFI	1	159665496	C	T	5738	0.498257	-0.0570547	0.00744754	1.84672e-14	ENSSSCG00000034988		ENSSSCT00000080171	Transcript	intron_variant,non_coding_transcript_variant	-	-	-	-	-	-	IMPACT=MODIFIER;STRAND=1;VARIANT_CLASS=SNV	Associated variant
DFI	1	159665496	C	T	5738	0.498257	-0.0570547	0.00744754	1.84672e-14	ENSSSCG00000034988		ENSSSCT00000042012	Transcript	upstream_gene_variant	-	-	-	-	-	-	IMPACT=MODIFIER;DISTANCE=210;STRAND=1;VARIANT_CLASS=SNV	Associated variant
DFI	1	159665496	C	T	5738	0.498257	-0.0570547	0.00744754	1.84672e-14	ENSSSCG00000034988		ENSSSCT00000076334	Transcript	upstream_gene_variant	-	-	-	-	-	-	IMPACT=MODIFIER;DISTANCE=1281;STRAND=1;VARIANT_CLASS=SNV	Associated variant
DFI	1	159665496	C	T	5738	0.498257	-0.0570547	0.00744754	1.84672e-14	ENSSSCG00000034988		ENSSSCT00000080171	Transcript	intron_variant,non_coding_transcript_variant	-	-	-	-	-	-	IMPACT=MODIFIER;STRAND=1;VARIANT_CLASS=SNV	Associated variant
DFI	1	159661032	G	A	5738	0.498257	0.0564088	0.00736748	1.91126e-14	ENSSSCG00000034988		ENSSSCT00000042012	Transcript	upstream_gene_variant	-	-	-	-	-	-	IMPACT=MODIFIER;DISTANCE=4674;STRAND=1;VARIANT_CLASS=SNV	Associated variant
DFI	1	159661032	G	A	5738	0.498257	0.0564088	0.00736748	1.91126e-14	ENSSSCG00000034988		ENSSSCT00000080171	Transcript	intron_variant,non_coding_transcript_variant	-	-	-	-	-	-	IMPACT=MODIFIER;STRAND=1;VARIANT_CLASS=SNV	Associated variant
DFI	1	159661032	G	A	5738	0.498257	0.0564088	0.00736748	1.91126e-14	ENSSSCG00000034988		ENSSSCT00000042012	Transcript	upstream_gene_variant	-	-	-	-	-	-	IMPACT=MODIFIER;DISTANCE=4674;STRAND=1;VARIANT_CLASS=SNV	Associated variant
DFI	1	159661032	G	A	5738	0.498257	0.0564088	0.00736748	1.91126e-14	ENSSSCG00000034988		ENSSSCT00000080171	Transcript	intron_variant,non_coding_transcript_variant	-	-	-	-	-	-	IMPACT=MODIFIER;STRAND=1;VARIANT_CLASS=SNV	Associated variant
DFI	1	159661032	G	A	5738	0.498257	0.0564088	0.00736748	1.91126e-14	ENSSSCG00000034988		ENSSSCT00000042012	Transcript	upstream_gene_variant	-	-	-	-	-	-	IMPACT=MODIFIER;DISTANCE=4674;STRAND=1;VARIANT_CLASS=SNV	Associated variant
DFI	1	159661032	G	A	5738	0.498257	0.0564088	0.00736748	1.91126e-14	ENSSSCG00000034988		ENSSSCT00000080171	Transcript	intron_variant,non_coding_transcript_variant	-	-	-	-	-	-	IMPACT=MODIFIER;STRAND=1;VARIANT_CLASS=SNV	Associated variant
DFI	1	159878137	A	G	5738	0.379488	0.0599927	0.00784071	1.98742e-14	ENSSSCG00000004903	CDH20	ENSSSCT00000005409	Transcript	intron_variant	-	-	-	-	-	-	IMPACT=MODIFIER;STRAND=-1;VARIANT_CLASS=SNV;SYMBOL=CDH20;SYMBOL_SOURCE=HGNC;HGNC_ID=HGNC:1760	Associated variant
DFI	1	159878137	A	G	5738	0.379488	0.0599927	0.00784071	1.98742e-14	ENSSSCG00000004903	CDH20	ENSSSCT00000005409	Transcript	intron_variant	-	-	-	-	-	-	IMPACT=MODIFIER;STRAND=-1;VARIANT_CLASS=SNV;SYMBOL=CDH20;SYMBOL_SOURCE=HGNC;HGNC_ID=HGNC:1760	Associated variant
DFI	1	161837036	T	A	5738	0.47656	0.0568161	0.00742792	2.02566e-14	ENSSSCG00000004911		ENSSSCT00000005418	Transcript	intron_variant	-	-	-	-	-	-	IMPACT=MODIFIER;STRAND=-1;VARIANT_CLASS=SNV	Associated variant
DFI	1	161837036	T	A	5738	0.47656	0.0568161	0.00742792	2.02566e-14	ENSSSCG00000004911		ENSSSCT00000005418	Transcript	intron_variant	-	-	-	-	-	-	IMPACT=MODIFIER;STRAND=-1;VARIANT_CLASS=SNV	Associated variant
DFI	1	159661516	G	A	5738	0.499651	0.0564057	0.00737669	2.06562e-14	ENSSSCG00000034988		ENSSSCT00000042012	Transcript	upstream_gene_variant	-	-	-	-	-	-	IMPACT=MODIFIER;DISTANCE=4190;STRAND=1;VARIANT_CLASS=SNV	Associated variant
DFI	1	159661516	G	A	5738	0.499651	0.0564057	0.00737669	2.06562e-14	ENSSSCG00000034988		ENSSSCT00000080171	Transcript	intron_variant,non_coding_transcript_variant	-	-	-	-	-	-	IMPACT=MODIFIER;STRAND=1;VARIANT_CLASS=SNV	Associated variant
DFI	1	159661516	G	A	5738	0.499651	0.0564057	0.00737669	2.06562e-14	ENSSSCG00000034988		ENSSSCT00000042012	Transcript	upstream_gene_variant	-	-	-	-	-	-	IMPACT=MODIFIER;DISTANCE=4190;STRAND=1;VARIANT_CLASS=SNV	Associated variant
DFI	1	159661516	G	A	5738	0.499651	0.0564057	0.00737669	2.06562e-14	ENSSSCG00000034988		ENSSSCT00000080171	Transcript	intron_variant,non_coding_transcript_variant	-	-	-	-	-	-	IMPACT=MODIFIER;STRAND=1;VARIANT_CLASS=SNV	Associated variant
DFI	1	159661516	G	A	5738	0.499651	0.0564057	0.00737669	2.06562e-14	ENSSSCG00000034988		ENSSSCT00000042012	Transcript	upstream_gene_variant	-	-	-	-	-	-	IMPACT=MODIFIER;DISTANCE=4190;STRAND=1;VARIANT_CLASS=SNV	Associated variant
DFI	1	159661516	G	A	5738	0.499651	0.0564057	0.00737669	2.06562e-14	ENSSSCG00000034988		ENSSSCT00000080171	Transcript	intron_variant,non_coding_transcript_variant	-	-	-	-	-	-	IMPACT=MODIFIER;STRAND=1;VARIANT_CLASS=SNV	Associated variant
DFI	1	159055277	T	C	5738	0.426107	-0.0587856	0.00769015	2.10132e-14	ENSSSCG00000039179		ENSSSCT00000053201	Transcript	intron_variant,non_coding_transcript_variant	-	-	-	-	-	-	IMPACT=MODIFIER;STRAND=1;VARIANT_CLASS=SNV	Associated variant
DFI	1	159055277	T	C	5738	0.426107	-0.0587856	0.00769015	2.10132e-14	ENSSSCG00000039179		ENSSSCT00000062385	Transcript	intron_variant,non_coding_transcript_variant	-	-	-	-	-	-	IMPACT=MODIFIER;STRAND=1;VARIANT_CLASS=SNV	Associated variant
DFI	1	159055277	T	C	5738	0.426107	-0.0587856	0.00769015	2.10132e-14	ENSSSCG00000041383		ENSSSCT00000083686	Transcript	downstream_gene_variant	-	-	-	-	-	-	IMPACT=MODIFIER;DISTANCE=2644;STRAND=1;VARIANT_CLASS=SNV	Associated variant
DFI	1	159055277	T	C	5738	0.426107	-0.0587856	0.00769015	2.10132e-14	ENSSSCG00000039179		ENSSSCT00000089150	Transcript	intron_variant,non_coding_transcript_variant	-	-	-	-	-	-	IMPACT=MODIFIER;STRAND=1;VARIANT_CLASS=SNV	Associated variant
DFI	1	159055277	T	C	5738	0.426107	-0.0587856	0.00769015	2.10132e-14	ENSSSCG00000039179		ENSSSCT00000053201	Transcript	intron_variant,non_coding_transcript_variant	-	-	-	-	-	-	IMPACT=MODIFIER;STRAND=1;VARIANT_CLASS=SNV	Associated variant
DFI	1	159055277	T	C	5738	0.426107	-0.0587856	0.00769015	2.10132e-14	ENSSSCG00000039179		ENSSSCT00000062385	Transcript	intron_variant,non_coding_transcript_variant	-	-	-	-	-	-	IMPACT=MODIFIER;STRAND=1;VARIANT_CLASS=SNV	Associated variant
DFI	1	159055277	T	C	5738	0.426107	-0.0587856	0.00769015	2.10132e-14	ENSSSCG00000041383		ENSSSCT00000083686	Transcript	downstream_gene_variant	-	-	-	-	-	-	IMPACT=MODIFIER;DISTANCE=2644;STRAND=1;VARIANT_CLASS=SNV	Associated variant
DFI	1	159055277	T	C	5738	0.426107	-0.0587856	0.00769015	2.10132e-14	ENSSSCG00000039179		ENSSSCT00000089150	Transcript	intron_variant,non_coding_transcript_variant	-	-	-	-	-	-	IMPACT=MODIFIER;STRAND=1;VARIANT_CLASS=SNV	Associated variant
DFI	1	159877326	T	C	5738	0.379923	0.0595749	0.00780547	2.30332e-14	ENSSSCG00000004903	CDH20	ENSSSCT00000005409	Transcript	intron_variant	-	-	-	-	-	-	IMPACT=MODIFIER;STRAND=-1;VARIANT_CLASS=SNV;SYMBOL=CDH20;SYMBOL_SOURCE=HGNC;HGNC_ID=HGNC:1760	Associated variant
DFI	1	159877326	T	C	5738	0.379923	0.0595749	0.00780547	2.30332e-14	ENSSSCG00000004903	CDH20	ENSSSCT00000005409	Transcript	intron_variant	-	-	-	-	-	-	IMPACT=MODIFIER;STRAND=-1;VARIANT_CLASS=SNV;SYMBOL=CDH20;SYMBOL_SOURCE=HGNC;HGNC_ID=HGNC:1760	Associated variant
DFI	1	161825242	A	G	5738	0.429418	0.0581602	0.00762129	2.32431e-14	ENSSSCG00000004911		ENSSSCT00000005418	Transcript	intron_variant	-	-	-	-	-	-	IMPACT=MODIFIER;STRAND=-1;VARIANT_CLASS=SNV	Associated variant
DFI	1	161825242	A	G	5738	0.429418	0.0581602	0.00762129	2.32431e-14	ENSSSCG00000004911		ENSSSCT00000005418	Transcript	intron_variant	-	-	-	-	-	-	IMPACT=MODIFIER;STRAND=-1;VARIANT_CLASS=SNV	Associated variant
DFI	1	158857572	C	G	5738	0.446497	0.0590891	0.0077439	2.34018e-14	ENSSSCG00000004896	PHLPP1	ENSSSCT00000005402	Transcript	intron_variant	-	-	-	-	-	-	IMPACT=MODIFIER;STRAND=-1;VARIANT_CLASS=SNV;SYMBOL=PHLPP1;SYMBOL_SOURCE=HGNC;HGNC_ID=HGNC:20610	Associated variant
DFI	1	158857572	C	G	5738	0.446497	0.0590891	0.0077439	2.34018e-14	ENSSSCG00000004896	PHLPP1	ENSSSCT00000038015	Transcript	intron_variant	-	-	-	-	-	-	IMPACT=MODIFIER;STRAND=-1;VARIANT_CLASS=SNV;SYMBOL=PHLPP1;SYMBOL_SOURCE=HGNC;HGNC_ID=HGNC:20610	Associated variant
DFI	1	158857572	C	G	5738	0.446497	0.0590891	0.0077439	2.34018e-14	ENSSSCG00000004896	PHLPP1	ENSSSCT00000051597	Transcript	intron_variant	-	-	-	-	-	-	IMPACT=MODIFIER;STRAND=-1;VARIANT_CLASS=SNV;SYMBOL=PHLPP1;SYMBOL_SOURCE=HGNC;HGNC_ID=HGNC:20610	Associated variant
DFI	1	158857572	C	G	5738	0.446497	0.0590891	0.0077439	2.34018e-14	ENSSSCG00000004896	PHLPP1	ENSSSCT00000090801	Transcript	intron_variant	-	-	-	-	-	-	IMPACT=MODIFIER;STRAND=-1;VARIANT_CLASS=SNV;SYMBOL=PHLPP1;SYMBOL_SOURCE=HGNC;HGNC_ID=HGNC:20610	Associated variant
DFI	1	158857572	C	G	5738	0.446497	0.0590891	0.0077439	2.34018e-14	ENSSSCG00000004896	PHLPP1	ENSSSCT00000005402	Transcript	intron_variant	-	-	-	-	-	-	IMPACT=MODIFIER;STRAND=-1;VARIANT_CLASS=SNV;SYMBOL=PHLPP1;SYMBOL_SOURCE=HGNC;HGNC_ID=HGNC:20610	Associated variant
DFI	1	158857572	C	G	5738	0.446497	0.0590891	0.0077439	2.34018e-14	ENSSSCG00000004896	PHLPP1	ENSSSCT00000038015	Transcript	intron_variant	-	-	-	-	-	-	IMPACT=MODIFIER;STRAND=-1;VARIANT_CLASS=SNV;SYMBOL=PHLPP1;SYMBOL_SOURCE=HGNC;HGNC_ID=HGNC:20610	Associated variant
DFI	1	158857572	C	G	5738	0.446497	0.0590891	0.0077439	2.34018e-14	ENSSSCG00000004896	PHLPP1	ENSSSCT00000051597	Transcript	intron_variant	-	-	-	-	-	-	IMPACT=MODIFIER;STRAND=-1;VARIANT_CLASS=SNV;SYMBOL=PHLPP1;SYMBOL_SOURCE=HGNC;HGNC_ID=HGNC:20610	Associated variant
DFI	1	158857572	C	G	5738	0.446497	0.0590891	0.0077439	2.34018e-14	ENSSSCG00000004896	PHLPP1	ENSSSCT00000090801	Transcript	intron_variant	-	-	-	-	-	-	IMPACT=MODIFIER;STRAND=-1;VARIANT_CLASS=SNV;SYMBOL=PHLPP1;SYMBOL_SOURCE=HGNC;HGNC_ID=HGNC:20610	Associated variant
DFI	1	158857572	C	G	5738	0.446497	0.0590891	0.0077439	2.34018e-14	ENSSSCG00000004896	PHLPP1	ENSSSCT00000005402	Transcript	intron_variant	-	-	-	-	-	-	IMPACT=MODIFIER;STRAND=-1;VARIANT_CLASS=SNV;SYMBOL=PHLPP1;SYMBOL_SOURCE=HGNC;HGNC_ID=HGNC:20610	Associated variant
DFI	1	158857572	C	G	5738	0.446497	0.0590891	0.0077439	2.34018e-14	ENSSSCG00000004896	PHLPP1	ENSSSCT00000038015	Transcript	intron_variant	-	-	-	-	-	-	IMPACT=MODIFIER;STRAND=-1;VARIANT_CLASS=SNV;SYMBOL=PHLPP1;SYMBOL_SOURCE=HGNC;HGNC_ID=HGNC:20610	Associated variant
DFI	1	158857572	C	G	5738	0.446497	0.0590891	0.0077439	2.34018e-14	ENSSSCG00000004896	PHLPP1	ENSSSCT00000051597	Transcript	intron_variant	-	-	-	-	-	-	IMPACT=MODIFIER;STRAND=-1;VARIANT_CLASS=SNV;SYMBOL=PHLPP1;SYMBOL_SOURCE=HGNC;HGNC_ID=HGNC:20610	Associated variant
DFI	1	158857572	C	G	5738	0.446497	0.0590891	0.0077439	2.34018e-14	ENSSSCG00000004896	PHLPP1	ENSSSCT00000090801	Transcript	intron_variant	-	-	-	-	-	-	IMPACT=MODIFIER;STRAND=-1;VARIANT_CLASS=SNV;SYMBOL=PHLPP1;SYMBOL_SOURCE=HGNC;HGNC_ID=HGNC:20610	Associated variant
DFI	1	159678888	T	C	5738	0.494336	-0.0561057	0.00735324	2.34634e-14	ENSSSCG00000034988		ENSSSCT00000042012	Transcript	intron_variant,non_coding_transcript_variant	-	-	-	-	-	-	IMPACT=MODIFIER;STRAND=1;VARIANT_CLASS=SNV	Associated variant
DFI	1	159678888	T	C	5738	0.494336	-0.0561057	0.00735324	2.34634e-14	ENSSSCG00000034988		ENSSSCT00000076334	Transcript	intron_variant,non_coding_transcript_variant	-	-	-	-	-	-	IMPACT=MODIFIER;STRAND=1;VARIANT_CLASS=SNV	Associated variant
DFI	1	159678888	T	C	5738	0.494336	-0.0561057	0.00735324	2.34634e-14	ENSSSCG00000034988		ENSSSCT00000080171	Transcript	intron_variant,non_coding_transcript_variant	-	-	-	-	-	-	IMPACT=MODIFIER;STRAND=1;VARIANT_CLASS=SNV	Associated variant
DFI	1	159678888	T	C	5738	0.494336	-0.0561057	0.00735324	2.34634e-14	ENSSSCG00000034988		ENSSSCT00000042012	Transcript	intron_variant,non_coding_transcript_variant	-	-	-	-	-	-	IMPACT=MODIFIER;STRAND=1;VARIANT_CLASS=SNV	Associated variant
DFI	1	159678888	T	C	5738	0.494336	-0.0561057	0.00735324	2.34634e-14	ENSSSCG00000034988		ENSSSCT00000076334	Transcript	intron_variant,non_coding_transcript_variant	-	-	-	-	-	-	IMPACT=MODIFIER;STRAND=1;VARIANT_CLASS=SNV	Associated variant
DFI	1	159678888	T	C	5738	0.494336	-0.0561057	0.00735324	2.34634e-14	ENSSSCG00000034988		ENSSSCT00000080171	Transcript	intron_variant,non_coding_transcript_variant	-	-	-	-	-	-	IMPACT=MODIFIER;STRAND=1;VARIANT_CLASS=SNV	Associated variant
DFI	1	159678888	T	C	5738	0.494336	-0.0561057	0.00735324	2.34634e-14	ENSSSCG00000034988		ENSSSCT00000042012	Transcript	intron_variant,non_coding_transcript_variant	-	-	-	-	-	-	IMPACT=MODIFIER;STRAND=1;VARIANT_CLASS=SNV	Associated variant
DFI	1	159678888	T	C	5738	0.494336	-0.0561057	0.00735324	2.34634e-14	ENSSSCG00000034988		ENSSSCT00000076334	Transcript	intron_variant,non_coding_transcript_variant	-	-	-	-	-	-	IMPACT=MODIFIER;STRAND=1;VARIANT_CLASS=SNV	Associated variant
DFI	1	159678888	T	C	5738	0.494336	-0.0561057	0.00735324	2.34634e-14	ENSSSCG00000034988		ENSSSCT00000080171	Transcript	intron_variant,non_coding_transcript_variant	-	-	-	-	-	-	IMPACT=MODIFIER;STRAND=1;VARIANT_CLASS=SNV	Associated variant
DFI	1	159671075	G	A	5738	0.488062	-0.0552484	0.00724349	2.39695e-14	ENSSSCG00000034988		ENSSSCT00000042012	Transcript	intron_variant,non_coding_transcript_variant	-	-	-	-	-	-	IMPACT=MODIFIER;STRAND=1;VARIANT_CLASS=SNV	Associated variant
DFI	1	159671075	G	A	5738	0.488062	-0.0552484	0.00724349	2.39695e-14	ENSSSCG00000034988		ENSSSCT00000076334	Transcript	intron_variant,non_coding_transcript_variant	-	-	-	-	-	-	IMPACT=MODIFIER;STRAND=1;VARIANT_CLASS=SNV	Associated variant
DFI	1	159671075	G	A	5738	0.488062	-0.0552484	0.00724349	2.39695e-14	ENSSSCG00000034988		ENSSSCT00000080171	Transcript	intron_variant,non_coding_transcript_variant	-	-	-	-	-	-	IMPACT=MODIFIER;STRAND=1;VARIANT_CLASS=SNV	Associated variant
DFI	1	159671075	G	A	5738	0.488062	-0.0552484	0.00724349	2.39695e-14	ENSSSCG00000034988		ENSSSCT00000042012	Transcript	intron_variant,non_coding_transcript_variant	-	-	-	-	-	-	IMPACT=MODIFIER;STRAND=1;VARIANT_CLASS=SNV	Associated variant
DFI	1	159671075	G	A	5738	0.488062	-0.0552484	0.00724349	2.39695e-14	ENSSSCG00000034988		ENSSSCT00000076334	Transcript	intron_variant,non_coding_transcript_variant	-	-	-	-	-	-	IMPACT=MODIFIER;STRAND=1;VARIANT_CLASS=SNV	Associated variant
DFI	1	159671075	G	A	5738	0.488062	-0.0552484	0.00724349	2.39695e-14	ENSSSCG00000034988		ENSSSCT00000080171	Transcript	intron_variant,non_coding_transcript_variant	-	-	-	-	-	-	IMPACT=MODIFIER;STRAND=1;VARIANT_CLASS=SNV	Associated variant
DFI	1	159671075	G	A	5738	0.488062	-0.0552484	0.00724349	2.39695e-14	ENSSSCG00000034988		ENSSSCT00000042012	Transcript	intron_variant,non_coding_transcript_variant	-	-	-	-	-	-	IMPACT=MODIFIER;STRAND=1;VARIANT_CLASS=SNV	Associated variant
DFI	1	159671075	G	A	5738	0.488062	-0.0552484	0.00724349	2.39695e-14	ENSSSCG00000034988		ENSSSCT00000076334	Transcript	intron_variant,non_coding_transcript_variant	-	-	-	-	-	-	IMPACT=MODIFIER;STRAND=1;VARIANT_CLASS=SNV	Associated variant
DFI	1	159671075	G	A	5738	0.488062	-0.0552484	0.00724349	2.39695e-14	ENSSSCG00000034988		ENSSSCT00000080171	Transcript	intron_variant,non_coding_transcript_variant	-	-	-	-	-	-	IMPACT=MODIFIER;STRAND=1;VARIANT_CLASS=SNV	Associated variant
DFI	1	161834723	T	C	5738	0.461485	0.0567631	0.00744512	2.45552e-14	ENSSSCG00000004911		ENSSSCT00000005418	Transcript	intron_variant	-	-	-	-	-	-	IMPACT=MODIFIER;STRAND=-1;VARIANT_CLASS=SNV	Associated variant
DFI	1	161834723	T	C	5738	0.461485	0.0567631	0.00744512	2.45552e-14	ENSSSCG00000004911		ENSSSCT00000005418	Transcript	intron_variant	-	-	-	-	-	-	IMPACT=MODIFIER;STRAND=-1;VARIANT_CLASS=SNV	Associated variant
DFI	1	159677954	G	A	5738	0.498083	0.0548921	0.00720831	2.6345e-14	ENSSSCG00000034988		ENSSSCT00000042012	Transcript	intron_variant,non_coding_transcript_variant	-	-	-	-	-	-	IMPACT=MODIFIER;STRAND=1;VARIANT_CLASS=SNV	Associated variant
DFI	1	159677954	G	A	5738	0.498083	0.0548921	0.00720831	2.6345e-14	ENSSSCG00000034988		ENSSSCT00000076334	Transcript	intron_variant,non_coding_transcript_variant	-	-	-	-	-	-	IMPACT=MODIFIER;STRAND=1;VARIANT_CLASS=SNV	Associated variant
DFI	1	159677954	G	A	5738	0.498083	0.0548921	0.00720831	2.6345e-14	ENSSSCG00000034988		ENSSSCT00000080171	Transcript	intron_variant,non_coding_transcript_variant	-	-	-	-	-	-	IMPACT=MODIFIER;STRAND=1;VARIANT_CLASS=SNV	Associated variant
DFI	1	159677954	G	A	5738	0.498083	0.0548921	0.00720831	2.6345e-14	ENSSSCG00000034988		ENSSSCT00000042012	Transcript	intron_variant,non_coding_transcript_variant	-	-	-	-	-	-	IMPACT=MODIFIER;STRAND=1;VARIANT_CLASS=SNV	Associated variant
DFI	1	159677954	G	A	5738	0.498083	0.0548921	0.00720831	2.6345e-14	ENSSSCG00000034988		ENSSSCT00000076334	Transcript	intron_variant,non_coding_transcript_variant	-	-	-	-	-	-	IMPACT=MODIFIER;STRAND=1;VARIANT_CLASS=SNV	Associated variant
DFI	1	159677954	G	A	5738	0.498083	0.0548921	0.00720831	2.6345e-14	ENSSSCG00000034988		ENSSSCT00000080171	Transcript	intron_variant,non_coding_transcript_variant	-	-	-	-	-	-	IMPACT=MODIFIER;STRAND=1;VARIANT_CLASS=SNV	Associated variant
DFI	1	159677954	G	A	5738	0.498083	0.0548921	0.00720831	2.6345e-14	ENSSSCG00000034988		ENSSSCT00000042012	Transcript	intron_variant,non_coding_transcript_variant	-	-	-	-	-	-	IMPACT=MODIFIER;STRAND=1;VARIANT_CLASS=SNV	Associated variant
DFI	1	159677954	G	A	5738	0.498083	0.0548921	0.00720831	2.6345e-14	ENSSSCG00000034988		ENSSSCT00000076334	Transcript	intron_variant,non_coding_transcript_variant	-	-	-	-	-	-	IMPACT=MODIFIER;STRAND=1;VARIANT_CLASS=SNV	Associated variant
DFI	1	159677954	G	A	5738	0.498083	0.0548921	0.00720831	2.6345e-14	ENSSSCG00000034988		ENSSSCT00000080171	Transcript	intron_variant,non_coding_transcript_variant	-	-	-	-	-	-	IMPACT=MODIFIER;STRAND=1;VARIANT_CLASS=SNV	Associated variant
DFI	1	161507714	T	A	5738	0.44702	0.0568204	0.00746719	2.75487e-14	ENSSSCG00000004907	CCBE1	ENSSSCT00000005413	Transcript	intron_variant	-	-	-	-	-	-	IMPACT=MODIFIER;STRAND=1;VARIANT_CLASS=SNV;SYMBOL=CCBE1;SYMBOL_SOURCE=HGNC;HGNC_ID=HGNC:29426	Associated variant
DFI	1	161507714	T	A	5738	0.44702	0.0568204	0.00746719	2.75487e-14	ENSSSCG00000004907	CCBE1	ENSSSCT00000067151	Transcript	intron_variant	-	-	-	-	-	-	IMPACT=MODIFIER;STRAND=1;VARIANT_CLASS=SNV;SYMBOL=CCBE1;SYMBOL_SOURCE=HGNC;HGNC_ID=HGNC:29426	Associated variant
DFI	1	161507714	T	A	5738	0.44702	0.0568204	0.00746719	2.75487e-14	ENSSSCG00000004907	CCBE1	ENSSSCT00000005413	Transcript	intron_variant	-	-	-	-	-	-	IMPACT=MODIFIER;STRAND=1;VARIANT_CLASS=SNV;SYMBOL=CCBE1;SYMBOL_SOURCE=HGNC;HGNC_ID=HGNC:29426	Associated variant
DFI	1	161507714	T	A	5738	0.44702	0.0568204	0.00746719	2.75487e-14	ENSSSCG00000004907	CCBE1	ENSSSCT00000067151	Transcript	intron_variant	-	-	-	-	-	-	IMPACT=MODIFIER;STRAND=1;VARIANT_CLASS=SNV;SYMBOL=CCBE1;SYMBOL_SOURCE=HGNC;HGNC_ID=HGNC:29426	Associated variant
DFI	1	159674913	C	A	5738	0.49878	0.0541683	0.00711881	2.7586e-14	ENSSSCG00000034988		ENSSSCT00000042012	Transcript	intron_variant,non_coding_transcript_variant	-	-	-	-	-	-	IMPACT=MODIFIER;STRAND=1;VARIANT_CLASS=SNV	Associated variant
DFI	1	159674913	C	A	5738	0.49878	0.0541683	0.00711881	2.7586e-14	ENSSSCG00000034988		ENSSSCT00000076334	Transcript	intron_variant,non_coding_transcript_variant	-	-	-	-	-	-	IMPACT=MODIFIER;STRAND=1;VARIANT_CLASS=SNV	Associated variant
DFI	1	159674913	C	A	5738	0.49878	0.0541683	0.00711881	2.7586e-14	ENSSSCG00000034988		ENSSSCT00000080171	Transcript	intron_variant,non_coding_transcript_variant	-	-	-	-	-	-	IMPACT=MODIFIER;STRAND=1;VARIANT_CLASS=SNV	Associated variant
DFI	1	159674913	C	A	5738	0.49878	0.0541683	0.00711881	2.7586e-14	ENSSSCG00000034988		ENSSSCT00000042012	Transcript	intron_variant,non_coding_transcript_variant	-	-	-	-	-	-	IMPACT=MODIFIER;STRAND=1;VARIANT_CLASS=SNV	Associated variant
DFI	1	159674913	C	A	5738	0.49878	0.0541683	0.00711881	2.7586e-14	ENSSSCG00000034988		ENSSSCT00000076334	Transcript	intron_variant,non_coding_transcript_variant	-	-	-	-	-	-	IMPACT=MODIFIER;STRAND=1;VARIANT_CLASS=SNV	Associated variant
DFI	1	159674913	C	A	5738	0.49878	0.0541683	0.00711881	2.7586e-14	ENSSSCG00000034988		ENSSSCT00000080171	Transcript	intron_variant,non_coding_transcript_variant	-	-	-	-	-	-	IMPACT=MODIFIER;STRAND=1;VARIANT_CLASS=SNV	Associated variant
DFI	1	161835647	C	T	5738	0.461049	0.0557336	0.00732585	2.7878e-14	ENSSSCG00000004911		ENSSSCT00000005418	Transcript	intron_variant	-	-	-	-	-	-	IMPACT=MODIFIER;STRAND=-1;VARIANT_CLASS=SNV	Associated variant
DFI	1	161835647	C	T	5738	0.461049	0.0557336	0.00732585	2.7878e-14	ENSSSCG00000004911		ENSSSCT00000005418	Transcript	intron_variant	-	-	-	-	-	-	IMPACT=MODIFIER;STRAND=-1;VARIANT_CLASS=SNV	Associated variant
DFI	1	159667899	T	C	5738	0.489805	-0.0551065	0.00724692	2.86839e-14	ENSSSCG00000034988		ENSSSCT00000042012	Transcript	intron_variant,non_coding_transcript_variant	-	-	-	-	-	-	IMPACT=MODIFIER;STRAND=1;VARIANT_CLASS=SNV	Associated variant
DFI	1	159667899	T	C	5738	0.489805	-0.0551065	0.00724692	2.86839e-14	ENSSSCG00000034988		ENSSSCT00000076334	Transcript	intron_variant,non_coding_transcript_variant	-	-	-	-	-	-	IMPACT=MODIFIER;STRAND=1;VARIANT_CLASS=SNV	Associated variant
DFI	1	159667899	T	C	5738	0.489805	-0.0551065	0.00724692	2.86839e-14	ENSSSCG00000034988		ENSSSCT00000080171	Transcript	intron_variant,non_coding_transcript_variant	-	-	-	-	-	-	IMPACT=MODIFIER;STRAND=1;VARIANT_CLASS=SNV	Associated variant
DFI	1	159667899	T	C	5738	0.489805	-0.0551065	0.00724692	2.86839e-14	ENSSSCG00000034988		ENSSSCT00000042012	Transcript	intron_variant,non_coding_transcript_variant	-	-	-	-	-	-	IMPACT=MODIFIER;STRAND=1;VARIANT_CLASS=SNV	Associated variant
DFI	1	159667899	T	C	5738	0.489805	-0.0551065	0.00724692	2.86839e-14	ENSSSCG00000034988		ENSSSCT00000076334	Transcript	intron_variant,non_coding_transcript_variant	-	-	-	-	-	-	IMPACT=MODIFIER;STRAND=1;VARIANT_CLASS=SNV	Associated variant
DFI	1	159667899	T	C	5738	0.489805	-0.0551065	0.00724692	2.86839e-14	ENSSSCG00000034988		ENSSSCT00000080171	Transcript	intron_variant,non_coding_transcript_variant	-	-	-	-	-	-	IMPACT=MODIFIER;STRAND=1;VARIANT_CLASS=SNV	Associated variant
DFI	1	159893562	C	T	5738	0.377483	0.0597789	0.0078634	2.91191e-14	ENSSSCG00000004903	CDH20	ENSSSCT00000005409	Transcript	intron_variant	-	-	-	-	-	-	IMPACT=MODIFIER;STRAND=-1;VARIANT_CLASS=SNV;SYMBOL=CDH20;SYMBOL_SOURCE=HGNC;HGNC_ID=HGNC:1760	Associated variant
DFI	1	159893562	C	T	5738	0.377483	0.0597789	0.0078634	2.91191e-14	ENSSSCG00000004903	CDH20	ENSSSCT00000005409	Transcript	intron_variant	-	-	-	-	-	-	IMPACT=MODIFIER;STRAND=-1;VARIANT_CLASS=SNV;SYMBOL=CDH20;SYMBOL_SOURCE=HGNC;HGNC_ID=HGNC:1760	Associated variant
DFI	1	162190518	G	A	5738	0.486668	-0.0573933	0.00755639	3.07001e-14	ENSSSCG00000004918	ALPK2	ENSSSCT00000005427	Transcript	intron_variant	-	-	-	-	-	-	IMPACT=MODIFIER;STRAND=1;VARIANT_CLASS=SNV;SYMBOL=ALPK2;SYMBOL_SOURCE=HGNC;HGNC_ID=HGNC:20565	Associated variant
DFI	1	162190518	G	A	5738	0.486668	-0.0573933	0.00755639	3.07001e-14	ENSSSCG00000004918	ALPK2	ENSSSCT00000041269	Transcript	intron_variant	-	-	-	-	-	-	IMPACT=MODIFIER;STRAND=1;VARIANT_CLASS=SNV;SYMBOL=ALPK2;SYMBOL_SOURCE=HGNC;HGNC_ID=HGNC:20565	Associated variant
DFI	1	162190518	G	A	5738	0.486668	-0.0573933	0.00755639	3.07001e-14	ENSSSCG00000004918	ALPK2	ENSSSCT00000062871	Transcript	intron_variant	-	-	-	-	-	-	IMPACT=MODIFIER;STRAND=1;VARIANT_CLASS=SNV;SYMBOL=ALPK2;SYMBOL_SOURCE=HGNC;HGNC_ID=HGNC:20565	Associated variant
DFI	1	162190518	G	A	5738	0.486668	-0.0573933	0.00755639	3.07001e-14	ENSSSCG00000004918	ALPK2	ENSSSCT00000005427	Transcript	intron_variant	-	-	-	-	-	-	IMPACT=MODIFIER;STRAND=1;VARIANT_CLASS=SNV;SYMBOL=ALPK2;SYMBOL_SOURCE=HGNC;HGNC_ID=HGNC:20565	Associated variant
DFI	1	162190518	G	A	5738	0.486668	-0.0573933	0.00755639	3.07001e-14	ENSSSCG00000004918	ALPK2	ENSSSCT00000041269	Transcript	intron_variant	-	-	-	-	-	-	IMPACT=MODIFIER;STRAND=1;VARIANT_CLASS=SNV;SYMBOL=ALPK2;SYMBOL_SOURCE=HGNC;HGNC_ID=HGNC:20565	Associated variant
DFI	1	162190518	G	A	5738	0.486668	-0.0573933	0.00755639	3.07001e-14	ENSSSCG00000004918	ALPK2	ENSSSCT00000062871	Transcript	intron_variant	-	-	-	-	-	-	IMPACT=MODIFIER;STRAND=1;VARIANT_CLASS=SNV;SYMBOL=ALPK2;SYMBOL_SOURCE=HGNC;HGNC_ID=HGNC:20565	Associated variant
DFI	1	159669688	A	G	5738	0.49817	-0.0551244	0.00726428	3.2385e-14	ENSSSCG00000034988		ENSSSCT00000042012	Transcript	intron_variant,non_coding_transcript_variant	-	-	-	-	-	-	IMPACT=MODIFIER;STRAND=1;VARIANT_CLASS=SNV	Associated variant
DFI	1	159669688	A	G	5738	0.49817	-0.0551244	0.00726428	3.2385e-14	ENSSSCG00000034988		ENSSSCT00000076334	Transcript	intron_variant,non_coding_transcript_variant	-	-	-	-	-	-	IMPACT=MODIFIER;STRAND=1;VARIANT_CLASS=SNV	Associated variant
DFI	1	159669688	A	G	5738	0.49817	-0.0551244	0.00726428	3.2385e-14	ENSSSCG00000034988		ENSSSCT00000080171	Transcript	intron_variant,non_coding_transcript_variant	-	-	-	-	-	-	IMPACT=MODIFIER;STRAND=1;VARIANT_CLASS=SNV	Associated variant
DFI	1	159669688	A	G	5738	0.49817	-0.0551244	0.00726428	3.2385e-14	ENSSSCG00000034988		ENSSSCT00000042012	Transcript	intron_variant,non_coding_transcript_variant	-	-	-	-	-	-	IMPACT=MODIFIER;STRAND=1;VARIANT_CLASS=SNV	Associated variant
DFI	1	159669688	A	G	5738	0.49817	-0.0551244	0.00726428	3.2385e-14	ENSSSCG00000034988		ENSSSCT00000076334	Transcript	intron_variant,non_coding_transcript_variant	-	-	-	-	-	-	IMPACT=MODIFIER;STRAND=1;VARIANT_CLASS=SNV	Associated variant
DFI	1	159669688	A	G	5738	0.49817	-0.0551244	0.00726428	3.2385e-14	ENSSSCG00000034988		ENSSSCT00000080171	Transcript	intron_variant,non_coding_transcript_variant	-	-	-	-	-	-	IMPACT=MODIFIER;STRAND=1;VARIANT_CLASS=SNV	Associated variant
DFI	1	159669688	A	G	5738	0.49817	-0.0551244	0.00726428	3.2385e-14	ENSSSCG00000034988		ENSSSCT00000042012	Transcript	intron_variant,non_coding_transcript_variant	-	-	-	-	-	-	IMPACT=MODIFIER;STRAND=1;VARIANT_CLASS=SNV	Associated variant
DFI	1	159669688	A	G	5738	0.49817	-0.0551244	0.00726428	3.2385e-14	ENSSSCG00000034988		ENSSSCT00000076334	Transcript	intron_variant,non_coding_transcript_variant	-	-	-	-	-	-	IMPACT=MODIFIER;STRAND=1;VARIANT_CLASS=SNV	Associated variant
DFI	1	159669688	A	G	5738	0.49817	-0.0551244	0.00726428	3.2385e-14	ENSSSCG00000034988		ENSSSCT00000080171	Transcript	intron_variant,non_coding_transcript_variant	-	-	-	-	-	-	IMPACT=MODIFIER;STRAND=1;VARIANT_CLASS=SNV	Associated variant
DFI	1	159658961	G	A	5738	0.494772	-0.0556771	0.00733818	3.26614e-14	ENSSSCG00000034988		ENSSSCT00000080171	Transcript	intron_variant,non_coding_transcript_variant	-	-	-	-	-	-	IMPACT=MODIFIER;STRAND=1;VARIANT_CLASS=SNV	Associated variant
DFI	1	159658961	G	A	5738	0.494772	-0.0556771	0.00733818	3.26614e-14	ENSSSCG00000034988		ENSSSCT00000080171	Transcript	intron_variant,non_coding_transcript_variant	-	-	-	-	-	-	IMPACT=MODIFIER;STRAND=1;VARIANT_CLASS=SNV	Associated variant
DFI	1	159658961	G	A	5738	0.494772	-0.0556771	0.00733818	3.26614e-14	ENSSSCG00000034988		ENSSSCT00000080171	Transcript	intron_variant,non_coding_transcript_variant	-	-	-	-	-	-	IMPACT=MODIFIER;STRAND=1;VARIANT_CLASS=SNV	Associated variant
DFI	1	159682552	C	A	5738	0.498083	-0.0559166	0.00736982	3.26769e-14	ENSSSCG00000034988		ENSSSCT00000042012	Transcript	intron_variant,non_coding_transcript_variant	-	-	-	-	-	-	IMPACT=MODIFIER;STRAND=1;VARIANT_CLASS=SNV	Associated variant
DFI	1	159682552	C	A	5738	0.498083	-0.0559166	0.00736982	3.26769e-14	ENSSSCG00000034988		ENSSSCT00000076334	Transcript	intron_variant,non_coding_transcript_variant	-	-	-	-	-	-	IMPACT=MODIFIER;STRAND=1;VARIANT_CLASS=SNV	Associated variant
DFI	1	159682552	C	A	5738	0.498083	-0.0559166	0.00736982	3.26769e-14	ENSSSCG00000034988		ENSSSCT00000080171	Transcript	intron_variant,non_coding_transcript_variant	-	-	-	-	-	-	IMPACT=MODIFIER;STRAND=1;VARIANT_CLASS=SNV	Associated variant
DFI	1	159682552	C	A	5738	0.498083	-0.0559166	0.00736982	3.26769e-14	ENSSSCG00000034988		ENSSSCT00000042012	Transcript	intron_variant,non_coding_transcript_variant	-	-	-	-	-	-	IMPACT=MODIFIER;STRAND=1;VARIANT_CLASS=SNV	Associated variant
DFI	1	159682552	C	A	5738	0.498083	-0.0559166	0.00736982	3.26769e-14	ENSSSCG00000034988		ENSSSCT00000076334	Transcript	intron_variant,non_coding_transcript_variant	-	-	-	-	-	-	IMPACT=MODIFIER;STRAND=1;VARIANT_CLASS=SNV	Associated variant
DFI	1	159682552	C	A	5738	0.498083	-0.0559166	0.00736982	3.26769e-14	ENSSSCG00000034988		ENSSSCT00000080171	Transcript	intron_variant,non_coding_transcript_variant	-	-	-	-	-	-	IMPACT=MODIFIER;STRAND=1;VARIANT_CLASS=SNV	Associated variant
DFI	1	161940901	C	T	5738	0.418177	0.0587366	0.00774251	3.29303e-14	ENSSSCG00000034704	ZNF532	ENSSSCT00000005423	Transcript	upstream_gene_variant	-	-	-	-	-	-	IMPACT=MODIFIER;DISTANCE=1485;STRAND=-1;VARIANT_CLASS=SNV;SYMBOL=ZNF532;SYMBOL_SOURCE=HGNC;HGNC_ID=HGNC:30940	Associated variant
DFI	1	161940901	C	T	5738	0.418177	0.0587366	0.00774251	3.29303e-14	ENSSSCG00000034704	ZNF532	ENSSSCT00000041916	Transcript	intron_variant	-	-	-	-	-	-	IMPACT=MODIFIER;STRAND=-1;VARIANT_CLASS=SNV;SYMBOL=ZNF532;SYMBOL_SOURCE=HGNC;HGNC_ID=HGNC:30940	Associated variant
DFI	1	161940901	C	T	5738	0.418177	0.0587366	0.00774251	3.29303e-14	ENSSSCG00000034704	ZNF532	ENSSSCT00000057907	Transcript	upstream_gene_variant	-	-	-	-	-	-	IMPACT=MODIFIER;DISTANCE=1657;STRAND=-1;VARIANT_CLASS=SNV;SYMBOL=ZNF532;SYMBOL_SOURCE=HGNC;HGNC_ID=HGNC:30940	Associated variant
DFI	1	161940901	C	T	5738	0.418177	0.0587366	0.00774251	3.29303e-14	ENSSSCG00000034704	ZNF532	ENSSSCT00000058237	Transcript	intron_variant	-	-	-	-	-	-	IMPACT=MODIFIER;STRAND=-1;VARIANT_CLASS=SNV;SYMBOL=ZNF532;SYMBOL_SOURCE=HGNC;HGNC_ID=HGNC:30940	Associated variant
DFI	1	161940901	C	T	5738	0.418177	0.0587366	0.00774251	3.29303e-14	ENSSSCG00000034704	ZNF532	ENSSSCT00000062940	Transcript	intron_variant	-	-	-	-	-	-	IMPACT=MODIFIER;STRAND=-1;VARIANT_CLASS=SNV;SYMBOL=ZNF532;SYMBOL_SOURCE=HGNC;HGNC_ID=HGNC:30940	Associated variant
DFI	1	161940901	C	T	5738	0.418177	0.0587366	0.00774251	3.29303e-14	ENSSSCG00000034704	ZNF532	ENSSSCT00000005423	Transcript	upstream_gene_variant	-	-	-	-	-	-	IMPACT=MODIFIER;DISTANCE=1485;STRAND=-1;VARIANT_CLASS=SNV;SYMBOL=ZNF532;SYMBOL_SOURCE=HGNC;HGNC_ID=HGNC:30940	Associated variant
DFI	1	161940901	C	T	5738	0.418177	0.0587366	0.00774251	3.29303e-14	ENSSSCG00000034704	ZNF532	ENSSSCT00000041916	Transcript	intron_variant	-	-	-	-	-	-	IMPACT=MODIFIER;STRAND=-1;VARIANT_CLASS=SNV;SYMBOL=ZNF532;SYMBOL_SOURCE=HGNC;HGNC_ID=HGNC:30940	Associated variant
DFI	1	161940901	C	T	5738	0.418177	0.0587366	0.00774251	3.29303e-14	ENSSSCG00000034704	ZNF532	ENSSSCT00000057907	Transcript	upstream_gene_variant	-	-	-	-	-	-	IMPACT=MODIFIER;DISTANCE=1657;STRAND=-1;VARIANT_CLASS=SNV;SYMBOL=ZNF532;SYMBOL_SOURCE=HGNC;HGNC_ID=HGNC:30940	Associated variant
DFI	1	161940901	C	T	5738	0.418177	0.0587366	0.00774251	3.29303e-14	ENSSSCG00000034704	ZNF532	ENSSSCT00000058237	Transcript	intron_variant	-	-	-	-	-	-	IMPACT=MODIFIER;STRAND=-1;VARIANT_CLASS=SNV;SYMBOL=ZNF532;SYMBOL_SOURCE=HGNC;HGNC_ID=HGNC:30940	Associated variant
DFI	1	161940901	C	T	5738	0.418177	0.0587366	0.00774251	3.29303e-14	ENSSSCG00000034704	ZNF532	ENSSSCT00000062940	Transcript	intron_variant	-	-	-	-	-	-	IMPACT=MODIFIER;STRAND=-1;VARIANT_CLASS=SNV;SYMBOL=ZNF532;SYMBOL_SOURCE=HGNC;HGNC_ID=HGNC:30940	Associated variant
DFI	1	161842309	A	G	5738	0.431422	0.0567166	0.00748476	3.51962e-14	ENSSSCG00000004911		ENSSSCT00000005418	Transcript	intron_variant	-	-	-	-	-	-	IMPACT=MODIFIER;STRAND=-1;VARIANT_CLASS=SNV	Associated variant
DFI	1	161842309	A	G	5738	0.431422	0.0567166	0.00748476	3.51962e-14	ENSSSCG00000004911		ENSSSCT00000005418	Transcript	intron_variant	-	-	-	-	-	-	IMPACT=MODIFIER;STRAND=-1;VARIANT_CLASS=SNV	Associated variant
DFI	1	161506725	C	T	5738	0.426542	0.0578979	0.00764255	3.57108e-14	ENSSSCG00000004907	CCBE1	ENSSSCT00000005413	Transcript	intron_variant	-	-	-	-	-	-	IMPACT=MODIFIER;STRAND=1;VARIANT_CLASS=SNV;SYMBOL=CCBE1;SYMBOL_SOURCE=HGNC;HGNC_ID=HGNC:29426	Associated variant
DFI	1	161506725	C	T	5738	0.426542	0.0578979	0.00764255	3.57108e-14	ENSSSCG00000004907	CCBE1	ENSSSCT00000067151	Transcript	intron_variant	-	-	-	-	-	-	IMPACT=MODIFIER;STRAND=1;VARIANT_CLASS=SNV;SYMBOL=CCBE1;SYMBOL_SOURCE=HGNC;HGNC_ID=HGNC:29426	Associated variant
DFI	1	161506725	C	T	5738	0.426542	0.0578979	0.00764255	3.57108e-14	ENSSSCG00000004907	CCBE1	ENSSSCT00000005413	Transcript	intron_variant	-	-	-	-	-	-	IMPACT=MODIFIER;STRAND=1;VARIANT_CLASS=SNV;SYMBOL=CCBE1;SYMBOL_SOURCE=HGNC;HGNC_ID=HGNC:29426	Associated variant
DFI	1	161506725	C	T	5738	0.426542	0.0578979	0.00764255	3.57108e-14	ENSSSCG00000004907	CCBE1	ENSSSCT00000067151	Transcript	intron_variant	-	-	-	-	-	-	IMPACT=MODIFIER;STRAND=1;VARIANT_CLASS=SNV;SYMBOL=CCBE1;SYMBOL_SOURCE=HGNC;HGNC_ID=HGNC:29426	Associated variant
DFI	1	159677872	C	T	5738	0.499651	0.0543926	0.00718447	3.70777e-14	ENSSSCG00000034988		ENSSSCT00000042012	Transcript	intron_variant,non_coding_transcript_variant	-	-	-	-	-	-	IMPACT=MODIFIER;STRAND=1;VARIANT_CLASS=SNV	Associated variant
DFI	1	159677872	C	T	5738	0.499651	0.0543926	0.00718447	3.70777e-14	ENSSSCG00000034988		ENSSSCT00000076334	Transcript	intron_variant,non_coding_transcript_variant	-	-	-	-	-	-	IMPACT=MODIFIER;STRAND=1;VARIANT_CLASS=SNV	Associated variant
DFI	1	159677872	C	T	5738	0.499651	0.0543926	0.00718447	3.70777e-14	ENSSSCG00000034988		ENSSSCT00000080171	Transcript	intron_variant,non_coding_transcript_variant	-	-	-	-	-	-	IMPACT=MODIFIER;STRAND=1;VARIANT_CLASS=SNV	Associated variant
DFI	1	159677872	C	T	5738	0.499651	0.0543926	0.00718447	3.70777e-14	ENSSSCG00000034988		ENSSSCT00000042012	Transcript	intron_variant,non_coding_transcript_variant	-	-	-	-	-	-	IMPACT=MODIFIER;STRAND=1;VARIANT_CLASS=SNV	Associated variant
DFI	1	159677872	C	T	5738	0.499651	0.0543926	0.00718447	3.70777e-14	ENSSSCG00000034988		ENSSSCT00000076334	Transcript	intron_variant,non_coding_transcript_variant	-	-	-	-	-	-	IMPACT=MODIFIER;STRAND=1;VARIANT_CLASS=SNV	Associated variant
DFI	1	159677872	C	T	5738	0.499651	0.0543926	0.00718447	3.70777e-14	ENSSSCG00000034988		ENSSSCT00000080171	Transcript	intron_variant,non_coding_transcript_variant	-	-	-	-	-	-	IMPACT=MODIFIER;STRAND=1;VARIANT_CLASS=SNV	Associated variant
DFI	1	159677872	C	T	5738	0.499651	0.0543926	0.00718447	3.70777e-14	ENSSSCG00000034988		ENSSSCT00000042012	Transcript	intron_variant,non_coding_transcript_variant	-	-	-	-	-	-	IMPACT=MODIFIER;STRAND=1;VARIANT_CLASS=SNV	Associated variant
DFI	1	159677872	C	T	5738	0.499651	0.0543926	0.00718447	3.70777e-14	ENSSSCG00000034988		ENSSSCT00000076334	Transcript	intron_variant,non_coding_transcript_variant	-	-	-	-	-	-	IMPACT=MODIFIER;STRAND=1;VARIANT_CLASS=SNV	Associated variant
DFI	1	159677872	C	T	5738	0.499651	0.0543926	0.00718447	3.70777e-14	ENSSSCG00000034988		ENSSSCT00000080171	Transcript	intron_variant,non_coding_transcript_variant	-	-	-	-	-	-	IMPACT=MODIFIER;STRAND=1;VARIANT_CLASS=SNV	Associated variant
DFI	1	159859833	T	C	5738	0.433426	0.0568952	0.00751505	3.70824e-14	ENSSSCG00000004903	CDH20	ENSSSCT00000005409	Transcript	intron_variant	-	-	-	-	-	-	IMPACT=MODIFIER;STRAND=-1;VARIANT_CLASS=SNV;SYMBOL=CDH20;SYMBOL_SOURCE=HGNC;HGNC_ID=HGNC:1760	Associated variant
DFI	1	159859833	T	C	5738	0.433426	0.0568952	0.00751505	3.70824e-14	ENSSSCG00000004903	CDH20	ENSSSCT00000005409	Transcript	intron_variant	-	-	-	-	-	-	IMPACT=MODIFIER;STRAND=-1;VARIANT_CLASS=SNV;SYMBOL=CDH20;SYMBOL_SOURCE=HGNC;HGNC_ID=HGNC:1760	Associated variant
DFI	1	159671615	C	G	5738	0.498432	-0.0551562	0.00728545	3.71139e-14	ENSSSCG00000034988		ENSSSCT00000042012	Transcript	intron_variant,non_coding_transcript_variant	-	-	-	-	-	-	IMPACT=MODIFIER;STRAND=1;VARIANT_CLASS=SNV	Associated variant
DFI	1	159671615	C	G	5738	0.498432	-0.0551562	0.00728545	3.71139e-14	ENSSSCG00000034988		ENSSSCT00000076334	Transcript	intron_variant,non_coding_transcript_variant	-	-	-	-	-	-	IMPACT=MODIFIER;STRAND=1;VARIANT_CLASS=SNV	Associated variant
DFI	1	159671615	C	G	5738	0.498432	-0.0551562	0.00728545	3.71139e-14	ENSSSCG00000034988		ENSSSCT00000080171	Transcript	intron_variant,non_coding_transcript_variant	-	-	-	-	-	-	IMPACT=MODIFIER;STRAND=1;VARIANT_CLASS=SNV	Associated variant
[truncated: 8,382 more rows]

## Sheet: Table S4
Table S4. Gene Ontology (GO) and KEGG pathway enrichment results
[truncated: 650 more rows]

## Sheet: Table S5
Table S5. Genomic prediction accuracy under different SNP pre-selection strategies
[truncated: 328 more rows]

[truncated: 5 more sheets: Table S6, Table S7, Table S8, Table S9, Table S10]
